# Supplementary material for: Transcriptome Analysis Revealed ZmPTOX1 Is Required for Seedling Development and Stress Tolerance in Maize
Source: Plants (Basel). 2024 Aug 23;13(17):2346. doi: 10.3390/plants13172346 (PMC11397459; doi:10.3390/plants13172346)
Supplement: Supplementary file 1 [file plants-13-02346-s001.zip]

Archive with 6 entries (6 files):
- Table S1 DEGs in muW and muG .xlsx
- Table S2 GO analysis of DEGs in muW and muG.xlsx
- Table S3 coDEGs in muG vs. OE and muW vs.OE .xlsx
- Table S4 KEGG analysis of coDEGs in muG vs. OE and muW vs.OE .xlsx
- Table S5 Summary of RNA-Seq.xlsx
- Table S6 Primers used in this study.xlsx
