# Supplementary material for: Transcriptome Analysis Revealed ZmPTOX1 Is Required for Seedling Development and Stress Tolerance in Maize
Source: Plants (Basel). 2024 Aug 23;13(17):2346. doi: 10.3390/plants13172346 (PMC11397459; doi:10.3390/plants13172346)
Supplement: Supplementary file 1 [file plants-13-02346-s001.zip › Table S1 DEGs in muW and muG .xlsx]

## Sheet: Sheet1
Table S1 DEGs in muW and muG
Gene ID	baseMean	log2FoldChange	lfcSE	pvalue	padj
Zm00001d027230	1281.62	0.656908	0.116942	4.58479e-09	9.34489e-08
Zm00001d027231	20.5059	0.263547	0.374964	0.185426	0.348184
Zm00001d027233	4.53805	-0.113286	0.375397	0.244569	NA
Zm00001d027236	7.29226	-0.0824594	0.340947	0.558015	0.72029
Zm00001d027239	1548.51	0.25867	0.10896	0.0126459	0.0442625
Zm00001d027240	1371.14	0.00399203	0.112551	0.971432	0.984905
Zm00001d027242	787.898	0.0102094	0.114699	0.924869	0.960034
Zm00001d027250	4.41982	-0.0726842	0.351656	0.536227	NA
Zm00001d027254	7.15993	-0.0411989	0.339939	0.744974	0.853523
Zm00001d027256	3.38495	0.0546724	0.354799	0.584854	NA
Zm00001d027257	1200.03	0.0195471	0.109621	0.852667	0.920469
Zm00001d022649	43.363	-0.116776	0.285058	0.527727	0.696139
Zm00001d027258	2.56649	0.137366	0.391925	0.119778	NA
Zm00001d027259	978.82	0.107298	0.135956	0.395238	0.580918
Zm00001d027265	654.356	0.00518421	0.126269	0.966178	0.982197
Zm00001d027266	910.534	0.385823	0.125972	0.00109219	0.00574675
Zm00001d022650	17.41	-0.560606	0.53884	0.036949	0.103815
Zm00001d027267	760.292	0.0417773	0.111282	0.6941	0.820716
Zm00001d027268	188.608	-0.546916	0.201513	0.00182277	0.00891366
Zm00001d027271	1913.84	0.275072	0.12469	0.0183747	0.0597343
Zm00001d027275	156.918	-0.709523	0.228948	0.000344601	0.00214157
Zm00001d027276	519.299	-0.322719	0.146384	0.0158531	0.0531459
Zm00001d027278	1899.92	-0.141622	0.11627	0.197296	0.363955
Zm00001d027288	368.676	-0.575663	0.143658	1.69934e-05	0.000153337
ENSRNA049464979	12.1523	-0.328717	0.480889	0.0894501	0.206009
Zm00001d027289	12.0101	0.102861	0.334938	0.514997	0.686123
Zm00001d027292	47.3285	0.252334	0.357631	0.204952	0.373261
Zm00001d027293	6127.95	-0.428885	0.10873	4.16853e-05	0.000337103
Zm00001d027295	3.10745	0.00671984	0.351343	0.943734	NA
Zm00001d027296	88.0612	-0.847187	0.241428	6.11074e-05	0.00047254
Zm00001d027298	1056.58	-0.101786	0.102544	0.299863	0.483526
Zm00001d027299	1163.65	-0.439639	0.119795	0.000102439	0.000747834
Zm00001d022653	24.1722	-0.293898	0.389454	0.150458	0.300929
Zm00001d027302	539.324	0.103748	0.123815	0.372868	0.559103
Zm00001d027304	92.8645	-0.9445	0.312689	0.000263912	0.00170479
Zm00001d027307	753.06	-0.172243	0.130321	0.155468	0.307959
Zm00001d027309	3827.33	-0.71929	0.117042	1.59602e-10	4.34138e-09
Zm00001d027311	32.5315	-0.263787	0.312626	0.195703	0.361784
Zm00001d027312	53.8648	0.359805	0.302237	0.0911452	0.208935
Zm00001d027314	281.859	-0.48708	0.169557	0.0014024	0.00710892
Zm00001d027315	59.5921	1.8626	0.356654	1.17011e-08	2.17012e-07
Zm00001d027317	487.032	-0.137376	0.12148	0.228956	0.402791
Zm00001d027318	861.072	0.122268	0.1025	0.213597	0.384063
Zm00001d027319	186.953	-0.02915	0.169977	0.845129	0.916609
Zm00001d027320	986.385	0.630083	0.120992	4.79451e-08	7.90548e-07
Zm00001d027321	940.969	0.0866884	0.12311	0.45479	0.634027
Zm00001d027322	429.028	-0.0575263	0.130163	0.634615	0.778601
Zm00001d027323	230.761	-0.155058	0.224043	0.383936	0.570175
Zm00001d027324	842.249	-0.186943	0.103104	0.0574837	0.146607
Zm00001d027325	89.2584	0.204678	0.225768	0.256943	0.435648
Zm00001d027326	1359.17	0.290573	0.102246	0.00301919	0.013597
Zm00001d027329	464.364	0.0161986	0.127515	0.893268	0.942977
Zm00001d027330	3.22176	-0.0667834	0.357118	0.507023	NA
Zm00001d027332	141.611	0.104869	0.211873	0.545479	0.710494
Zm00001d027333	835.491	-0.401611	0.114451	0.000215221	0.00143359
Zm00001d027334	1097.5	-0.598334	0.131425	1.40705e-06	1.67332e-05
Zm00001d027337	4.59482	0.209307	0.436322	0.0657881	NA
Zm00001d027338	1.88539	-0.0310744	0.358379	0.666431	NA
Zm00001d027339	226.646	0.510363	0.174516	0.00111014	0.00583024
Zm00001d027340	1788.55	-0.653037	0.128005	7.80854e-08	1.23726e-06
Zm00001d027341	6.24815	-1.04736	1.93367	0.0115274	0.0411005
Zm00001d027342	568.977	-0.384595	0.157208	0.00684476	0.0270524
Zm00001d027343	22.4688	-0.0177911	0.293828	0.916455	0.955906
Zm00001d027344	51.5388	0.0425034	0.240518	0.815771	0.899681
Zm00001d027345	27.2385	-0.143559	0.294679	0.443388	0.624455
Zm00001d027346	20.1813	0.153111	0.316622	0.406354	0.591867
Zm00001d027347	766.682	0.319098	0.118948	0.00438268	0.0186202
Zm00001d027348	46.1993	0.239563	0.312684	0.233458	0.408438
Zm00001d027349	646.485	0.0555871	0.117588	0.618163	0.765827
Zm00001d027350	12.2415	0.234138	0.38201	0.20568	0.374254
Zm00001d027351	525.822	-0.00521354	0.121604	0.962624	0.980659
Zm00001d027352	215.085	-0.133559	0.178551	0.389694	0.575746
Zm00001d027353	57.6471	1.6863	0.433994	6.10927e-06	6.24025e-05
Zm00001d027354	565.433	-0.463778	0.12672	9.85621e-05	0.000723293
Zm00001d027355	31.6362	0.714972	0.431827	0.0120508	0.0425141
Zm00001d027359	512.119	-0.0207262	0.123685	0.857496	0.923573
Zm00001d027361	759.771	-0.45674	0.124781	0.000100196	0.00073432
Zm00001d027362	361.722	0.00628156	0.153609	0.96526	0.981925
Zm00001d027363	605.681	0.849909	0.181491	4.19421e-07	5.70093e-06
Zm00001d027365	17.012	-0.0456069	0.299033	0.790126	0.885247
Zm00001d027366	1549.22	0.244238	0.104032	0.014046	0.0482263
Zm00001d027367	1547.31	0.18677	0.0990784	0.0498111	0.131492
Zm00001d027369	1460.2	0.211562	0.0990662	0.0261275	0.078871
Zm00001d027370	1.99335	0.10625	0.377107	0.204075	NA
Zm00001d027371	453.396	0.0249417	0.125612	0.833438	0.909246
Zm00001d022655	4.39107	0.347606	0.62885	0.015595	NA
Zm00001d027373	83.3096	0.597434	0.26709	0.00552746	0.0226633
Zm00001d027374	286.338	0.0673062	0.144813	0.612836	0.761076
Zm00001d027375	21.81	-0.425256	0.427453	0.0709566	0.172734
Zm00001d027376	585.511	-0.0420073	0.140309	0.744852	0.853471
Zm00001d027377	1.65911	0.0816698	0.36867	0.30093	NA
Zm00001d027383	22.1501	-0.081819	0.291015	0.64793	0.788564
Zm00001d027384	166.503	0.0704689	0.163619	0.63071	0.775974
Zm00001d027385	387.197	-0.393516	0.140925	0.00246669	0.0114536
Zm00001d027386	80.841	0.5796	0.261333	0.0061509	0.0247636
Zm00001d027387	19.1347	-2.02724	0.592037	3.26084e-05	0.000272843
Zm00001d027388	14.4346	-0.133454	0.322836	0.447139	0.62761
Zm00001d027389	1089.82	-0.38598	0.130548	0.00152513	0.00763961
Zm00001d027392	1813.04	-0.235309	0.13755	0.063547	0.15857
Zm00001d027393	11.4781	0.014159	0.31643	0.9301	0.963058
Zm00001d027394	45.1625	-0.56546	0.340621	0.0192295	0.0618947
Zm00001d027395	22.4727	-0.0642581	0.289405	0.717708	0.83603
Zm00001d027399	229.171	0.155897	0.162326	0.283438	0.466357
Zm00001d027401	465.127	-0.489371	0.126297	3.86902e-05	0.000316186
Zm00001d027403	24.6603	0.127385	0.328858	0.457255	0.636278
Zm00001d027404	89.0817	1.06453	0.306199	4.92186e-05	0.000390012
Zm00001d027405	146.943	0.177086	0.174445	0.248054	0.426204
Zm00001d027409	9.43188	-0.169498	0.364456	0.294	0.477226
Zm00001d027411	42.0804	0.142698	0.261755	0.448651	0.628806
Zm00001d027412	2636.21	-0.677637	0.119048	2.75935e-09	5.93696e-08
Zm00001d027415	935.185	1.37854	0.140582	8.69035e-24	1.4235e-21
Zm00001d027416	76.3149	-0.198251	0.249341	0.290816	0.474046
Zm00001d027421	959.085	0.41514	0.129117	0.00059039	0.00338934
Zm00001d027422	1369.48	-0.158884	0.120877	0.162662	0.318025
Zm00001d027423	2.55707	0.0771341	0.364659	0.380414	NA
Zm00001d027425	204.831	-0.131203	0.185108	0.409223	0.594316
Zm00001d022658	9.57112	-0.132218	0.356614	0.369801	0.556138
Zm00001d027427	715.432	0.00532351	0.121108	0.963362	0.980934
Zm00001d027429	223.629	0.234973	0.160205	0.102154	0.226538
Zm00001d027430	327.499	0.542344	0.144824	5.56499e-05	0.0004362
Zm00001d027431	23.3346	0.0340909	0.294122	0.846825	0.917655
Zm00001d022659	1.77	0.0227095	0.354214	0.791114	NA
Zm00001d027434	39.5814	-0.0153027	0.249591	0.931318	0.96367
Zm00001d027435	752.034	-0.411705	0.114281	0.000145543	0.00102037
Zm00001d027436	183.69	-0.0235336	0.173853	0.87613	0.933803
Zm00001d027437	9.28013	0.588595	1.05625	0.0204664	0.0650454
Zm00001d027439	207.064	-0.162464	0.17488	0.288098	0.471088
Zm00001d027441	6.89088	-0.0261739	0.33313	0.845829	0.916965
Zm00001d027442	3981.91	-0.204562	0.102181	0.0363349	0.102398
Zm00001d027443	17.3199	-0.159904	0.347252	0.345626	0.531101
Zm00001d027444	775.939	0.205616	0.109052	0.0476292	0.126836
Zm00001d027445	856.567	0.379062	0.123131	0.00105809	0.00559488
Zm00001d027446	170.685	-0.413521	0.192795	0.0131139	0.0455769
Zm00001d027447	611.559	-0.583899	0.135678	4.59124e-06	4.8236e-05
Zm00001d027448	110.363	-0.250625	0.207593	0.146109	0.294753
Zm00001d027449	18.717	0.0798453	0.314311	0.636966	0.780518
Zm00001d027450	169.383	0.111406	0.168051	0.455561	0.63459
Zm00001d027451	358.301	1.13161	0.195588	7.35748e-10	1.75648e-08
Zm00001d027454	177.999	-1.28677	0.281421	3.80261e-07	5.22562e-06
Zm00001d027455	2933.94	-0.352998	0.129431	0.00346431	0.0152513
Zm00001d027456	3019.65	-0.38739	0.382127	0.0856437	0.199075
Zm00001d027457	5.91184	-0.063485	0.355987	0.530532	0.698731
Zm00001d027458	102.256	-0.133861	0.204882	0.429919	0.612715
Zm00001d027460	516.161	-0.0211359	0.145399	0.872501	0.932095
Zm00001d027461	18.0799	0.454418	0.575321	0.0526619	0.137118
Zm00001d027462	259.418	0.532447	0.189146	0.00144677	0.00730745
Zm00001d027463	1.63431	0.00873836	0.354355	0.915503	NA
Zm00001d027466	337.269	-0.134718	0.15362	0.331683	0.51691
Zm00001d027468	3916.21	0.0980619	0.0845537	0.235044	0.410285
Zm00001d027469	101.935	0.170898	0.21817	0.333627	0.518774
Zm00001d027470	674.981	-0.0181236	0.350897	0.839634	0.913283
Zm00001d027471	21.2088	0.280277	0.374989	0.16966	0.327598
Zm00001d027472	1824.23	-0.0240544	0.283631	0.888312	0.940086
Zm00001d027478	222.239	-0.126033	0.177283	0.414603	0.599182
Zm00001d027479	126.295	0.102502	0.186323	0.523326	0.692612
Zm00001d027480	519.013	0.406752	0.138874	0.0015804	0.00786732
Zm00001d027481	402.642	-0.319678	0.218795	0.074318	0.178801
Zm00001d027483	3.73264	0.0833929	0.363556	0.39025	NA
Zm00001d027484	647.04	-0.513448	0.146086	0.000145187	0.00101849
Zm00001d027485	12.8088	-0.029018	0.310197	0.857519	0.923573
Zm00001d027486	866.548	0.0502083	0.124714	0.667848	0.803171
Zm00001d027487	3180.51	-0.309361	0.127699	0.0093295	0.0347895
Zm00001d027488	53330.3	-1.40165	0.155916	2.02285e-20	2.33993e-18
Zm00001d027489	3.06613	-0.000295529	0.355055	0.994725	NA
Zm00001d027493	399.863	-0.123158	0.243629	0.500972	0.675087
Zm00001d027499	82.8379	0.280952	0.336919	0.175733	0.335722
Zm00001d027502	963.849	-0.676733	0.210836	0.00025806	0.0016747
Zm00001d027503	805.587	-0.139365	0.110967	0.186024	0.349016
Zm00001d027504	9.89153	0.132329	0.353003	0.38454	0.57052
Zm00001d027505	377.584	-0.0623904	0.156889	0.658284	0.796837
Zm00001d027506	333.7	-0.286001	0.138365	0.0249059	0.0758979
Zm00001d027508	117.184	-0.738167	0.265635	0.000853902	0.00464411
Zm00001d027509	83.6068	-0.142752	0.231914	0.429334	0.612231
Zm00001d027510	2748.71	-0.448277	0.125494	0.000140262	0.000987956
Zm00001d027511	17539.3	-0.237977	0.108124	0.0206192	0.0654108
Zm00001d027512	138.987	0.596773	0.291281	0.0083341	0.0317836
Zm00001d027514	519.692	-0.129094	0.118979	0.249541	0.427543
Zm00001d027515	278.247	-0.422883	0.164932	0.00433795	0.0184756
Zm00001d027516	424.001	-0.143828	0.13193	0.240589	0.416722
Zm00001d027517	1364.32	-0.164632	0.125185	0.158608	0.312391
Zm00001d027518	852.201	0.27083	0.122296	0.0183601	0.0597043
Zm00001d027519	53.5847	-0.118642	0.242209	0.515985	0.68699
Zm00001d027520	130.861	1.19739	0.268328	7.25039e-07	9.29218e-06
Zm00001d027523	223.647	0.296626	0.152594	0.0321736	0.0932825
Zm00001d027524	69.2011	-0.0832258	0.297977	0.641918	0.784046
Zm00001d027525	207.212	0.0371179	0.320683	0.814265	0.899101
Zm00001d027527	817.984	-0.0309769	0.158508	0.826687	0.905634
Zm00001d027530	34.2749	-0.819293	0.42124	0.0053776	0.0221226
Zm00001d027532	134.888	0.272363	0.299372	0.18222	0.344354
Zm00001d027533	687.081	-0.692567	0.151595	1.00381e-06	1.24191e-05
Zm00001d027535	253.727	0.637506	0.163008	2.15824e-05	0.000189192
Zm00001d027536	856.406	-0.713309	0.129176	6.70113e-09	1.30879e-07
Zm00001d027537	58.899	-0.00620504	0.290232	0.969536	0.983872
Zm00001d027542	1135.54	0.669903	0.116479	1.95054e-09	4.33817e-08
Zm00001d027544	901.499	-0.103189	0.12245	0.368625	0.554854
Zm00001d027546	2.00742	0.00170182	0.354475	0.984456	NA
Zm00001d027548	230.651	-0.450278	0.164453	0.00236451	0.0110385
Zm00001d027550	44.3987	0.320825	0.304419	0.126538	0.266109
Zm00001d027555	917.486	0.432888	0.116418	8.78496e-05	0.000654527
Zm00001d027556	218.437	0.35338	0.156035	0.0123866	0.0435142
Zm00001d027557	849.714	1.25122	0.21261	3.54767e-10	9.01934e-09
Zm00001d027558	2267.71	0.325401	0.110779	0.00201254	0.00967511
Zm00001d027567	226.119	-0.503726	0.388452	0.0400062	0.110414
Zm00001d027570	281.04	-0.159629	0.16102	0.267583	0.448055
Zm00001d027571	545.096	-0.110868	0.115137	0.309061	0.493359
Zm00001d027572	126.683	-0.252967	0.214269	0.150217	0.300614
Zm00001d027573	1286.15	-0.596021	0.141066	6.29022e-06	6.39596e-05
Zm00001d027576	563.433	0.0678752	0.129468	0.575533	0.733878
Zm00001d027578	4.33699	0.0955838	0.360535	0.408747	NA
Zm00001d027580	399.506	-0.28493	0.191657	0.0823773	0.193391
Zm00001d027581	2424.1	0.412043	0.176352	0.00835059	0.0318267
Zm00001d027582	171.185	-0.369164	0.228601	0.046773	0.124889
Zm00001d027585	22.1263	0.278379	0.358046	0.176867	0.337277
Zm00001d027588	650.115	0.102307	0.132024	0.405984	0.591603
Zm00001d027589	2.61454	0.0985241	0.368211	0.324226	NA
Zm00001d027590	11.561	0.234799	0.411756	0.161217	0.316164
Zm00001d027593	370.113	-0.0355096	0.215892	0.836355	0.911011
Zm00001d027595	2189.38	-0.00243648	0.0990463	0.979351	0.988958
Zm00001d027596	702.123	-0.442441	0.122569	0.000128092	0.000911468
Zm00001d027597	245.006	-0.498467	0.163016	0.000746939	0.00414895
Zm00001d027598	266.365	-0.270445	0.171507	0.0737283	0.177769
Zm00001d027601	27.2229	0.175059	0.331456	0.342538	0.527657
Zm00001d027606	148.797	0.112153	0.236805	0.538736	0.704926
Zm00001d027607	4.43297	0.242452	0.454071	0.0782973	NA
Zm00001d027610	16.4213	-0.253675	0.375176	0.191637	0.356565
Zm00001d027611	20.7885	0.173352	0.314669	0.36053	0.546407
Zm00001d027612	2131.49	-0.126987	0.0927286	0.155732	0.308318
Zm00001d027613	739.372	-0.649276	0.157793	8.68707e-06	8.46857e-05
Zm00001d027618	713.623	-0.208553	0.125695	0.0758878	0.181537
Zm00001d027619	462.502	-1.04165	0.170126	1.01662e-10	2.88055e-09
Zm00001d027621	26.1233	-1.45941	0.609043	0.00084262	0.00459102
Zm00001d027622	19.0634	-0.205145	0.342592	0.276271	0.458124
Zm00001d027624	2212.36	0.252521	0.101805	0.00956364	0.0355051
Zm00001d027625	2349.85	-0.00691655	0.103948	0.945954	0.972046
Zm00001d022667	63.1978	0.712449	0.302245	0.00293615	0.0132816
Zm00001d027626	604.116	0.284354	0.132999	0.0213474	0.0672171
Zm00001d027630	661.219	2.18655	0.164352	1.4181e-41	9.3599e-39
Zm00001d027633	85.3727	0.171133	0.216102	0.330841	0.516121
Zm00001d027636	2.95212	-0.0775164	0.3599	0.444681	NA
Zm00001d027637	28.6792	0.418029	0.372787	0.0718861	0.17437
Zm00001d027646	66.6985	0.2956	0.263749	0.134826	0.278629
Zm00001d027648	391.93	0.251547	0.139451	0.0511249	0.133936
Zm00001d027649	33.9316	1.26239	0.456934	0.000396232	0.00242153
Zm00001d027652	1951.3	-1.07148	0.14525	1.77313e-14	9.00243e-13
Zm00001d027655	28.0019	0.280266	0.352921	0.175209	0.335227
Zm00001d027656	1271.65	-0.478706	0.208627	0.00709029	0.0278219
Zm00001d027659	1394.94	-0.244984	0.10287	0.0126214	0.0441866
Zm00001d027665	849.657	-0.185864	0.127645	0.119776	0.255478
Zm00001d022669	2004.27	-0.0898992	0.377754	0.0923874	0.211023
Zm00001d027667	6498.35	1.10876	0.120183	3.14572e-21	4.03389e-19
Zm00001d027671	1262.23	-0.129164	0.113332	0.228985	0.402811
Zm00001d027672	324.358	0.156856	0.156803	0.267314	0.447771
Zm00001d027675	412.442	0.20426	0.127517	0.0864674	0.200518
Zm00001d027676	149.605	-0.128642	0.18765	0.422843	0.606624
Zm00001d027677	93.2142	0.226774	0.204569	0.183426	0.345469
Zm00001d027680	308.346	-0.17796	0.143359	0.17534	0.335333
Zm00001d027682	51.8905	-0.182455	0.2779	0.342661	0.527773
Zm00001d027683	255.352	0.793108	0.172093	6.68734e-07	8.64462e-06
Zm00001d027684	1.84458	-0.0320156	0.356038	0.696461	NA
Zm00001d027686	7.29305	-0.242387	0.446578	0.0931881	0.212373
Zm00001d027688	1133.09	0.562665	0.112433	1.70519e-07	2.52082e-06
Zm00001d027694	6289.81	-0.347227	0.0974696	0.000208778	0.00139768
Zm00001d027695	218.448	-0.145771	0.36916	0.298482	0.481957
Zm00001d027699	356.347	0.327468	0.143281	0.0128489	0.0448433
Zm00001d027701	614.666	0.0378399	0.123474	0.743008	0.85249
Zm00001d027702	2.62699	0.0974984	0.37302	0.246914	NA
Zm00001d027703	789.02	2.41058	0.180014	3.92067e-42	2.75694e-39
Zm00001d027706	554.371	0.123228	0.143723	0.350459	0.536278
Zm00001d027707	2314.61	-0.135251	0.0927982	0.130386	0.272033
Zm00001d027708	113.294	0.248857	0.221627	0.166163	0.322873
Zm00001d027709	217.603	0.00582666	0.152203	0.967495	0.983089
Zm00001d027711	1957.74	0.43461	0.113798	5.86295e-05	0.000456209
Zm00001d027714	1476.57	0.407249	0.13226	0.000970521	0.00518733
Zm00001d027715	30.3329	0.508078	0.393543	0.0406419	0.111907
Zm00001d027719	115.967	-0.356458	0.196852	0.0340365	0.0975372
Zm00001d027721	609.428	0.445753	0.128829	0.00022449	0.00148607
Zm00001d027722	222.282	-0.820129	0.291189	0.000627013	0.00356403
Zm00001d027723	4353.49	-0.61939	0.107203	1.92906e-09	4.29465e-08
Zm00001d027725	15.9889	1.3503	0.655273	0.00217365	0.0103083
Zm00001d027726	1703.05	-0.244254	0.0991322	0.010181	0.0372832
Zm00001d027727	691.325	0.0816155	0.124746	0.486564	0.662399
Zm00001d027728	988.388	-0.313476	0.118272	0.00490719	0.0204764
Zm00001d027729	307.265	-0.672228	0.170994	1.76053e-05	0.000158202
Zm00001d027731	12078.8	1.30843	0.0898909	4.63656e-49	4.95471e-46
Zm00001d027732	93.7174	0.416078	0.335656	0.0647007	0.16072
Zm00001d027734	2212.36	0.237983	0.112348	0.02526	0.0768311
Zm00001d027738	44.2868	-0.358696	0.3588	0.103115	0.228107
Zm00001d027741	163.906	0.372593	0.181047	0.0189573	0.0612203
Zm00001d027742	251.63	0.157578	0.152222	0.25421	0.432661
Zm00001d027743	593.76	-0.227587	0.112694	0.0326768	0.0943757
Zm00001d027744	2.80419	-0.0168342	0.35195	0.852546	NA
Zm00001d027745	11.6216	-0.206587	0.376072	0.233213	0.408258
Zm00001d027748	38.7165	-0.03743	0.270477	0.834857	0.910174
Zm00001d027749	295.919	-0.186217	0.192412	0.254311	0.432742
Zm00001d027751	326.84	0.26092	0.155462	0.0631716	0.157848
Zm00001d027752	589.906	0.0377125	0.11375	0.727919	0.842805
Zm00001d027755	37.9967	-0.0100257	0.251921	0.954495	0.976119
Zm00001d027756	6331.07	-0.237475	0.11476	0.028526	0.0847658
Zm00001d027757	1713.06	-0.482278	0.199764	0.00514444	0.0213119
Zm00001d027758	194.496	-0.0765732	0.224841	0.664519	0.801194
Zm00001d027759	2.30671	-0.0209532	0.354026	0.805102	NA
Zm00001d027763	14.012	-0.0554581	0.322641	0.720127	0.837542
Zm00001d027764	25.6846	-0.303337	0.352551	0.15037	0.300806
Zm00001d027767	350.105	1.23775	0.152146	4.07016e-17	3.18252e-15
Zm00001d027768	1049.01	-0.266126	0.153934	0.0570908	0.14592
Zm00001d027769	3390.64	0.146088	0.0854131	0.0783088	0.185882
Zm00001d027773	2.97843	0.0268847	0.350972	0.784782	NA
Zm00001d027788	1294.84	0.176061	0.224978	0.328111	0.513042
Zm00001d027789	28.2118	-0.0679314	0.307068	0.688832	0.817221
Zm00001d027790	328.269	0.272661	0.139249	0.0336732	0.0967059
Zm00001d027794	7.39712	-0.0388192	0.337214	0.766767	0.868471
Zm00001d027799	693.109	-0.262997	0.127128	0.0266699	0.0801741
Zm00001d027800	135.138	-0.118699	0.178194	0.443789	0.624902
Zm00001d027801	38.1471	-0.0423083	0.270529	0.814403	0.899101
Zm00001d027802	303.036	-0.941259	0.169326	3.43763e-09	7.21646e-08
Zm00001d027803	173.559	0.781101	0.200567	1.61298e-05	0.00014631
Zm00001d027805	196.895	0.219265	0.183323	0.167665	0.324863
Zm00001d027807	2011.52	-0.00606516	0.104178	0.952616	0.975835
Zm00001d027809	49.6037	0.192612	0.283599	0.321869	0.50649
ENSRNA049472005	4.59794	-0.118479	0.366675	0.33243	NA
Zm00001d027811	613.447	-0.173278	0.124325	0.136688	0.281229
Zm00001d027813	535.932	-0.0458217	0.154496	0.743089	0.852495
Zm00001d027815	73.6793	-0.0894142	0.266201	0.626405	0.772626
Zm00001d027816	11.7955	0.315443	0.452503	0.109264	0.238288
Zm00001d027824	80.031	-0.210779	0.238962	0.254682	0.433176
Zm00001d027826	666.725	-0.438154	0.126702	0.000230822	0.00152171
Zm00001d022677	8.37103	-0.00378047	0.324514	0.977097	0.988016
Zm00001d027827	119.016	0.185635	0.209882	0.283929	0.466965
Zm00001d027834	201.227	-0.147516	0.18605	0.355769	0.541902
Zm00001d027835	395.426	0.255298	0.140113	0.0478357	0.12728
Zm00001d027837	2.2722	-0.0591212	0.361562	0.462294	NA
Zm00001d027839	179.536	0.244156	0.31807	0.226363	0.399797
Zm00001d027841	17695	-1.04887	0.183403	1.20558e-09	2.7663e-08
Zm00001d027842	241.732	0.120229	0.157305	0.396057	0.581681
Zm00001d027843	5.40894	-0.149312	0.379888	0.244678	NA
Zm00001d027844	91.0576	-0.0666812	0.221318	0.703029	0.826393
Zm00001d027845	68.1638	-0.388331	0.283664	0.0632499	0.157956
Zm00001d027846	1694.51	-0.236055	0.151661	0.0857883	0.199294
Zm00001d027847	259.416	0.664209	0.240368	0.00110645	0.00581358
Zm00001d027848	351.118	-0.183177	0.138226	0.150704	0.301288
Zm00001d027850	2097.64	0.690836	0.108357	3.57643e-11	1.09943e-09
Zm00001d027851	729.498	-0.423349	0.151561	0.00222023	0.0104753
Zm00001d022678	21.8812	-0.0159485	0.28139	0.926973	0.961162
Zm00001d027852	5.03963	0.0540553	0.348407	0.64119	NA
Zm00001d027854	9632.22	0.105387	0.0979284	0.233271	0.408258
Zm00001d027856	734.158	0.531923	0.135219	2.67802e-05	0.000229292
Zm00001d027859	2.4465	0.0258844	0.35727	0.729748	NA
Zm00001d027861	898.51	0.568888	0.196274	0.000990064	0.00527744
Zm00001d027863	14.8274	-1.48434	0.750188	0.00213531	0.0101608
Zm00001d027868	72.5873	1.48768	0.277259	6.45951e-09	1.27044e-07
Zm00001d027869	985.038	0.0408449	0.111618	0.697785	0.822928
Zm00001d027871	1107.99	-0.0759665	0.109946	0.468239	0.646241
Zm00001d027872	790.05	0.528107	0.114433	1.33191e-06	1.5924e-05
Zm00001d027873	22.1408	-0.414386	0.484879	0.0712418	0.173158
Zm00001d027874	241.927	-1.02068	0.174073	5.11625e-10	1.25892e-08
Zm00001d027875	74.6834	0.470298	0.257177	0.0210774	0.066535
Zm00001d027876	975.427	0.368861	0.126164	0.00180305	0.00883649
Zm00001d027877	10.4523	-0.0677427	0.32975	0.650998	0.791154
Zm00001d027879	1225.53	-0.332651	0.119263	0.00306002	0.0137643
Zm00001d027880	148.517	0.183557	0.187551	0.255197	0.433559
Zm00001d027881	66.9437	0.0386415	0.229965	0.830064	0.907669
Zm00001d027882	4.88181	-0.066745	0.345934	0.595257	NA
Zm00001d027884	4491.03	-0.881515	0.111215	3.32801e-16	2.26315e-14
Zm00001d027885	709.776	0.193751	0.135889	0.123271	0.261196
Zm00001d027886	59.6603	0.0667162	0.225656	0.708532	0.830209
Zm00001d027887	7.5729	-0.223192	0.415506	0.148106	0.297585
Zm00001d027888	18.7504	-0.0618556	0.305268	0.715186	0.834303
Zm00001d027889	2.11138	0.00856775	0.355513	0.912645	NA
Zm00001d027892	36.5265	-0.684129	0.460958	0.0163483	0.0544543
Zm00001d027893	220.093	0.379396	0.222276	0.0384383	0.107075
Zm00001d027894	77.6738	-0.48193	0.33177	0.0367273	0.103348
Zm00001d027895	2086.06	-0.519318	0.0964436	2.48798e-08	4.34007e-07
Zm00001d027896	1432.13	0.0333825	0.104215	0.738308	0.849312
Zm00001d027897	14.9953	-0.0228532	0.322955	0.876876	0.93427
Zm00001d027898	38.1854	-0.141541	0.282788	0.451872	0.631332
Zm00001d027899	2.00448	0.0438391	0.357533	0.602488	NA
Zm00001d027900	85.3821	0.246271	0.284469	0.216759	0.387965
Zm00001d027901	45.5699	0.319291	0.349634	0.136385	0.280844
Zm00001d027903	26.3933	-0.142692	0.30112	0.442008	0.622958
Zm00001d027904	182.76	0.318522	0.220953	0.0783422	0.185885
Zm00001d027907	180.205	0.36709	0.195429	0.0287351	0.0852516
Zm00001d027911	38.281	0.0362188	0.284523	0.841135	0.914177
Zm00001d027916	2306.25	-0.726537	0.243194	0.000463641	0.00276129
Zm00001d027918	57.0624	0.351955	0.269759	0.0825433	0.1937
Zm00001d027920	3.1817	0.038134	0.35203	0.700726	NA
Zm00001d027921	512.702	-0.382778	0.128211	0.00140209	0.00710892
Zm00001d027922	427.839	-0.191967	0.197927	0.254613	0.433156
Zm00001d027924	11.1886	0.320444	0.462521	0.103181	0.228171
Zm00001d027925	361.34	-1.16533	0.320813	2.30406e-05	0.000200253
Zm00001d027928	12.7908	-0.00128806	0.330552	0.989958	0.994834
Zm00001d027929	31.6007	-0.342015	0.455634	0.098893	0.221593
Zm00001d027932	4.71799	-0.414355	0.728765	0.0197376	NA
Zm00001d027934	638.676	0.0562285	0.145562	0.674071	0.807232
Zm00001d027936	4735.22	0.158948	0.0884907	0.0641673	0.159714
Zm00001d027937	104.521	0.230856	0.204636	0.177186	0.33757
Zm00001d027938	48.2022	0.465018	0.355589	0.0481698	0.127911
Zm00001d027941	138.067	-0.168534	0.184791	0.289829	0.472956
ENSRNA049471996	15.2442	0.679095	0.728259	0.024618	0.0752307
Zm00001d027943	677.529	-0.240941	0.176273	0.118332	0.253096
Zm00001d027944	306.531	0.147977	0.208855	0.389581	0.575625
Zm00001d027945	2.97138	-0.00655079	0.348388	0.946638	NA
Zm00001d027946	9.74052	1.95621	1.00006	0.00213078	0.0101457
Zm00001d027947	5.14318	0.0704858	0.355861	0.511718	NA
Zm00001d027948	2.16823	0.0837558	0.366972	0.335797	NA
Zm00001d027949	5.80846	0.392673	0.672437	0.0248021	0.0756432
Zm00001d027950	197.804	0.141906	0.171166	0.347908	0.533584
Zm00001d027954	21.9101	-0.375244	0.39184	0.0952038	0.215392
Zm00001d027955	39.3129	0.0771464	0.363498	0.405305	0.59116
Zm00001d027956	2.02473	-0.0533977	0.35804	0.545037	NA
Zm00001d027957	541.2	-0.172061	0.164588	0.239811	0.415792
Zm00001d027958	1.48655	0.0723179	0.373055	0.115854	NA
Zm00001d027962	584.216	-0.0625855	0.117547	0.572693	0.731796
Zm00001d027963	65.443	0.242971	0.242735	0.196872	0.363383
Zm00001d027966	366.006	0.132174	0.182388	0.403323	0.589243
Zm00001d027967	326.252	0.0887058	0.133197	0.474551	0.652098
Zm00001d027969	557.496	-0.195133	0.130448	0.107782	0.235882
Zm00001d027971	771.603	0.0378548	0.112133	0.723573	0.839982
Zm00001d027973	12.8432	-0.110523	0.330361	0.498375	0.672836
Zm00001d027974	3.25029	0.047629	0.350393	0.658551	NA
Zm00001d027975	4.22523	0.0345609	0.346274	0.760482	NA
Zm00001d027976	499.344	0.00746172	0.137958	0.954544	0.976119
Zm00001d022686	2.11173	-0.132725	0.394782	0.0524806	NA
Zm00001d027982	772.979	-0.598628	0.170609	0.000112931	0.000814361
Zm00001d027988	8.40088	-0.350503	0.555499	0.0504455	0.132688
Zm00001d027991	16.0743	0.0238815	0.30486	0.889161	0.940501
Zm00001d027992	33.2607	0.275492	0.394298	0.162697	0.318067
Zm00001d027993	12.8968	0.050205	0.321894	0.74913	0.856192
Zm00001d027995	691.346	-0.228925	0.210687	0.187141	0.350642
Zm00001d027996	65.1803	-0.953722	0.377522	0.00108548	0.00571816
Zm00001d027998	24.9181	0.155313	0.343719	0.364304	0.550343
Zm00001d027999	2037.9	0.119788	0.0989294	0.208154	0.377439
ENSRNA049472011	3.33026	-0.0359988	0.357132	0.652892	NA
Zm00001d028002	26.3774	-0.48017	0.423616	0.0510544	0.133798
Zm00001d028004	9.6974	0.0985661	0.339343	0.514423	0.685521
Zm00001d028005	282.65	-0.0816217	0.140081	0.526669	0.695314
Zm00001d028006	167.219	-0.00224628	0.18387	0.987508	0.99313
Zm00001d028007	77.8741	0.0488027	0.300863	0.779551	0.87797
Zm00001d028008	52.6211	0.098155	0.303708	0.582975	0.739211
Zm00001d028009	336.525	0.0332477	0.152361	0.810829	0.897055
Zm00001d028010	391.362	0.0268978	0.130491	0.826074	0.905393
Zm00001d028011	4.13174	-0.186429	0.410467	0.126137	NA
Zm00001d028012	36.1776	-0.235855	0.306649	0.237534	0.413057
Zm00001d028013	10.7135	0.133551	0.357084	0.367194	0.553107
Zm00001d028017	5.68248	-0.0291212	0.343729	0.800808	NA
Zm00001d028018	203.479	0.396582	0.177177	0.0113222	0.0405609
Zm00001d028020	1094.2	0.243878	0.126469	0.0392719	0.108802
Zm00001d028021	303.933	-0.00871166	0.232559	0.959196	0.978691
Zm00001d028022	779.337	-0.131246	0.113167	0.221074	0.393209
Zm00001d028024	1078.73	0.747855	0.104369	1.53059e-13	6.78813e-12
Zm00001d028025	8.47161	0.0288691	0.325894	0.84634	0.917301
Zm00001d028026	131.522	-0.132174	0.263191	0.478719	0.655625
Zm00001d028030	5.45682	-0.133277	0.370209	0.301653	NA
Zm00001d028034	2830.95	0.0130641	0.0974033	0.890307	0.941225
Zm00001d028035	71.4771	1.34672	0.456765	0.000205954	0.0013813
Zm00001d028038	1878.47	0.499111	0.0968629	8.85719e-08	1.38512e-06
Zm00001d028039	10.0545	0.175487	0.365851	0.286711	0.469402
Zm00001d028040	322.982	-0.0808048	0.140163	0.531298	0.699268
Zm00001d028043	2.37527	0.0463695	0.360514	0.530959	NA
Zm00001d028045	1318.71	-0.853244	0.246729	6.89612e-05	0.000525843
Zm00001d028046	3.21185	-0.163613	0.399688	0.136414	NA
Zm00001d028047	14.1472	-0.209023	0.37613	0.230493	0.404671
Zm00001d028050	421.312	0.158482	0.135494	0.207049	0.375982
Zm00001d028053	196.818	0.0246075	0.169879	0.871722	0.931538
Zm00001d028054	1316.27	0.410384	0.0974483	1.21484e-05	0.000113925
Zm00001d028055	281.866	0.667599	0.183556	5.85865e-05	0.000456031
Zm00001d028056	1112.88	-0.618823	0.135801	1.30496e-06	1.56434e-05
Zm00001d028062	55.0699	0.203937	0.278783	0.294228	0.477458
Zm00001d028064	44.5563	0.150538	0.33046	0.397341	0.582716
Zm00001d028071	474.468	0.251145	0.16188	0.0832521	0.194935
Zm00001d028073	12.1698	-0.313529	0.482487	0.0856614	0.199081
Zm00001d028074	76.6515	-0.205679	0.224167	0.251255	0.429234
Zm00001d028075	275.909	-0.215862	0.185101	0.174982	0.335021
Zm00001d028077	8.22133	0.0535648	0.333942	0.705847	0.8285
Zm00001d028083	8.15724	0.11328	0.358616	0.394241	0.579952
Zm00001d028084	467.24	-0.122021	0.131535	0.318366	0.502563
Zm00001d022692	14.1944	0.109233	0.334318	0.496255	0.671113
Zm00001d028086	119.951	0.211807	0.217774	0.232513	0.407396
Zm00001d028088	616.955	0.143877	0.120177	0.204192	0.37236
Zm00001d028089	12.5081	0.223246	0.38342	0.211171	0.381118
Zm00001d028092	1.81074	-0.0418316	0.361138	0.534481	NA
Zm00001d028093	673.151	-0.255837	0.184593	0.108447	0.236949
Zm00001d028094	554.712	0.147529	0.193621	0.370209	0.556566
Zm00001d028096	636.603	0.098999	0.14541	0.45892	0.637926
Zm00001d028097	520.303	-0.00100878	0.12905	0.992093	0.996221
Zm00001d028098	297.258	-0.136532	0.163533	0.348408	0.534168
Zm00001d028100	1069.11	0.0357458	0.102241	0.718204	0.836428
Zm00001d028102	171.612	-0.00320665	0.166791	0.981513	0.990161
Zm00001d028103	2.85221	0.0521698	0.359419	0.529365	NA
Zm00001d028104	302.23	0.238701	0.156727	0.0911955	0.20902
Zm00001d028105	412.16	0.6406	0.151557	5.62193e-06	5.79787e-05
Zm00001d028107	58.6975	-0.0205645	0.266094	0.907981	0.951661
Zm00001d028108	3.35826	-0.0379138	0.351271	0.704699	NA
Zm00001d028109	603.126	-0.0747936	0.113612	0.487245	0.663084
Zm00001d028110	3.67651	0.128117	0.380094	0.222171	NA
Zm00001d028111	424.496	-0.15186	0.141934	0.243479	0.420495
Zm00001d028112	341.659	0.275455	0.154227	0.0484654	0.128559
Zm00001d028113	110.697	0.10441	0.204692	0.539564	0.705542
Zm00001d028114	348.862	0.490436	0.172846	0.00155275	0.0077584
Zm00001d028116	206.719	-0.0944327	0.357321	0.431654	0.614434
Zm00001d028117	2363.7	0.188318	0.153921	0.171669	0.330451
Zm00001d028118	1.83139	0.0681247	0.367215	0.312739	NA
Zm00001d028119	114.686	0.235818	0.335899	0.235414	0.410689
Zm00001d028122	29.6666	0.75202	0.482349	0.0123377	0.0433626
Zm00001d028125	4.42771	0.186938	0.413961	0.11069	NA
Zm00001d028128	132.822	0.186021	0.191113	0.254888	0.43334
Zm00001d028130	49.3022	0.254957	0.286759	0.20411	0.372241
Zm00001d028138	35.9558	0.246935	0.332192	0.217536	0.388889
Zm00001d028139	30.8124	0.493872	0.403075	0.0456813	0.122507
Zm00001d028140	566.881	-0.219978	0.122446	0.0554286	0.142679
Zm00001d028143	1004.9	0.0553915	0.101748	0.570574	0.730545
Zm00001d028144	723.314	-0.418017	0.228306	0.0254218	0.0772021
Zm00001d028151	397.541	-0.180503	0.36338	0.281657	0.464346
Zm00001d028152	192.028	-0.616282	0.223596	0.00128831	0.00661276
Zm00001d028153	2996.5	0.385328	0.102891	9.26318e-05	0.000683799
Zm00001d028154	127.041	0.10839	0.217362	0.537349	0.704001
Zm00001d028160	1.7232	0.0221778	0.355771	0.781387	NA
Zm00001d028161	32.7557	-0.0855155	0.30689	0.620495	0.767669
Zm00001d028162	202.633	-0.0556762	0.227686	0.752722	0.858803
Zm00001d028164	2172.19	-0.891925	0.227475	1.12612e-05	0.000106316
Zm00001d028165	5.09966	-0.117127	0.37783	0.224531	NA
Zm00001d028167	16.6173	-0.248811	0.369832	0.200469	0.367903
Zm00001d028169	38.3595	1.38965	0.422059	6.91185e-05	0.000526864
Zm00001d028170	13.6898	1.83353	0.775145	0.000880043	0.00476685
Zm00001d028171	250.859	0.807033	0.213791	2.42418e-05	0.000209097
Zm00001d028172	267.206	-0.14624	0.195662	0.375655	0.561818
Zm00001d028173	362.721	0.0984464	0.14994	0.472396	0.649972
Zm00001d028174	430.344	0.430146	0.127086	0.000311255	0.00196204
Zm00001d028177	1378.16	0.00708588	0.130409	0.954211	0.975988
Zm00001d028179	18.4737	0.150056	0.339997	0.381956	0.56828
Zm00001d028180	1279.16	-0.539825	0.180652	0.00081151	0.00444933
Zm00001d028181	349.046	0.0693505	0.202055	0.681728	0.811603
Zm00001d028183	1901.69	-0.168084	0.101962	0.0850383	0.198023
Zm00001d028184	107.934	-0.504026	0.357704	0.0350394	0.0997108
Zm00001d028185	330.336	1.03252	0.155694	3.92333e-12	1.41322e-10
Zm00001d028186	936.437	-0.0633802	0.169615	0.670923	0.805187
Zm00001d028187	394.324	0.304081	0.128409	0.0111785	0.0401693
Zm00001d028188	156.17	0.449004	0.219713	0.0145822	0.0495852
Zm00001d028189	141.431	0.17507	0.197436	0.294054	0.47728
Zm00001d028191	356.521	0.240489	0.135631	0.0554515	0.142721
Zm00001d028193	923.02	-0.41597	0.120891	0.000260932	0.00168846
Zm00001d028194	643.964	-0.318741	0.134934	0.0107966	0.0390595
Zm00001d028195	8.80598	0.000211752	0.32564	0.999129	0.999687
Zm00001d028197	27.7545	-0.0416587	0.311516	0.796892	0.888846
Zm00001d028199	23.8948	-0.00355873	0.289577	0.981964	0.990483
Zm00001d028201	2948.95	0.105795	0.085993	0.205494	0.373975
Zm00001d028203	830.924	-0.105017	0.115724	0.337089	0.522671
Zm00001d028204	46.2638	0.356884	0.303894	0.0941255	0.213749
Zm00001d028205	231.646	0.450668	0.196485	0.00804811	0.030852
Zm00001d028207	2079.34	-0.453515	0.102002	3.61533e-06	3.89121e-05
Zm00001d028208	2031.8	0.387607	0.0950003	2.29371e-05	0.000199553
Zm00001d028211	353.314	0.0142748	0.154626	0.919827	0.957507
Zm00001d028213	1898.91	0.633615	0.110105	2.18834e-09	4.82877e-08
Zm00001d028214	420.244	-0.126221	0.130905	0.299853	0.483526
Zm00001d028216	3.34486	0.174497	0.404509	0.134955	NA
Zm00001d028217	7.91047	-0.247195	0.41817	0.14908	0.299053
Zm00001d028218	2513.36	0.554938	0.112476	2.49264e-07	3.56516e-06
Zm00001d028219	165.346	-0.603665	0.319528	0.0110546	0.0398297
Zm00001d028220	376.641	0.103977	0.142355	0.427908	0.611325
Zm00001d028221	1613.98	0.0603124	0.108974	0.554982	0.718161
Zm00001d028225	63.3383	-0.0785039	0.231585	0.660186	0.798234
Zm00001d028227	714.548	-0.327118	0.128438	0.00633763	0.0253788
Zm00001d028228	47.4722	-0.136229	0.251254	0.462595	0.641323
Zm00001d028229	50.4273	-1.31007	0.347689	1.22346e-05	0.000114541
Zm00001d028230	1792.73	-0.749852	0.120219	8.37147e-11	2.41781e-09
Zm00001d028231	3.2812	-0.0902731	0.36876	0.307482	NA
Zm00001d028232	696.484	0.1167	0.112507	0.275696	0.457374
Zm00001d028235	208.768	0.195264	0.156766	0.167037	0.32401
Zm00001d028237	267.629	0.640392	0.177951	7.3294e-05	0.000554735
Zm00001d028238	1499.94	0.126424	0.128861	0.294177	0.477444
Zm00001d028240	2469.94	0.361065	0.102689	0.000240532	0.00157832
Zm00001d028241	138.981	-0.038344	0.199664	0.816932	0.900122
Zm00001d028243	13.1734	0.169929	0.344791	0.335834	0.521086
Zm00001d028244	228.697	-0.112136	0.146713	0.402136	0.587867
Zm00001d028252	34.9728	-0.635921	0.439552	0.0200239	0.0639291
Zm00001d028256	224.203	-0.550743	0.196179	0.00136586	0.00695355
Zm00001d028257	150.774	0.0877593	0.181296	0.577767	0.735599
Zm00001d028258	251.791	0.249764	0.168645	0.0951766	0.215365
Zm00001d028260	946.74	-0.742482	0.167567	1.6849e-06	1.96828e-05
Zm00001d028261	878.453	0.0793506	0.112224	0.457912	0.636798
Zm00001d028262	1179.58	0.000998401	0.128091	0.994336	0.997486
Zm00001d028263	22.5826	0.219188	0.327019	0.265155	0.445449
Zm00001d028264	148.131	-0.0385271	0.189516	0.810603	0.896891
Zm00001d028265	390.184	-0.0856424	0.150119	0.530311	0.698522
Zm00001d028267	1368.04	-0.159032	0.127904	0.179894	0.341018
Zm00001d028269	200.77	-0.318614	0.196121	0.0565278	0.14486
Zm00001d028272	1595.96	-0.104868	0.114627	0.333651	0.518774
Zm00001d028273	44.9848	0.180358	0.345798	0.316013	0.499975
Zm00001d028274	28.3779	0.182198	0.314849	0.340311	0.525823
Zm00001d028275	33.3772	-0.0627697	0.279218	0.727629	0.842643
Zm00001d028279	703.627	-0.327789	0.127501	0.00589342	0.0238958
Zm00001d028280	89.2548	-0.250489	0.256329	0.192956	0.358306
Zm00001d028282	24.7371	0.331805	0.481978	0.0901974	0.207405
Zm00001d028284	41.1105	-0.214098	0.331312	0.269311	0.45004
Zm00001d028285	562.41	-0.0522256	0.124367	0.654004	0.793324
Zm00001d028293	590.3	-0.689914	0.289728	0.00283556	0.0128864
Zm00001d028294	130.85	-1.09181	0.236118	3.74148e-07	5.15108e-06
Zm00001d028295	868.103	0.0148895	0.285808	0.936998	0.967078
Zm00001d028296	726.97	-0.230731	0.114794	0.0334864	0.096268
Zm00001d028297	393.808	-0.668087	0.208554	0.000270744	0.0017424
Zm00001d028298	1185.21	-0.152867	0.165426	0.297985	0.481581
Zm00001d028299	2672.76	0.703022	0.118439	6.19191e-10	1.49895e-08
Zm00001d028303	295.258	0.39103	0.288837	0.0638752	0.159197
Zm00001d028304	85.8801	-0.115644	0.228451	0.517683	0.687939
Zm00001d028307	581.87	1.75672	0.163406	4.11323e-28	1.09887e-25
Zm00001d028308	440.23	0.252875	0.137325	0.0462559	0.123773
Zm00001d028309	479.98	0.532482	0.134799	2.50306e-05	0.000215051
Zm00001d028311	76.7044	-0.0292302	0.225328	0.867514	0.929477
Zm00001d028313	4.75547	0.106206	0.38347	0.0755937	NA
Zm00001d028314	2.68622	0.0622156	0.358425	0.508825	NA
Zm00001d028317	46.4592	-0.368508	0.344392	0.0951143	0.215298
Zm00001d028318	20.1945	0.319352	0.432642	0.117807	0.252335
Zm00001d028319	15.8647	0.0343162	0.301117	0.842305	0.91487
Zm00001d028325	200.438	-0.0815928	0.334387	0.581317	0.738061
Zm00001d028328	46.7722	0.0893901	0.250126	0.627793	0.773541
Zm00001d028330	683.019	-0.0805526	0.335242	0.58097	0.737908
Zm00001d028331	776.803	0.0735592	0.156969	0.604282	0.755237
Zm00001d028332	881.035	-0.214961	0.11212	0.043066	0.117088
Zm00001d028337	5.59891	0.114247	0.374522	0.26072	NA
Zm00001d028338	782.16	1.03457	0.159828	1.09531e-11	3.66862e-10
Zm00001d028339	850.75	-0.2703	0.106283	0.00675847	0.026749
Zm00001d028341	24.2583	0.00881867	0.286685	0.962309	0.980472
Zm00001d028344	1181.3	-0.425998	0.136816	0.000816728	0.00447029
Zm00001d028349	1.88037	-0.0416949	0.356429	0.627408	NA
Zm00001d028352	341.913	0.0401313	0.139855	0.759853	0.863691
Zm00001d028354	227.253	0.10236	0.176642	0.508772	0.681348
Zm00001d028355	332.689	1.24753	0.167935	1.02876e-14	5.43209e-13
Zm00001d028357	49.423	0.100871	0.254753	0.586296	0.741786
Zm00001d028358	118.283	0.123681	0.19025	0.44692	0.627421
Zm00001d028359	921.253	-0.3196	0.108109	0.00190769	0.00927036
Zm00001d028360	549.564	-0.311704	0.14211	0.0169094	0.0559681
Zm00001d028362	35.9899	0.0662544	0.267463	0.719177	0.836957
Zm00001d028363	145.29	-0.298398	0.223448	0.0994903	0.222653
Zm00001d028365	18.1924	0.17246	0.342588	0.334713	0.519885
Zm00001d028366	26.8296	0.227993	0.317368	0.252463	0.430666
Zm00001d028367	2403.16	-0.199287	0.442206	0.0200113	0.063907
Zm00001d028368	682.064	-1.49927	0.263871	9.48941e-10	2.21825e-08
Zm00001d028369	949.238	-0.193057	0.336968	0.299952	0.4836
Zm00001d028370	332.145	0.0797914	0.138329	0.533419	0.700969
Zm00001d028371	46.9925	-0.166161	0.307305	0.378587	0.565111
Zm00001d028372	652.594	-0.180985	0.130624	0.135626	0.279823
Zm00001d028373	1867.37	1.14744	0.113265	4.15421e-25	7.96792e-23
Zm00001d028374	2.81775	-0.131409	0.386351	0.159992	NA
Zm00001d028375	853.586	0.00605625	0.102348	0.951572	0.97548
Zm00001d028377	271.871	0.152433	0.18544	0.340594	0.526102
Zm00001d028380	654.02	-0.337959	0.118876	0.00255189	0.0117833
Zm00001d028384	1544.45	-0.357368	0.117559	0.00127903	0.00657567
Zm00001d028385	439.579	0.100659	0.130464	0.408706	0.593904
Zm00001d028386	587.181	-0.604544	0.134871	1.93564e-06	2.22757e-05
Zm00001d028388	50.9684	-0.390088	0.30992	0.0718894	0.17437
Zm00001d028389	253.831	-1.37223	0.284222	1.02239e-07	1.57254e-06
Zm00001d028391	60.7928	-0.0235499	0.228817	0.893284	0.942977
Zm00001d028392	5037.79	-0.889912	0.133947	4.33882e-12	1.54797e-10
Zm00001d028393	2.16441	-0.133588	0.391936	0.103246	NA
Zm00001d028394	2.75897	-0.0437402	0.358922	0.576648	NA
Zm00001d028396	2192.03	0.229564	0.0955076	0.012647	0.0442625
Zm00001d028397	1449.9	-0.262514	0.161098	0.0686055	0.168149
Zm00001d028398	14.116	0.386905	0.529701	0.0682206	0.167297
Zm00001d022708	1.65875	0.0519623	0.364081	0.406418	NA
Zm00001d028399	23.6318	-0.690889	0.510822	0.0186191	0.0603627
Zm00001d028404	7.16661	0.0591949	0.33581	0.675235	0.807856
Zm00001d028406	63.9612	0.492235	0.337154	0.0354924	0.100757
Zm00001d028408	10.9982	-1.32591	0.901313	0.00530228	0.0218568
Zm00001d028409	1253.65	1.45795	0.119726	3.39496e-35	1.55482e-32
Zm00001d028410	4.99005	0.213138	0.429607	0.0992518	NA
Zm00001d028412	207.115	0.262138	0.229756	0.153211	0.304986
Zm00001d028414	1128.72	0.783007	0.258477	0.000361221	0.00223372
Zm00001d028415	518.364	-0.189064	0.128996	0.115663	0.248715
Zm00001d028416	30.1946	-0.357856	0.347535	0.103111	0.228107
Zm00001d028417	883.414	0.0435462	0.110036	0.678952	0.810044
Zm00001d028419	28.6484	-1.30176	0.665206	0.00240777	0.0112125
Zm00001d028422	23.2416	0.00235222	0.279504	0.991686	0.996036
Zm00001d028423	20.0634	-0.0764374	0.312629	0.648653	0.788966
Zm00001d028424	567.344	-0.119518	0.149622	0.379145	0.56553
Zm00001d028425	299.338	0.0841134	0.150809	0.540659	0.706307
Zm00001d028426	255.705	0.140665	0.19172	0.389302	0.575403
Zm00001d028427	45.1338	0.701257	0.337515	0.00576431	0.0234767
Zm00001d028428	1866.33	0.353767	0.135695	0.00493012	0.0205645
Zm00001d028429	136.782	-0.0993583	0.191112	0.540383	0.706084
Zm00001d028431	3.6397	-0.101543	0.374529	0.233502	NA
Zm00001d028432	478.861	-1.73393	0.168089	4.08256e-26	8.89482e-24
Zm00001d028434	22.0914	-0.282326	0.362129	0.169325	0.32712
Zm00001d028436	4053.82	0.00504589	0.0860842	0.956186	0.977225
Zm00001d028438	825.935	-0.0706455	0.111743	0.505455	0.678892
Zm00001d028439	129.096	0.216329	0.208649	0.210786	0.380642
Zm00001d028440	2.07673	-0.054931	0.358863	0.525205	NA
Zm00001d028443	174.584	-0.181733	0.197509	0.274579	0.456263
Zm00001d028450	763.897	-0.578141	0.132081	3.34605e-06	3.63098e-05
Zm00001d028453	354.241	0.384628	0.147434	0.00443463	0.0188088
Zm00001d028454	5.65942	-0.474665	0.841342	0.0205657	NA
Zm00001d028456	47.8466	0.00051176	0.255414	0.999373	0.999712
Zm00001d028457	7.57423	-0.048623	0.338939	0.709778	0.831045
Zm00001d028458	197.939	0.112199	0.183592	0.480308	0.657191
Zm00001d022713	21.3028	-0.219928	0.383397	0.209987	0.379689
Zm00001d028463	217.052	0.219839	0.170278	0.144366	0.292473
Zm00001d028464	704.425	0.0196461	0.106497	0.847803	0.918221
Zm00001d028465	95.6417	0.249603	0.245651	0.187798	0.351697
Zm00001d028469	10.926	-0.415529	0.546288	0.061406	0.154244
Zm00001d028471	49884.5	-1.56403	0.188964	8.5806e-18	7.37767e-16
Zm00001d028472	1105.3	0.163205	0.11411	0.131493	0.27363
Zm00001d028473	115.258	0.0891048	0.18862	0.582267	0.738731
Zm00001d028474	804.575	-0.161013	0.13646	0.201525	0.369012
Zm00001d028475	492.277	-0.163693	0.203927	0.332626	0.518041
Zm00001d028477	1581.32	0.0979246	0.0923212	0.273421	0.455047
Zm00001d028478	3.27553	0.0439252	0.352891	0.658798	NA
Zm00001d028481	2158.25	-0.451834	0.10907	1.36161e-05	0.000126042
Zm00001d028482	26.0415	0.266708	0.323853	0.194404	0.360071
Zm00001d028484	27.9498	-0.152974	0.314649	0.405121	0.590998
Zm00001d028485	229.257	1.16204	0.195503	2.77085e-10	7.16368e-09
Zm00001d028490	629.888	-0.0799104	0.119503	0.478032	0.655013
Zm00001d028493	143.298	-0.129019	0.176652	0.402657	0.588474
Zm00001d028494	8.41619	0.0374107	0.341696	0.764046	0.866789
Zm00001d028497	4.70614	0.337121	0.577413	0.0324031	NA
Zm00001d028502	8.59573	0.155417	0.361211	0.322328	0.506894
Zm00001d028505	269.186	-0.85649	0.216435	1.02373e-05	9.75938e-05
Zm00001d028509	1095.79	-0.119537	0.101143	0.217388	0.388749
Zm00001d028510	5.44775	0.0185427	0.345283	0.869724	NA
Zm00001d028511	1117.84	0.226923	0.127975	0.0568996	0.145613
Zm00001d028513	211.534	0.317629	0.190266	0.0526636	0.137118
Zm00001d028514	225.211	-0.115899	0.205201	0.493503	0.668803
Zm00001d028515	1128.3	0.144941	0.118597	0.1956	0.36169
Zm00001d028522	17.9444	0.130081	0.342107	0.421887	0.605549
Zm00001d028528	322.287	-0.206723	0.154198	0.137621	0.282429
Zm00001d028529	806.738	0.0283897	0.115898	0.797048	0.888846
Zm00001d028530	123.108	-0.208729	0.186866	0.193589	0.359124
Zm00001d028531	223.202	-0.180615	0.177546	0.243354	0.420311
Zm00001d028532	634.849	-0.033983	0.115993	0.756781	0.86164
Zm00001d028533	352.915	-0.0101802	0.133642	0.933725	0.965209
Zm00001d028534	213.928	0.100557	0.160177	0.484929	0.661176
Zm00001d028535	359.757	-0.16114	0.131688	0.187816	0.3517
Zm00001d028536	2871.42	-0.583292	0.125254	8.91687e-07	1.11478e-05
Zm00001d028537	23.8531	0.157078	0.322693	0.39165	0.577309
Zm00001d028538	53.6429	0.00873937	0.249473	0.96328	0.980934
Zm00001d028539	1020.89	-0.338957	0.12072	0.00283339	0.0128791
Zm00001d028540	221.178	0.103556	0.181444	0.511714	0.68333
Zm00001d028542	5824.64	0.0279281	0.132985	0.825451	0.904931
Zm00001d028543	597.323	-0.0186772	0.115887	0.864044	0.927353
Zm00001d028546	877.226	-0.481578	0.118462	1.7999e-05	0.000161437
Zm00001d028547	84.1416	-0.0730678	0.230681	0.681852	0.811621
Zm00001d028548	808.768	-1.10554	0.241376	4.44722e-07	5.98681e-06
Zm00001d028549	1113.16	0.548094	0.113659	4.50002e-07	6.03977e-06
Zm00001d028550	498.462	-0.366721	0.178042	0.0191182	0.0616223
Zm00001d028552	64.4791	0.317142	0.306239	0.130078	0.271516
Zm00001d028554	117.642	0.030035	0.222835	0.866573	0.928868
Zm00001d028556	9.76343	0.263803	0.445171	0.112973	0.244241
Zm00001d028557	243.521	-0.330879	0.288217	0.10837	0.236823
Zm00001d028558	382.88	0.457213	0.149259	0.00085501	0.00464808
Zm00001d028560	186.813	0.00511131	0.262082	0.980028	0.98916
Zm00001d028561	14.4734	-0.267917	0.418396	0.144541	0.292668
Zm00001d028562	7463.91	-0.975072	0.187309	2.33539e-08	4.10403e-07
Zm00001d028565	26.0603	-0.108782	0.299471	0.546574	0.711279
Zm00001d028566	221.568	0.544213	0.226002	0.00432234	0.0184443
Zm00001d028567	4.26885	0.0152414	0.345092	0.892981	NA
Zm00001d028568	1384.26	0.846231	0.134107	4.40118e-11	1.33289e-09
Zm00001d028569	445.838	-0.118313	0.123912	0.308252	0.492714
Zm00001d028570	946.558	0.552774	0.150633	7.21232e-05	0.000546612
Zm00001d028571	594.006	-0.0598867	0.141529	0.645226	0.786802
Zm00001d028572	44.549	0.0438457	0.248952	0.811279	0.897241
Zm00001d028574	43.1052	-0.321128	0.294865	0.120542	0.256795
Zm00001d028575	1088.24	0.537007	0.138167	3.20107e-05	0.000268744
Zm00001d028576	134.258	-0.462684	0.234909	0.0160252	0.053595
Zm00001d028579	2046.71	0.0353553	0.106428	0.726758	0.842199
Zm00001d028585	3354.9	0.0858176	0.106053	0.399352	0.585017
Zm00001d028586	1599.39	0.722642	0.0999711	1.01091e-13	4.60157e-12
Zm00001d028587	7.54233	0.0584445	0.34062	0.660152	0.798234
Zm00001d028588	17.5341	0.231554	0.393935	0.190868	0.355635
Zm00001d028590	86.3469	-0.380883	0.230299	0.0416291	0.114038
Zm00001d028593	211.244	0.317387	0.171514	0.0367159	0.103342
Zm00001d028596	230.193	0.138006	0.170863	0.361038	0.546867
Zm00001d028597	841.396	0.354146	0.175359	0.0221251	0.0691681
Zm00001d028598	4.35941	-0.097264	0.363838	0.37164	NA
Zm00001d028599	8.27419	0.110877	0.361832	0.378001	0.564499
Zm00001d028601	6164.29	-0.38852	0.211057	0.0281092	0.0837268
Zm00001d028603	414.702	0.231476	0.146147	0.0831776	0.194822
Zm00001d022718	15.7566	-1.45736	0.615277	0.000959299	0.00513541
Zm00001d028606	1255.02	-0.335649	0.106222	0.000915312	0.00493406
Zm00001d028608	670.179	-0.964713	0.184547	2.09487e-08	3.72217e-07
Zm00001d028611	6.64786	0.0290511	0.336102	0.827195	0.905826
Zm00001d028612	752.431	0.147518	0.125796	0.209105	0.378705
Zm00001d028613	474.45	-0.0568705	0.132147	0.642028	0.784138
Zm00001d028616	326.538	-0.619929	0.203806	0.000533022	0.00311175
Zm00001d028618	1.75724	-0.0067838	0.355353	0.929066	NA
Zm00001d028619	635.58	-0.643663	0.153489	6.26682e-06	6.37506e-05
Zm00001d028620	804.691	-0.117614	0.122839	0.307685	0.492108
Zm00001d028621	20.6796	0.110205	0.305109	0.540709	0.706331
Zm00001d022720	2.1435	0.0148205	0.35464	0.857215	NA
Zm00001d028622	1681.22	0.10512	0.160722	0.466872	0.64506
Zm00001d028623	622.552	-0.063587	0.116423	0.564071	0.724906
Zm00001d028625	665.649	-0.388766	0.140695	0.00274254	0.0125347
Zm00001d028630	20178.5	0.0568611	0.143576	0.669258	0.804048
Zm00001d028631	636.746	0.249216	0.139298	0.0522848	0.136401
Zm00001d028640	1.72633	-0.0162538	0.357444	0.814697	NA
Zm00001d028641	171.278	0.0550222	0.163782	0.707906	0.829993
Zm00001d028642	40.6818	0.0756977	0.273222	0.681553	0.81152
Zm00001d028643	1752.7	0.0224205	0.118505	0.842174	0.914813
Zm00001d028649	131.782	-0.0160474	0.180839	0.917282	0.956345
Zm00001d028651	11.0066	0.596682	0.971079	0.023063	0.0715252
Zm00001d028653	316.996	-0.441672	0.138562	0.000589505	0.00338513
Zm00001d028654	170.168	-0.375097	0.20915	0.032646	0.0943112
Zm00001d028655	799.032	-0.597583	0.140456	5.37015e-06	5.56121e-05
Zm00001d028656	825.97	-0.151358	0.107556	0.139733	0.285639
Zm00001d028660	861.44	0.00243972	0.110748	0.975403	0.987585
Zm00001d028661	669.46	0.45551	0.119706	5.8842e-05	0.000457069
Zm00001d028662	810.476	0.498346	0.173169	0.00133673	0.0068247
Zm00001d028665	918.765	0.40267	0.132011	0.00104497	0.00553201
Zm00001d028668	667.885	0.114846	0.118095	0.303888	0.488017
Zm00001d028669	11.7309	-0.199021	0.371093	0.249355	0.427355
Zm00001d028670	5191.86	-0.401526	0.122769	0.000547451	0.00318521
Zm00001d028671	796.843	-0.0532445	0.107735	0.603951	0.755124
Zm00001d028672	724.383	-0.317047	0.131245	0.00941279	0.0350477
Zm00001d028675	45.1755	-3.98144	0.517013	1.0346e-15	6.43143e-14
Zm00001d028676	117.314	-0.227564	0.196065	0.17029	0.32856
Zm00001d028679	754.161	-0.571799	0.134096	5.66601e-06	5.83262e-05
Zm00001d028680	32.7615	-0.36164	0.402404	0.102273	0.2267
Zm00001d028686	546.51	-0.734044	0.121718	3.18597e-10	8.16168e-09
Zm00001d028687	1090.1	-0.190198	0.103852	0.0552623	0.142349
Zm00001d028689	9.46913	0.27374	0.434421	0.129425	0.270581
Zm00001d028690	1810.9	0.416061	0.106447	4.39016e-05	0.000353117
Zm00001d028691	570.037	-0.367913	0.13834	0.00399123	0.0172278
Zm00001d028692	5905.95	0.961629	0.128701	1.02732e-14	5.43209e-13
Zm00001d028693	529.019	2.51868	0.624131	2.46692e-06	2.75973e-05
Zm00001d028695	434.292	-0.160324	0.131108	0.188317	0.352316
Zm00001d028696	47.187	-0.026413	0.256535	0.88103	0.936092
Zm00001d028697	25.9941	0.00875698	0.279342	0.96273	0.980659
Zm00001d028698	542.036	0.240739	0.135312	0.0547027	0.141167
Zm00001d028699	946.425	0.0011088	0.154134	0.995139	0.997655
Zm00001d028702	2312.64	0.165565	0.104539	0.098075	0.220253
Zm00001d028704	3812.92	-0.322293	0.111989	0.00249602	0.0115729
Zm00001d028705	111.279	0.124592	0.236412	0.494884	0.669865
Zm00001d028707	524.16	-0.0209062	0.135531	0.8582	0.924045
Zm00001d028708	98.6589	-0.0445607	0.273982	0.803731	0.892367
Zm00001d028709	8019.06	0.0785261	0.102929	0.426431	0.609982
Zm00001d028711	193.453	-0.627312	0.266349	0.0036902	0.0161301
Zm00001d028712	1470.01	0.0656894	0.103875	0.502172	0.675979
Zm00001d028713	322.131	0.0701604	0.159031	0.624724	0.77123
Zm00001d028715	379.41	0.00492742	0.193131	0.977257	0.988044
Zm00001d028718	4.7689	-0.0254525	0.365052	0.210923	NA
Zm00001d028720	482.878	-2.24035	0.669607	3.37666e-05	0.000280963
Zm00001d028725	13.6034	-0.0251402	0.315212	0.872033	0.931783
Zm00001d028726	565.088	-0.117532	0.122962	0.308496	0.49291
Zm00001d028727	393.193	-0.900665	0.165602	7.23706e-09	1.40369e-07
Zm00001d028728	541.641	0.459489	0.155015	0.00117004	0.00609632
Zm00001d028730	633.373	0.0128933	0.123902	0.912888	0.953863
Zm00001d028731	232.701	-0.0682791	0.182016	0.663442	0.800404
Zm00001d028732	142.011	-0.823349	0.278536	0.000411017	0.00250031
Zm00001d028733	418.907	0.0152287	0.131235	0.902247	0.948202
Zm00001d028736	84.6558	-0.186429	0.217179	0.289353	0.472482
Zm00001d028740	17.7265	-0.707038	0.572938	0.0199488	0.0637525
Zm00001d028741	5.14069	-0.138226	0.37688	0.25702	NA
Zm00001d028742	2065.95	-0.517779	0.135339	4.28599e-05	0.000345729
Zm00001d028744	271.067	0.441245	0.165406	0.00302611	0.0136254
Zm00001d028745	467.315	-0.104381	0.130584	0.39037	0.576297
Zm00001d028746	3.12193	0.0757905	0.358304	0.471657	NA
Zm00001d028748	243.445	-0.0805337	0.204213	0.632548	0.777263
Zm00001d028749	12.4138	0.391834	0.499114	0.0767902	0.183266
Zm00001d028750	42.8621	1.59946	0.471907	4.16457e-05	0.000337025
Zm00001d028751	4.13465	0.071127	0.356271	0.505913	NA
Zm00001d028752	160.559	0.134341	0.220227	0.44832	0.628652
Zm00001d028753	171.954	0.0503153	0.166924	0.735235	0.847403
Zm00001d028754	22.4864	-0.167185	0.353696	0.320642	0.505268
Zm00001d028755	1286.58	-0.279561	0.134959	0.0255567	0.0775177
Zm00001d028756	146.051	-0.61033	0.210164	0.000846725	0.00460974
Zm00001d028757	256.684	-0.0683381	0.143842	0.603955	0.755124
Zm00001d028759	86.0091	0.11951	0.233802	0.510614	0.682601
Zm00001d028760	2.54497	0.0587611	0.355844	0.554005	NA
Zm00001d028761	11.7259	0.0473496	0.313121	0.773542	0.87328
Zm00001d028762	326.302	0.674855	0.1446	6.7213e-07	8.68352e-06
Zm00001d028768	10.6899	0.298205	0.462146	0.102661	0.22738
Zm00001d028769	3.3473	0.0310337	0.348471	0.771446	NA
Zm00001d028770	129.078	-0.274374	0.242553	0.145707	0.294106
Zm00001d028771	212.913	1.2048	0.194794	5.93699e-11	1.767e-09
Zm00001d028773	322.514	-0.449138	0.158266	0.00177459	0.00871796
Zm00001d028774	17.4673	-0.133723	0.312322	0.458922	0.637926
Zm00001d028775	1148.14	0.0807324	0.10991	0.441405	0.622718
Zm00001d028776	905.102	-0.00518035	0.135281	0.96585	0.982168
Zm00001d028779	216.167	0.0761092	0.147079	0.572289	0.73165
Zm00001d028780	328.577	0.291697	0.14968	0.032297	0.0935853
Zm00001d028782	937.891	0.071956	0.112845	0.499659	0.673971
Zm00001d028783	157.883	0.51374	0.246081	0.0104148	0.0379236
Zm00001d028784	246.441	0.19033	0.170749	0.207008	0.375937
Zm00001d028785	251.632	-0.598064	0.193122	0.000473758	0.00281334
Zm00001d028786	3718.26	0.361578	0.144653	0.00648285	0.0258634
Zm00001d028787	651.355	0.167246	0.146254	0.211185	0.381118
Zm00001d028793	85.4478	-0.251391	0.220105	0.159248	0.313234
Zm00001d028798	1.89477	-0.0483195	0.361285	0.501467	NA
Zm00001d028799	5.36869	0.00532791	0.342138	0.965789	NA
Zm00001d028801	2111.57	-0.102395	0.113079	0.339355	0.524878
Zm00001d028802	65.912	-0.146201	0.228737	0.416197	0.600598
Zm00001d028803	5.28609	0.0867953	0.349457	0.507432	NA
Zm00001d028804	479.168	0.0596197	0.120905	0.601786	0.753693
Zm00001d028806	132.202	0.112388	0.205255	0.509535	0.681923
Zm00001d028807	1167	-0.0335272	0.117703	0.762328	0.865427
Zm00001d028808	5.78704	0.11617	0.366478	0.336993	0.522592
Zm00001d028809	50.3963	0.282284	0.265672	0.153342	0.305067
Zm00001d028810	3671.79	-0.400605	0.131158	0.00105651	0.00558781
Zm00001d028811	7.01917	0.263802	0.453011	0.101213	0.225084
Zm00001d028812	522.621	0.352291	0.213593	0.0476461	0.126866
Zm00001d028813	744.715	0.707592	0.17835	1.41034e-05	0.000129977
Zm00001d028814	65.899	0.137258	0.227604	0.445741	0.626508
Zm00001d028815	85.1802	0.520003	0.271405	0.0146714	0.0498094
Zm00001d028816	30.6231	0.396066	0.398236	0.0847887	0.197531
Zm00001d028818	1513.44	-0.261722	0.131157	0.031688	0.0921792
Zm00001d028819	14.5812	0.108702	0.331157	0.505134	0.678582
Zm00001d028820	1371.93	-0.550514	0.21535	0.0029048	0.0131584
Zm00001d028821	5.06143	-0.378498	0.687087	0.0129653	NA
Zm00001d028823	62.7855	0.324868	0.257773	0.0996434	0.22288
Zm00001d028824	8.17203	0.0333121	0.330784	0.81526	0.899523
Zm00001d028825	165.506	-0.228995	0.178817	0.1411	0.287543
Zm00001d028826	49.6906	0.202195	0.270965	0.296515	0.479811
Zm00001d028827	224.042	-0.0933006	0.150252	0.494105	0.669383
Zm00001d028830	9.04382	-0.0927986	0.335151	0.542572	0.708125
Zm00001d028834	71.5434	0.204182	0.259479	0.286063	0.468785
Zm00001d028835	14.0557	-0.00737314	0.312776	0.960844	0.9797
Zm00001d028836	18.73	0.931275	0.858906	0.0126532	0.0442772
Zm00001d028837	48.5856	0.31741	0.295829	0.126821	0.266428
Zm00001d028839	70.9132	-0.283922	0.242495	0.133212	0.276261
Zm00001d028840	18.1834	-0.304874	0.397714	0.139891	0.285885
Zm00001d028861	42.9392	0.136602	0.255189	0.465391	0.643906
Zm00001d028863	78.39	0.0434705	0.233601	0.809401	0.896375
Zm00001d028866	24.0004	-0.212635	0.313504	0.277864	0.459741
Zm00001d028867	527.281	0.220248	0.136836	0.081255	0.191397
Zm00001d028868	329.676	0.122985	0.142398	0.346297	0.531749
Zm00001d028871	2.34775	-0.0314875	0.351875	0.742207	NA
Zm00001d028873	15.7569	-0.0215435	0.302664	0.89597	0.944099
Zm00001d028875	18.5173	0.399875	0.462153	0.0800829	0.189092
Zm00001d028880	244.236	0.238759	0.246477	0.207617	0.376739
Zm00001d028885	335.398	0.226221	0.150438	0.0981177	0.220318
Zm00001d028886	4.05588	-0.0728811	0.353857	0.518997	NA
Zm00001d028890	126.866	-0.5644	0.252032	0.00600098	0.0242495
Zm00001d028894	1622.35	-0.158173	0.105664	0.121387	0.258032
Zm00001d028895	998.648	0.605573	0.122364	1.97351e-07	2.87394e-06
Zm00001d028896	1832.73	0.429917	0.11321	6.52891e-05	0.000501078
Zm00001d028898	423.495	-0.0340457	0.126283	0.772752	0.872651
Zm00001d028901	4084.14	0.166738	0.0899167	0.055291	0.142406
Zm00001d028902	374.3	0.198323	0.131179	0.104231	0.229837
Zm00001d028903	370.233	-0.120518	0.132802	0.328214	0.513129
Zm00001d028905	875.376	0.03655	0.117973	0.744332	0.853224
Zm00001d028906	5.43282	0.168678	0.39348	0.185474	NA
Zm00001d028907	1144.63	0.0999149	0.1195	0.376305	0.56249
Zm00001d028909	222.267	0.15491	0.167326	0.297256	0.480704
Zm00001d028910	623.604	-0.193729	0.112862	0.0699347	0.17081
Zm00001d028912	10.786	-0.302262	0.465284	0.098804	0.221482
Zm00001d022725	81.3986	-0.201601	0.241779	0.277479	0.459568
Zm00001d028915	3730.93	-0.421137	0.0895842	1.2039e-06	1.46013e-05
Zm00001d028916	2.24309	0.0961598	0.375188	0.19978	NA
Zm00001d028918	1707.73	-0.34522	0.101586	0.000386225	0.00236617
Zm00001d028920	309.892	0.119337	0.170399	0.428301	0.611536
Zm00001d028921	390.809	0.232283	0.153575	0.0947864	0.214772
Zm00001d028922	19.3007	-0.337245	0.431751	0.109716	0.23895
Zm00001d028923	1557.88	0.255073	0.105616	0.0113929	0.0407632
Zm00001d028924	2507.49	-1.03496	0.144659	9.58225e-14	4.37064e-12
Zm00001d028925	5.9342	-0.106351	0.367044	0.334101	0.519185
Zm00001d028926	626.642	0.132486	0.159644	0.359963	0.545917
Zm00001d028928	9.4897	0.379359	0.59553	0.044898	0.121021
Zm00001d028929	26.2387	-0.0255692	0.297931	0.879784	0.935653
Zm00001d028930	12.2197	0.16353	0.375062	0.267421	0.447851
Zm00001d028931	542.575	-1.77651	0.1959	7.90479e-21	9.58872e-19
Zm00001d028935	24.8739	-0.361058	0.377834	0.103923	0.229428
Zm00001d028936	1055.07	-0.10303	0.123206	0.372647	0.558884
Zm00001d022729	38.9802	0.0543801	0.286535	0.763214	0.865976
Zm00001d028941	2.38251	-0.0624296	0.357167	0.521585	NA
Zm00001d028946	153.337	-0.0346473	0.166186	0.813542	0.89886
Zm00001d028948	1563.98	-0.559146	0.125678	2.57017e-06	2.8603e-05
Zm00001d028949	9007.86	-0.0886504	0.115752	0.411609	0.596759
Zm00001d028950	128.783	-0.146968	0.219397	0.40334	0.589243
Zm00001d028951	272.38	0.0796722	0.167185	0.592328	0.746687
Zm00001d028952	1003.08	0.484907	0.127504	5.41366e-05	0.000425825
Zm00001d028953	11.9426	-0.0245744	0.321593	0.869527	0.930256
Zm00001d028954	679.393	-0.0920915	0.116892	0.404295	0.590324
Zm00001d028955	118.476	-0.0774162	0.202967	0.644794	0.786415
Zm00001d028957	76.2169	1.96534	0.432975	3.23973e-07	4.51571e-06
Zm00001d028958	1209.28	-0.328698	0.101418	0.000709898	0.00397575
Zm00001d028960	951.872	-0.0224544	0.112057	0.833346	0.909189
Zm00001d028962	192.473	1.4894	0.199811	7.13993e-15	3.82404e-13
Zm00001d028963	1146.38	0.0254314	0.116599	0.818983	0.900853
Zm00001d028964	997.769	0.110499	0.143474	0.401186	0.586975
Zm00001d028965	37.6132	-0.0945051	0.278447	0.606023	0.756333
Zm00001d028966	471.917	0.138084	0.121059	0.226078	0.399387
Zm00001d028967	70.412	-1.73914	0.425484	2.44477e-06	2.73905e-05
Zm00001d028968	39.2358	0.210915	0.284671	0.283142	0.466073
Zm00001d028971	360.189	-0.0670972	0.142454	0.607452	0.757141
Zm00001d028972	17.5007	-0.0919031	0.309352	0.595298	0.748743
Zm00001d028974	3765.72	0.0626769	0.112606	0.558963	0.720985
Zm00001d028975	52.4202	-0.0189956	0.229181	0.913577	0.954272
Zm00001d028980	4.79064	0.0520804	0.344036	0.675578	NA
Zm00001d028981	734.094	-0.221109	0.125933	0.0601573	0.151882
Zm00001d028982	9.52223	0.195084	0.378847	0.239034	0.414822
Zm00001d028984	186.567	0.50062	0.187866	0.00250171	0.0115946
Zm00001d028987	196.964	0.93659	0.209014	9.32767e-07	1.16226e-05
Zm00001d028989	340.198	-0.0104541	0.136434	0.933054	0.964782
Zm00001d028992	402.605	0.170758	0.160502	0.235882	0.411204
Zm00001d028994	368.381	0.133849	0.135399	0.286636	0.469324
Zm00001d028995	403.065	1.02874	0.213633	1.63815e-07	2.43132e-06
Zm00001d028996	4.59357	-0.025548	0.341387	0.831336	NA
Zm00001d028998	276.706	0.0539921	0.197276	0.7462	0.854241
Zm00001d028999	114.241	-0.170785	0.225721	0.340541	0.52606
Zm00001d029002	15.7117	0.307379	0.414206	0.133922	0.277245
Zm00001d029004	307.528	0.230839	0.165678	0.117691	0.252111
Zm00001d029008	100.893	0.505475	0.229959	0.00831568	0.031726
Zm00001d029009	91.7548	0.187293	0.207053	0.277322	0.459425
Zm00001d029010	27.1879	-0.119923	0.28671	0.51675	0.687421
Zm00001d029011	5.16611	0.0688248	0.348054	0.578041	NA
Zm00001d029012	747.028	-0.287658	0.132708	0.0194846	0.0625649
Zm00001d029014	109.649	-0.404678	0.231262	0.0314832	0.0917236
Zm00001d029020	778.827	-0.0502945	0.127627	0.67279	0.806694
Zm00001d029023	50.5242	0.235637	0.275415	0.231556	0.40606
Zm00001d029025	5.53637	0.109099	0.356104	0.415202	NA
Zm00001d029027	1976.71	0.421287	0.102551	1.83682e-05	0.000164223
Zm00001d029028	194.448	-0.46812	0.211117	0.00898261	0.0337314
Zm00001d029030	54.5327	0.115948	0.233457	0.522656	0.691931
Zm00001d029031	51.671	-0.633369	0.397282	0.0165912	0.0550773
Zm00001d029033	438.399	-0.0623305	0.186028	0.694904	0.821085
Zm00001d029034	1408.33	-0.444574	0.098205	2.53612e-06	2.83009e-05
Zm00001d029036	1602.11	0.46807	0.0956591	4.01131e-07	5.47554e-06
Zm00001d029039	3333.47	0.0493843	0.0909973	0.575858	0.734153
Zm00001d029040	93.4233	0.024169	0.216736	0.888602	0.940215
Zm00001d029041	405.462	-0.0954819	0.128721	0.426452	0.609982
Zm00001d029042	74.8669	-0.509236	0.265098	0.0149106	0.050507
Zm00001d029044	1627.77	-0.227691	0.100836	0.0183563	0.0597006
Zm00001d029046	1459.11	0.0748917	0.133603	0.547827	0.712154
Zm00001d029047	483.639	-0.143173	0.148449	0.289372	0.472482
Zm00001d029048	640.437	-0.176639	0.13438	0.155649	0.308221
Zm00001d029049	1340.6	-1.03949	0.168234	7.17949e-11	2.10883e-09
Zm00001d029050	1074.38	-1.23317	0.234036	1.18168e-08	2.18976e-07
Zm00001d022738	2.74073	-0.041108	0.356197	0.633352	NA
Zm00001d029051	15.2613	0.00621683	0.309101	0.971613	0.985013
Zm00001d029052	3.96601	0.0785721	0.364424	0.381799	NA
Zm00001d029053	170.264	0.284243	0.171303	0.0606697	0.152822
Zm00001d029055	1999.44	0.0723919	0.117053	0.511268	0.683026
Zm00001d029056	1281.19	-0.138839	0.115326	0.202914	0.370723
ENSRNA049465879	1.97059	-0.0943719	0.372161	0.252764	NA
Zm00001d029060	88.5715	-0.0781939	0.203097	0.641811	0.783959
Zm00001d029061	283.872	0.284231	0.187925	0.0794737	0.187951
Zm00001d029063	2.99356	-0.0729178	0.359734	0.456612	NA
Zm00001d029064	86.1464	0.701614	0.247337	0.000814788	0.00446294
Zm00001d029065	888.35	-0.191498	0.109156	0.0649803	0.161112
Zm00001d029066	888.222	-0.622774	0.146182	4.96953e-06	5.18703e-05
Zm00001d029072	278.141	0.214848	0.169086	0.15163	0.302653
Zm00001d029074	1824.9	0.459905	0.116439	3.33618e-05	0.000278213
Zm00001d029075	725.931	-0.684295	0.167122	1.02204e-05	9.74736e-05
Zm00001d029077	665.084	0.107642	0.160462	0.455546	0.63459
Zm00001d029078	228.252	-2.50255	0.2307	1.10522e-28	3.17976e-26
Zm00001d029080	2.31018	0.0191461	0.356873	0.795959	NA
Zm00001d029084	725.121	-0.17273	0.126834	0.144803	0.292909
Zm00001d029085	3.66943	-0.0853472	0.368992	0.296657	NA
Zm00001d029087	487.317	-0.213817	0.184922	0.17978	0.340915
Zm00001d029089	14.2396	-0.107184	0.370677	0.296533	0.479811
Zm00001d029091	502.466	0.0415966	0.156799	0.769239	0.870129
Zm00001d029093	358.498	-0.278797	0.143266	0.0336372	0.0966148
Zm00001d029095	1516.29	-0.0915953	0.0981239	0.33071	0.516024
Zm00001d029096	47.9582	1.92793	0.386878	4.26581e-08	7.09629e-07
Zm00001d029098	1.76751	0.0480934	0.360286	0.52755	NA
Zm00001d029099	75.3386	0.0884557	0.273867	0.632882	0.777453
Zm00001d029100	248.77	-0.0384437	0.156249	0.784076	0.880874
Zm00001d029101	927.379	-0.461151	0.4828	0.058833	0.149436
Zm00001d029102	261.33	-0.0257389	0.216365	0.880735	0.936044
Zm00001d029103	13.9725	-0.201668	0.364577	0.255993	0.434517
Zm00001d029104	769.197	-0.252944	0.142076	0.0522417	0.136347
Zm00001d029105	1942.73	-0.425507	0.103984	1.91822e-05	0.000170821
Zm00001d029106	748.186	0.117413	0.113695	0.276398	0.458205
Zm00001d029107	9.32752	-0.148942	0.359841	0.333246	0.518468
Zm00001d029118	399.672	0.172129	0.141665	0.18643	0.349601
Zm00001d029120	4350.51	-0.770059	0.0922169	1.09368e-17	9.19222e-16
Zm00001d029121	2114.3	0.522472	0.115185	1.94071e-06	2.23112e-05
Zm00001d029123	91.8421	0.482165	0.235469	0.0128304	0.0448064
Zm00001d029124	587.903	-0.101093	0.144354	0.444068	0.625023
Zm00001d029126	10455.3	-1.01794	0.145783	3.34843e-13	1.4151e-11
Zm00001d022742	1.87469	-0.139883	0.397214	0.0558809	NA
Zm00001d029129	462.191	0.1027	0.131759	0.403371	0.58925
Zm00001d029130	225.056	-0.361253	0.161602	0.0128411	0.044831
Zm00001d029133	1534.57	0.148696	0.101309	0.122924	0.26056
Zm00001d029134	87.3921	1.41974	0.259722	3.73906e-09	7.78219e-08
Zm00001d029137	1303.24	0.5896	0.125718	7.59072e-07	9.67211e-06
Zm00001d029138	391.998	-0.0340522	0.154314	0.806076	0.893998
Zm00001d029139	126.415	0.275784	0.199866	0.102683	0.227407
Zm00001d029140	270.321	0.153141	0.16038	0.286732	0.469402
Zm00001d029141	41.6626	0.574802	0.339416	0.0179855	0.058793
Zm00001d029142	970.674	0.463569	0.119025	3.9122e-05	0.000318901
Zm00001d029143	52.4966	-0.24939	0.29775	0.214356	0.385014
Zm00001d029144	1489.57	0.31812	0.121851	0.0053855	0.022147
Zm00001d029149	2249.57	1.45006	0.108145	5.36609e-42	3.6491e-39
Zm00001d029150	477.473	-0.561125	0.173733	0.000340136	0.0021191
Zm00001d029151	1727.84	-0.212559	0.136646	0.0921437	0.21072
Zm00001d029163	13.4055	-0.085666	0.314872	0.610648	0.759615
Zm00001d029164	225.512	0.316679	0.170924	0.0365769	0.102976
Zm00001d029165	696.625	0.383673	0.11412	0.000396075	0.00242122
Zm00001d029170	1173.95	0.0990726	0.139927	0.435643	0.61777
Zm00001d029173	1385.66	-0.0640025	0.0958354	0.487142	0.663024
Zm00001d029174	1362.93	0.260402	0.121781	0.0228633	0.0710335
Zm00001d029177	1361.63	0.061392	0.123832	0.598859	0.751411
Zm00001d029180	2446.08	0.120539	0.105637	0.231231	0.405648
Zm00001d029183	1327.18	0.640311	0.149326	4.22048e-06	4.46754e-05
Zm00001d029184	20.4416	0.0035133	0.287649	0.986062	0.992385
Zm00001d029188	449.976	0.148595	0.12793	0.214373	0.385014
Zm00001d029189	334.461	-0.0889318	0.130762	0.46492	0.64346
Zm00001d029190	8.12679	0.0540612	0.332409	0.708098	0.830084
Zm00001d029191	93.4221	-0.564828	0.237814	0.00433408	0.0184696
Zm00001d029193	2.56924	0.0226401	0.352526	0.805636	NA
Zm00001d029194	4.12962	0.0774939	0.356816	0.481508	NA
Zm00001d029195	97.2161	-0.00700124	0.226606	0.96675	0.982645
Zm00001d029196	634.362	-0.606019	0.128307	6.07442e-07	7.92536e-06
Zm00001d029197	30.9373	-0.702734	0.510325	0.0172915	0.0569892
Zm00001d029198	176.839	0.518033	0.197883	0.00270191	0.0123843
Zm00001d029199	5.76284	0.0543803	0.351133	0.61956	0.767007
Zm00001d029200	240.523	0.312009	0.154762	0.025997	0.0785722
ENSRNA049473644	5.77305	-0.0482347	0.347807	0.669659	0.804271
Zm00001d029201	2500.62	0.883652	0.0999381	1.55506e-19	1.61561e-17
Zm00001d029202	51.9916	0.107007	0.242842	0.560345	0.722021
Zm00001d029203	189.643	-0.582829	0.233885	0.00301043	0.0135684
Zm00001d029205	41.9006	0.299359	0.297041	0.147313	0.296436
Zm00001d029206	164.919	-0.310378	0.192593	0.0598372	0.151285
Zm00001d029208	346.054	0.119302	0.13845	0.351333	0.537221
Zm00001d029209	13.4993	0.299517	0.429481	0.127815	0.268066
Zm00001d029211	3.6381	0.106179	0.367059	0.336348	NA
Zm00001d029212	1183.3	0.303798	0.12445	0.00921861	0.0344619
Zm00001d029214	450.447	0.185564	0.121018	0.103287	0.228383
Zm00001d029215	1.94281	0.0333406	0.356959	0.676228	NA
Zm00001d029217	33.6499	0.206398	0.302975	0.293774	0.476996
Zm00001d029218	127.95	0.354188	0.199657	0.0372882	0.104624
Zm00001d022747	1.87197	0.144209	0.402638	0.0268221	NA
Zm00001d029223	781.633	-0.023507	0.110382	0.827789	0.906255
Zm00001d029226	129.54	-0.206409	0.219256	0.242968	0.419835
Zm00001d029227	652.739	0.28578	0.120178	0.0117108	0.0415826
Zm00001d029228	3.39131	-0.0855124	0.361033	0.417254	NA
Zm00001d029231	445.755	0.0363507	0.141974	0.782237	0.880002
Zm00001d029233	22.8646	0.115074	0.342142	0.459169	0.638111
Zm00001d029234	254.786	-0.780984	0.160236	1.85868e-07	2.7244e-06
Zm00001d029235	1.93011	-0.140912	0.401999	0.0183727	NA
Zm00001d029237	33.1042	0.262395	0.366779	0.189001	0.353242
Zm00001d029238	1729.69	-0.0228002	0.0974704	0.807304	0.894829
Zm00001d029241	1.86522	-0.0320841	0.357548	0.673716	NA
Zm00001d029242	21.9909	-0.179803	0.337052	0.325105	0.50976
Zm00001d029246	60.5336	0.803722	0.304469	0.00111613	0.00585483
Zm00001d029247	52.8048	-0.159306	0.281609	0.400923	0.586666
Zm00001d029248	70.3401	-0.131299	0.225642	0.461022	0.639972
Zm00001d029249	539.996	0.676304	0.132418	7.25657e-08	1.15657e-06
Zm00001d029250	10.5941	-0.0917906	0.330641	0.558487	0.720702
Zm00001d029251	759.831	0.151324	0.119399	0.179067	0.340027
Zm00001d029252	8.66796	0.063497	0.331498	0.668195	0.803194
Zm00001d029254	317.616	-1.80982	0.223321	3.43589e-17	2.72455e-15
Zm00001d029255	36.8891	-0.374007	0.361274	0.09363	0.213012
Zm00001d029256	609.672	0.186788	0.120027	0.0985917	0.221117
Zm00001d029257	420.053	0.327143	0.145631	0.0142282	0.048673
Zm00001d029258	283.968	0.0527733	0.174741	0.733341	0.84627
Zm00001d029260	44.7439	0.174595	0.26289	0.359564	0.545497
Zm00001d029263	27.0942	0.0776629	0.282004	0.671505	0.80567
Zm00001d029264	270.36	-0.365041	0.143525	0.00564885	0.0230819
Zm00001d029266	144.42	0.00232068	0.175798	0.98924	0.994336
Zm00001d022750	128.667	0.801094	0.24576	0.000165271	0.00114154
Zm00001d022751	31.682	0.529476	0.446733	0.040231	0.110909
Zm00001d029272	1314.23	0.428464	0.119061	0.000142715	0.00100303
Zm00001d029274	21.9566	0.0880756	0.301669	0.619795	0.767213
Zm00001d029281	473.012	0.0426008	0.132697	0.732542	0.846018
Zm00001d029285	729.956	-0.182057	0.119603	0.106378	0.233471
Zm00001d029286	60.7772	0.619459	0.29457	0.0069909	0.0274943
Zm00001d029287	52.198	-0.0982553	0.245699	0.590477	0.745395
Zm00001d029288	87.7859	-0.0689218	0.224855	0.69615	0.821838
Zm00001d029289	561.53	-0.0689097	0.172175	0.647935	0.788564
Zm00001d029290	38.0845	-0.000499882	0.263416	0.996131	0.99825
Zm00001d029295	20.7511	-0.00779296	0.33681	0.948114	0.973651
Zm00001d029297	95.4084	0.0672842	0.196509	0.685563	0.814579
Zm00001d029300	2.58397	0.015502	0.353221	0.860046	NA
Zm00001d029303	274.555	0.0823778	0.137896	0.519259	0.689223
Zm00001d029305	24.1709	-0.337441	0.392977	0.118356	0.253115
Zm00001d029310	4.54007	-0.0403901	0.351139	0.690523	NA
Zm00001d029313	30.6486	0.358515	0.35693	0.105654	0.232266
Zm00001d029314	37.8903	0.0934833	0.257616	0.614242	0.762443
Zm00001d029318	32.145	0.286839	0.33924	0.169603	0.327544
Zm00001d029319	3.12091	0.0454764	0.356594	0.606514	NA
Zm00001d029320	27.8816	-0.281226	0.339746	0.173799	0.333395
Zm00001d029321	58.836	-0.139597	0.25383	0.452584	0.632013
Zm00001d022753	3.43138	-0.019592	0.349704	0.841859	NA
Zm00001d029324	4792.58	-0.734492	0.0902805	8.33323e-17	6.27537e-15
Zm00001d029325	1973.36	0.570905	0.091456	1.30308e-10	3.60442e-09
Zm00001d029328	2416.09	0.275861	0.107675	0.00715614	0.028021
Zm00001d029329	878.6	0.00822217	0.105171	0.935868	0.966623
Zm00001d029331	271.036	0.17839	0.1473	0.184905	0.34741
Zm00001d022754	3.32456	0.252146	0.49131	0.0144481	NA
Zm00001d029333	201.586	0.0137756	0.168179	0.931013	0.963552
Zm00001d029336	414.031	-0.196439	0.128133	0.100111	0.223366
Zm00001d029337	11.3812	-0.0378309	0.332706	0.783441	0.880733
Zm00001d029339	92.2219	-0.0046563	0.197808	0.976259	0.987736
Zm00001d029341	6.96659	0.352017	0.568443	0.0456641	0.12249
Zm00001d029342	812.658	-0.25897	0.118623	0.0204419	0.0649859
Zm00001d029343	343.487	0.19367	0.134929	0.121474	0.258118
Zm00001d029349	24.7252	1.34555	0.737228	0.00304296	0.0136958
Zm00001d029352	942.088	0.147048	0.111991	0.167358	0.324438
Zm00001d029356	6.49105	-0.0496752	0.342417	0.690139	0.818098
Zm00001d029357	14.5789	-0.316841	0.476634	0.0905407	0.207962
Zm00001d029358	14.6516	-0.326236	0.508786	0.0694581	0.169775
Zm00001d029359	10.8001	-0.253185	0.45138	0.0929313	0.211938
Zm00001d029360	200.937	-1.45865	0.353361	2.41363e-06	2.71228e-05
Zm00001d029361	459.056	-0.143259	0.164534	0.327795	0.512865
Zm00001d029365	274.665	-0.602919	0.191464	0.000392965	0.00240418
Zm00001d029366	168.659	-1.17429	0.283256	2.9102e-06	3.19823e-05
Zm00001d029371	21.2588	-0.600625	0.604596	0.0311597	0.0909575
Zm00001d029372	375.409	0.309775	0.165264	0.03583	0.101395
Zm00001d029373	915.633	-0.153671	0.192004	0.346076	0.531574
Zm00001d029375	2056.74	0.175056	0.0975589	0.0621302	0.155766
Zm00001d029376	516.62	0.179043	0.122526	0.119918	0.255685
Zm00001d029377	5.12755	0.0460041	0.342269	0.714571	NA
Zm00001d029378	4682.58	-0.885373	0.107981	3.29453e-17	2.62172e-15
Zm00001d029380	330.179	0.0916756	0.135844	0.467506	0.645425
Zm00001d029383	81.6656	-0.229435	0.236987	0.215217	0.386096
Zm00001d029385	70.1897	-0.115344	0.262294	0.534402	0.701686
Zm00001d029387	1372.37	-0.122586	0.224912	0.48933	0.664899
Zm00001d029388	4292.9	-0.743262	0.144869	5.29443e-08	8.65349e-07
Zm00001d029389	94.1419	-0.27013	0.251929	0.159218	0.31323
Zm00001d029390	5.52956	-0.0641555	0.345676	0.607611	NA
Zm00001d029392	933.46	-0.277957	0.107902	0.00668707	0.0265272
Zm00001d029393	658.163	-0.482813	0.138736	0.000181794	0.00123998
Zm00001d029394	2980.55	-0.294211	0.167994	0.0481494	0.127872
Zm00001d029396	413.057	0.101439	0.148113	0.452186	0.631575
Zm00001d029397	168.536	-0.643905	0.407907	0.016199	0.0540796
Zm00001d029398	2.32162	-0.031038	0.352574	0.739966	NA
Zm00001d029402	15.7727	0.107232	0.320147	0.531401	0.6993
Zm00001d029406	3.6599	0.0872756	0.364676	0.373219	NA
Zm00001d029408	192.832	0.537084	0.177143	0.000726328	0.00404957
Zm00001d029409	104.84	0.0207259	0.188275	0.898157	0.945524
Zm00001d029410	2522.41	0.304507	0.107745	0.00301189	0.0135695
Zm00001d029416	671.268	-0.015013	0.111042	0.88601	0.938716
Zm00001d029417	4.49871	0.0300868	0.341405	0.807214	NA
Zm00001d029418	805.441	-0.0390082	0.142153	0.76272	0.865652
Zm00001d029419	79.4235	-0.107657	0.21148	0.531994	0.699753
Zm00001d029420	392.194	0.30863	0.128914	0.0102831	0.0375468
Zm00001d029422	1929.13	-0.140637	0.129415	0.243556	0.420595
Zm00001d029426	1553.59	0.238479	0.106755	0.0191295	0.0616258
Zm00001d029428	15.8306	-0.272197	0.384007	0.169931	0.328037
Zm00001d029429	738.821	0.451799	0.146193	0.000795477	0.00437854
Zm00001d029430	9.58719	0.303955	0.455658	0.109298	0.238293
Zm00001d029432	1.85989	-0.0315578	0.3567	0.690549	NA
Zm00001d029435	178.691	-0.222198	0.164064	0.128363	0.268963
Zm00001d029438	21.7744	0.0587909	0.29675	0.739188	0.849714
Zm00001d029443	3816.95	-1.35522	0.134578	6.29094e-25	1.17646e-22
Zm00001d029444	637.105	-0.105295	0.199129	0.526774	0.695372
Zm00001d029447	104.662	0.157995	0.232445	0.385537	0.571417
Zm00001d029448	1795.56	-0.663937	0.163579	1.14094e-05	0.000107624
Zm00001d029454	681.824	-0.297945	0.118274	0.00749647	0.0290788
Zm00001d029455	432.97	0.0140846	0.14954	0.919302	0.9574
Zm00001d029457	1797.27	-0.0208777	0.105476	0.835105	0.910317
Zm00001d029460	77.1412	-0.136748	0.398136	0.0453939	0.122027
Zm00001d029461	23.6041	-0.451069	0.652694	0.0400536	0.110518
Zm00001d029462	304.605	-0.0487312	0.146	0.714363	0.83367
Zm00001d029468	2.60067	-0.0278245	0.357839	0.701093	NA
Zm00001d029473	119.174	0.127225	0.183284	0.42281	0.606624
Zm00001d029475	350.289	0.357528	0.152421	0.00991803	0.036547
Zm00001d029477	44.2668	0.0261238	0.301057	0.880468	0.935871
Zm00001d029478	115.604	0.692801	0.239432	0.000702947	0.00394273
Zm00001d029480	151.127	-0.0967867	0.269489	0.599245	0.751728
Zm00001d029481	619.369	-0.336758	0.264183	0.0911489	0.208935
Zm00001d029482	3770.51	-0.122741	0.0852174	0.137671	0.282505
Zm00001d029483	998.408	-0.0135636	0.129145	0.909308	0.952204
Zm00001d029487	1368.84	0.471178	0.140715	0.000308372	0.0019466
Zm00001d029488	127.549	-0.0225277	0.210719	0.894183	0.943238
Zm00001d029489	203.664	0.145977	0.191297	0.371832	0.557997
Zm00001d029490	1035.59	-0.045263	0.121478	0.691447	0.818784
Zm00001d029495	276.179	-0.218036	0.20991	0.208421	0.377801
Zm00001d029497	285.454	-0.870184	0.258958	9.73442e-05	0.000715761
Zm00001d029498	1300.75	0.0488081	0.106066	0.630923	0.77615
Zm00001d029499	9.2579	-0.0250063	0.327169	0.860692	0.925171
Zm00001d029501	15.389	-1.1401	0.68523	0.00498824	0.020776
Zm00001d029502	212.248	-0.67812	0.352326	0.0081054	0.0310557
Zm00001d029503	18.8247	-0.171501	0.331069	0.348215	0.533909
Zm00001d029504	68.8565	-0.358617	0.26965	0.0765911	0.182907
Zm00001d029505	373.835	-0.142514	0.153622	0.304599	0.488809
Zm00001d029507	596.349	-0.379656	0.151532	0.00594478	0.0240676
Zm00001d029515	188.986	0.132898	0.203148	0.433511	0.615839
Zm00001d029516	231.737	-0.34999	0.15697	0.0135688	0.0468878
Zm00001d029519	1575.42	-0.30082	0.135652	0.0165368	0.0549373
Zm00001d029520	11.9312	-0.0871191	0.341796	0.538727	0.704926
Zm00001d029524	121.494	0.000138095	0.216416	0.999043	0.999687
Zm00001d029525	6.02236	0.0627366	0.344987	0.62044	0.767669
Zm00001d029526	9.45684	0.792999	1.0628	0.018132	0.0591552
Zm00001d029527	373.646	-0.391847	0.161615	0.00706444	0.0277447
Zm00001d029528	5.86769	0.230009	0.443308	0.0857609	0.19925
Zm00001d029529	356.287	1.06306	0.166162	1.74529e-11	5.62231e-10
Zm00001d029530	1134.89	0.125518	0.12623	0.290335	0.473607
Zm00001d029534	335.482	-0.257751	0.139004	0.0440261	0.119179
Zm00001d029539	20.2894	0.0571618	0.31596	0.727076	0.842393
Zm00001d029540	244.452	0.235293	0.188881	0.147153	0.296246
Zm00001d029543	2284.91	-0.012079	0.136596	0.923027	0.959072
Zm00001d029544	17.1043	-0.750813	0.615317	0.0175724	0.0577451
Zm00001d029545	14.8517	0.170052	0.366359	0.291628	0.474715
Zm00001d029548	180.047	0.617034	0.223459	0.0012945	0.0066339
Zm00001d029550	1037.4	0.290786	0.123096	0.0118252	0.0418829
Zm00001d029552	860.969	-0.108057	0.117666	0.330574	0.515848
Zm00001d029555	154.481	-0.130828	0.173288	0.390655	0.57649
Zm00001d029557	3121.57	-0.549277	0.109074	1.4616e-07	2.18824e-06
Zm00001d029559	346.899	-0.0843298	0.140944	0.51511	0.686151
Zm00001d029560	296.429	-0.698348	0.161389	3.04722e-06	3.33086e-05
Zm00001d029561	935.698	-0.00612941	0.107483	0.950483	0.975031
Zm00001d029563	117.042	0.400072	0.233815	0.0350302	0.0997098
Zm00001d029564	413.151	0.271223	0.211233	0.121307	0.257903
Zm00001d029566	48.3468	0.312696	0.292308	0.130466	0.272124
Zm00001d029567	479.678	0.407871	0.175126	0.00862003	0.0326125
Zm00001d029570	332.976	0.48144	0.178034	0.00237834	0.0110938
Zm00001d029571	4340.67	0.454472	0.118274	4.72884e-05	0.000376578
Zm00001d029572	1886.54	0.576115	0.129396	2.43497e-06	2.73216e-05
Zm00001d022762	8.20761	0.278114	0.472617	0.0819723	0.192683
Zm00001d029573	47.3912	-0.073057	0.266123	0.688889	0.817221
Zm00001d029576	116.928	0.694885	0.239146	0.000669685	0.00377788
Zm00001d029580	6.21599	0.0894274	0.350437	0.494557	0.66966
Zm00001d029581	10.0026	-0.0310887	0.32487	0.8325	0.908923
Zm00001d029582	896.602	0.543682	0.142479	4.16406e-05	0.000337025
Zm00001d029583	8.67215	-0.206696	0.420897	0.116437	0.249972
Zm00001d029590	707.714	0.00672247	0.126656	0.95286	0.975835
Zm00001d029592	77.8703	1.00848	0.461545	0.0022729	0.0106842
Zm00001d029594	14.8787	0.173793	0.342975	0.332198	0.517459
Zm00001d029595	2670.4	-0.368738	0.14333	0.00504088	0.0209469
Zm00001d029597	898.332	0.275279	0.113822	0.0106805	0.0387206
Zm00001d029598	282.533	0.321584	0.170475	0.0334135	0.0961078
Zm00001d029599	2.93081	-0.140821	0.394289	0.104572	NA
Zm00001d029601	22.9203	-0.119973	0.3452	0.432879	0.615341
Zm00001d029603	358.632	-0.189748	0.15607	0.177066	0.337455
Zm00001d029605	15.6224	-0.0436876	0.315179	0.784046	0.880874
Zm00001d029606	46.3989	-0.118799	0.252772	0.519884	0.689767
Zm00001d029607	4.25683	0.136257	0.375157	0.271345	NA
Zm00001d029608	5331.67	0.428552	0.100146	8.55183e-06	8.36216e-05
Zm00001d029611	54.5874	-0.335795	0.339488	0.119173	0.25441
Zm00001d029617	5.69465	0.00134272	0.333716	0.993838	NA
Zm00001d029619	40.0422	-0.640654	0.393385	0.0153762	0.0517716
Zm00001d029620	2053.22	0.998515	0.151928	6.03912e-12	2.10115e-10
Zm00001d029625	115.067	-0.193109	0.278577	0.317113	0.501292
Zm00001d029626	2357.35	0.145392	0.101564	0.133974	0.277302
Zm00001d029627	40.3352	-0.424897	0.338018	0.0606473	0.1528
Zm00001d029628	17.4988	-0.123891	0.349727	0.409403	0.594462
Zm00001d029632	375.507	0.274844	0.129641	0.0229246	0.0711845
Zm00001d029645	154.155	-1.85189	0.316903	3.06058e-10	7.85841e-09
Zm00001d029646	3.5935	-0.0129029	0.344392	0.906808	NA
Zm00001d029647	22.5573	-0.0623459	0.303456	0.715421	0.834378
Zm00001d029648	17.0751	-0.835537	0.667296	0.0137762	0.0474589
Zm00001d029649	225.396	0.105989	0.153072	0.445703	0.626508
Zm00001d029650	121.885	-0.43604	0.209923	0.014134	0.0484397
Zm00001d029651	2.56461	-0.0454104	0.354738	0.627307	NA
Zm00001d029652	604.511	0.692308	0.180148	2.43711e-05	0.000210027
Zm00001d029653	519.26	-0.0539314	0.128456	0.64944	0.789624
Zm00001d029654	400.99	-0.029972	0.212293	0.860925	0.925348
Zm00001d029656	28.9693	-0.364557	0.437181	0.0957904	0.216326
Zm00001d029657	243.544	0.214284	0.175979	0.165207	0.321516
Zm00001d029658	21.7679	-0.252399	0.382535	0.186839	0.350309
Zm00001d029662	29.2187	0.479081	0.488156	0.0539412	0.139683
Zm00001d029663	767.13	-0.182296	0.106616	0.0728305	0.176252
Zm00001d029664	309.397	-0.45107	0.141161	0.000555101	0.0032214
Zm00001d029667	6.76302	-0.189843	0.406407	0.149136	0.299139
Zm00001d029672	12.6806	0.169588	0.353277	0.321062	0.505789
Zm00001d029673	469.6	-0.453278	0.138391	0.000419306	0.00254246
Zm00001d029674	814.046	-0.0326225	0.111592	0.757726	0.862278
Zm00001d029676	4.81535	-0.299261	0.534768	0.0283045	NA
Zm00001d029684	329.634	0.449834	0.156013	0.00155463	0.00776483
Zm00001d029686	27.1471	0.117216	0.297099	0.523759	0.692778
Zm00001d029688	579.267	0.225799	0.202252	0.183409	0.345466
Zm00001d029693	5.95012	0.186362	0.391499	0.206293	0.375155
Zm00001d029696	49.7499	-1.48387	0.38071	6.39582e-06	6.49592e-05
Zm00001d029697	105.616	-0.225694	0.223489	0.208754	0.378221
Zm00001d029699	1911.73	2.53955	0.576355	5.04308e-07	6.70846e-06
Zm00001d029700	10.0229	0.0671832	0.331257	0.653002	0.792537
Zm00001d029704	249.713	0.156278	0.216886	0.3745	0.560614
Zm00001d029705	588.999	-0.151715	0.237312	0.406189	0.591825
Zm00001d029706	3690.83	0.118021	0.153582	0.398284	0.583794
Zm00001d029707	744.747	0.0579777	0.231026	0.748014	0.855521
Zm00001d029708	104.555	-1.08483	0.428929	0.00085133	0.00463144
Zm00001d029714	476.444	-0.0664235	0.129088	0.580994	0.737908
Zm00001d029715	35.2004	0.2341	0.297865	0.241765	0.418242
Zm00001d029716	2160.87	0.0341475	0.164707	0.817992	0.90036
Zm00001d029717	16.6955	-0.144865	0.332892	0.403683	0.589628
Zm00001d029718	6.84475	-0.0343386	0.331823	0.803808	0.892409
Zm00001d029719	213.756	-0.142061	0.15739	0.315414	0.499627
Zm00001d029720	874.238	0.249678	0.127461	0.0359942	0.101705
Zm00001d029721	12.9933	0.125482	0.33372	0.453372	0.632778
Zm00001d029722	677.514	-0.129783	0.324672	0.453047	0.632541
Zm00001d029723	65.9165	-0.451395	0.361443	0.0540773	0.139923
Zm00001d029725	452.451	-0.0573314	0.132713	0.641549	0.783861
Zm00001d029726	490.202	-0.135897	0.150776	0.320494	0.505141
Zm00001d029733	178.418	-0.198412	0.160139	0.16646	0.323255
Zm00001d029736	199.809	-0.185908	0.21321	0.285479	0.468176
Zm00001d029738	5.6348	0.0156798	0.338599	0.902122	NA
Zm00001d029740	703.478	0.0632795	0.158549	0.658496	0.796964
Zm00001d029741	34.5626	-0.0699187	0.280464	0.69832	0.823375
Zm00001d029744	273.487	-0.536364	0.198478	0.00196295	0.00946918
Zm00001d029745	1436.05	0.0381662	0.0947591	0.677655	0.809223
Zm00001d029747	13.5689	0.36007	0.483931	0.0868279	0.201209
Zm00001d029749	6.84023	-0.126196	0.371517	0.292932	0.476078
Zm00001d029750	961.297	-0.047498	0.10251	0.628305	0.773991
Zm00001d029753	248.047	-0.0491548	0.158357	0.72911	0.843661
Zm00001d029754	296.421	0.0652718	0.147846	0.629723	0.775142
Zm00001d029755	54.1745	0.318595	0.295691	0.125126	0.263974
Zm00001d029757	48.2704	0.16983	0.267284	0.373736	0.559992
Zm00001d029758	141.482	0.379176	0.235244	0.0455812	0.122413
Zm00001d029761	394.334	0.656165	0.160818	1.00571e-05	9.62028e-05
Zm00001d029762	3921.84	-0.528072	0.102679	8.98732e-08	1.40449e-06
Zm00001d029764	13.8726	0.159044	0.339407	0.36551	0.551521
Zm00001d029768	124.705	-0.733009	0.257571	0.000711094	0.00398046
Zm00001d029772	427.048	0.0694026	0.125929	0.557601	0.720014
Zm00001d029776	14.0668	-1.90478	1.44617	0.00389376	0.0168752
Zm00001d029777	30.6594	-0.481004	0.410488	0.0497174	0.131306
Zm00001d029782	1145.48	0.117745	0.102212	0.229653	0.403623
Zm00001d029783	16.1745	0.0382067	0.307935	0.82033	0.901332
Zm00001d029784	8.38606	0.128551	0.357742	0.373914	0.560147
Zm00001d029785	612.095	-0.125283	0.112136	0.238978	0.414765
Zm00001d029794	963.518	-0.508836	0.58912	0.0432567	0.117492
Zm00001d029801	26.535	0.377982	0.381359	0.0946823	0.214579
Zm00001d029802	16.2536	0.334436	0.415901	0.118167	0.252841
Zm00001d029803	238.797	-1.89237	0.693889	0.000256518	0.00166759
Zm00001d029806	26.9651	-0.685429	0.466796	0.0165979	0.0550873
Zm00001d029808	322.335	0.139197	0.14859	0.304522	0.488784
Zm00001d029809	569.592	0.155324	0.129747	0.199942	0.367267
Zm00001d029810	236.182	-0.919776	0.232468	9.23212e-06	8.91855e-05
Zm00001d029811	288.316	0.184539	0.149523	0.175232	0.335241
Zm00001d029814	18.3641	-0.251497	0.383768	0.186654	0.349991
Zm00001d029815	29.0947	0.0387351	0.275332	0.832252	0.908834
Zm00001d029818	411.012	-0.172766	0.13351	0.162804	0.318193
Zm00001d029820	77.2764	0.0586967	0.283261	0.747088	0.854985
Zm00001d029822	1196.99	0.0590403	0.102637	0.553488	0.716857
Zm00001d029823	5.87153	0.108386	0.362785	0.373266	0.559566
Zm00001d029826	498.668	0.104056	0.143315	0.429867	0.612715
Zm00001d029829	35.6052	-0.221012	0.341922	0.252762	0.430923
Zm00001d029832	129.349	0.174449	0.182937	0.271345	0.452495
Zm00001d029833	571.897	0.0696444	0.114651	0.522725	0.691982
Zm00001d029834	87.3771	-0.314699	0.27208	0.116791	0.250499
Zm00001d029839	127.582	0.526872	0.198614	0.00237412	0.011081
Zm00001d029840	153.885	1.07376	0.329942	0.000103064	0.000751902
Zm00001d029841	2.33812	0.0704113	0.360859	0.450212	NA
Zm00001d029846	297.813	-0.057031	0.148599	0.673237	0.807009
Zm00001d029847	21.555	-0.92847	0.552285	0.00675463	0.0267385
Zm00001d029848	2293.9	0.360238	0.11372	0.000835477	0.00455624
Zm00001d029849	286.529	0.0344538	0.136241	0.786037	0.882414
Zm00001d029853	348.956	0.125139	0.21698	0.476957	0.654202
Zm00001d029855	345.147	-0.504609	0.210548	0.00502799	0.0209144
Zm00001d029856	109.042	-0.0187832	0.18709	0.905555	0.950316
Zm00001d029860	353.649	-0.0650145	0.132426	0.597181	0.749935
Zm00001d029861	11.2606	0.201221	0.377402	0.238455	0.414056
Zm00001d029862	11.5357	0.319664	0.456581	0.106967	0.234533
Zm00001d029865	850.405	-0.0489473	0.130506	0.686615	0.815471
Zm00001d029868	285.715	-0.52635	0.187644	0.00149616	0.00752134
Zm00001d029872	275.304	0.0908957	0.158081	0.52396	0.692954
Zm00001d029875	334.415	-0.0859016	0.151517	0.531433	0.699301
Zm00001d029878	40.4769	-0.279393	0.297073	0.170537	0.328922
Zm00001d029884	7.78446	0.380736	0.627734	0.0326758	0.0943757
Zm00001d029885	169.828	0.567614	0.275379	0.00899671	0.0337787
Zm00001d029886	114.136	-1.21006	0.247197	8.83072e-08	1.38194e-06
Zm00001d029887	378.56	-0.133634	0.142117	0.305662	0.489989
Zm00001d029889	3810.37	-0.102416	0.116502	0.352105	0.538128
Zm00001d029892	154.351	0.0881899	0.1973	0.596523	0.74964
Zm00001d029893	3.14027	0.0315446	0.353857	0.728293	NA
Zm00001d029895	1.67216	-0.0491146	0.359266	0.543399	NA
Zm00001d029898	2900.85	-0.252076	0.0938755	0.00523935	0.0216371
Zm00001d029901	42.2589	-0.647718	0.349192	0.0103063	0.0376011
Zm00001d029902	32.905	-0.151294	0.278497	0.424028	0.607553
Zm00001d029903	4.61817	0.0795664	0.356322	0.480375	NA
Zm00001d029906	101.096	3.54265	0.487566	1.90978e-14	9.60926e-13
Zm00001d029910	410.941	-0.295331	0.128948	0.0140346	0.0481994
Zm00001d029913	16.2973	0.161	0.372746	0.277448	0.459567
Zm00001d029918	171.499	-0.3505	0.1719	0.021312	0.0671228
Zm00001d029919	115.933	0.113536	0.192437	0.488072	0.663833
Zm00001d029921	1.82583	-0.00486319	0.354851	0.949754	NA
Zm00001d029922	17.113	0.656448	0.611039	0.0262153	0.0790827
Zm00001d029924	62.9648	0.016901	0.235275	0.926592	0.960945
Zm00001d029932	506.827	0.0850065	0.232591	0.63949	0.78239
Zm00001d029934	6.17217	-0.184302	0.406725	0.139261	0.284856
Zm00001d029937	47.2791	-0.0956338	0.25309	0.602531	0.754121
Zm00001d029938	736.393	0.306922	0.110194	0.00336701	0.0148784
Zm00001d029940	70.9886	0.883331	0.318885	0.000646165	0.00366006
Zm00001d029946	4.70754	-0.20827	0.439456	0.0510611	NA
Zm00001d029950	3.16352	0.0698289	0.357486	0.49633	NA
Zm00001d029955	31.0366	-0.213706	0.320404	0.273903	0.455544
Zm00001d029963	1729.84	-0.259632	0.12476	0.026117	0.07885
Zm00001d022779	3.60423	0.0812743	0.356742	0.472293	NA
Zm00001d029965	2723.2	-0.444298	0.12181	0.000108518	0.000786072
Zm00001d029966	23.5605	-0.113569	0.290241	0.536483	0.703339
Zm00001d029968	1725.72	0.247003	0.13113	0.0429392	0.116814
Zm00001d029969	7.92921	0.0544715	0.329703	0.713308	0.832954
Zm00001d029970	4.2984	0.236624	0.457527	0.0601599	NA
Zm00001d029973	806.765	0.14374	0.117162	0.193768	0.359209
Zm00001d029974	265.247	-0.0485972	0.174163	0.749034	0.856192
Zm00001d029975	311.311	1.64737	0.179231	3.02616e-21	3.90288e-19
Zm00001d029976	398.668	-0.00843479	0.144858	0.945838	0.972046
Zm00001d029978	1352.04	-0.127119	0.0980023	0.176716	0.337103
Zm00001d029979	136.69	0.154005	0.213783	0.377918	0.564412
Zm00001d029980	42.3774	0.194093	0.286793	0.319476	0.503856
Zm00001d029983	1318.3	0.345874	0.117465	0.00184368	0.00900611
Zm00001d029986	4.28616	0.177088	0.408555	0.118064	NA
Zm00001d029988	1.94156	-0.0570741	0.361987	0.45714	NA
Zm00001d029991	81.8528	0.508423	0.32572	0.0285663	0.0848743
Zm00001d029996	7.42352	0.0090316	0.328877	0.950891	0.97518
Zm00001d029997	372.955	0.359533	0.148936	0.00822797	0.0314555
Zm00001d029999	10.9748	-0.149364	0.342982	0.375312	0.561439
Zm00001d030004	4.31484	-0.0724129	0.35241	0.532732	NA
Zm00001d030005	806.73	0.806521	0.116424	7.40557e-13	3.02711e-11
Zm00001d030007	2.41622	-0.184991	0.428142	0.025445	NA
Zm00001d030009	2327.38	0.366178	0.131208	0.0027521	0.0125656
Zm00001d030010	766.797	-0.165975	0.138155	0.193614	0.359126
Zm00001d030011	3800.45	-0.00884533	0.0992681	0.921933	0.958563
Zm00001d030012	262.646	-0.121116	0.151094	0.37682	0.563072
Zm00001d030014	1061.8	-0.161211	0.122639	0.160822	0.315611
Zm00001d030016	95.6545	0.10109	0.195843	0.542588	0.708125
Zm00001d030018	156.738	0.451157	0.221191	0.0146765	0.0498192
Zm00001d022784	1.70717	0.0196621	0.356084	0.800552	NA
Zm00001d030019	309.69	-0.18377	0.149611	0.1767	0.337102
Zm00001d030020	2418.01	0.29329	0.121152	0.0100039	0.036797
Zm00001d030021	9.58963	0.0585313	0.323218	0.708796	0.830389
Zm00001d030023	1.98529	-0.0195472	0.354933	0.809736	NA
Zm00001d030026	1723.65	-0.122771	0.129832	0.319847	0.504264
Zm00001d030028	128.078	-0.532254	0.231626	0.00584059	0.0237271
Zm00001d030031	1062.78	-0.553815	0.12392	2.36575e-06	2.66247e-05
Zm00001d030032	219.423	1.50731	0.193161	4.91232e-16	3.22331e-14
Zm00001d030037	119.137	-0.351076	0.648125	0.00839544	0.0319624
Zm00001d030038	5.18135	-0.183048	0.394743	0.190562	NA
Zm00001d030040	323.089	0.255355	0.186598	0.112876	0.244102
Zm00001d030045	133.852	0.0224711	0.204898	0.895473	0.943841
Zm00001d030048	6111.3	-0.114009	0.0867353	0.174907	0.334962
Zm00001d030051	1790.32	-0.222037	0.107641	0.0302857	0.0889815
Zm00001d030053	11.5186	0.0497764	0.317799	0.756728	0.861624
Zm00001d030061	1168.56	-0.0292552	0.114412	0.786664	0.882736
Zm00001d030062	136.304	-0.0590821	0.178353	0.70275	0.826291
Zm00001d030069	7.6033	-0.00736338	0.327106	0.957116	0.977697
Zm00001d030074	1800.66	-0.365253	0.11773	0.000992168	0.0052874
Zm00001d030079	125.473	-0.0353929	0.196862	0.82934	0.907156
Zm00001d030080	228.715	0.213094	0.153722	0.125607	0.264697
Zm00001d030083	103.251	0.583982	0.233158	0.00293316	0.0132708
Zm00001d030086	2.12503	-0.0998073	0.374695	0.221389	NA
Zm00001d030087	335.745	-0.193853	0.1495	0.153334	0.305067
Zm00001d030090	166.693	0.719039	0.269457	0.00124898	0.00643738
Zm00001d030091	119.583	-0.527027	0.21437	0.00396385	0.0171393
Zm00001d030094	39.5101	-0.51776	0.370104	0.0337843	0.0969759
Zm00001d030098	100.371	0.131926	0.215992	0.451833	0.631317
Zm00001d030102	2.28791	0.0962158	0.370896	0.28266	NA
Zm00001d030103	513.654	-0.218202	0.221827	0.221732	0.393974
Zm00001d030106	464.645	0.854132	0.192537	1.32083e-06	1.58084e-05
Zm00001d030108	169.258	0.0444619	0.174092	0.772405	0.872343
Zm00001d030109	2737.83	0.51011	0.0954714	3.27948e-08	5.60173e-07
Zm00001d030110	7471.64	0.89102	0.118164	3.55836e-15	2.0216e-13
Zm00001d030116	155.412	-0.57537	0.224279	0.00252815	0.0117002
Zm00001d030117	1178.42	-0.262115	0.0998537	0.00614961	0.0247628
Zm00001d030121	107.621	0.805922	0.255818	0.000236686	0.00155533
Zm00001d030123	88.2524	0.143298	0.206043	0.402118	0.587867
Zm00001d030124	70.6397	0.240453	0.33221	0.229291	0.403223
Zm00001d030126	1048.76	0.321139	0.103791	0.00121211	0.00627039
Zm00001d030127	16887.3	-1.25544	0.167573	6.23809e-15	3.37323e-13
Zm00001d030129	24.3396	0.260043	0.330618	0.202984	0.370761
Zm00001d030130	67.3592	-0.188632	0.263608	0.322021	0.506658
Zm00001d030131	271.614	-0.556544	0.161643	0.000164452	0.00113623
Zm00001d030132	33.4231	0.589666	0.408968	0.02466	0.0753226
Zm00001d030133	1239.98	0.21022	0.105528	0.036942	0.103809
Zm00001d030138	592.283	-0.107292	0.124487	0.357704	0.543703
Zm00001d030143	66.799	0.339019	0.271207	0.0940224	0.213623
Zm00001d030146	494.268	-0.391088	0.136319	0.00197634	0.00951945
Zm00001d030148	421.357	-0.225431	0.14853	0.0951824	0.215365
Zm00001d030149	1488.55	0.254459	0.0974196	0.00657839	0.0261562
Zm00001d030152	228.472	-0.298017	0.174695	0.0523322	0.136493
Zm00001d030153	679.397	0.688144	0.182647	3.3579e-05	0.000279713
Zm00001d030154	132.848	-0.305567	0.19563	0.0665818	0.164141
Zm00001d030157	368.841	-0.398744	0.157522	0.00513893	0.021293
Zm00001d030158	22.0975	0.0647631	0.287355	0.72027	0.837555
Zm00001d030159	1790.53	-0.043896	0.104044	0.658817	0.797224
Zm00001d030162	1.46024	0.106831	0.384076	0.0644777	NA
Zm00001d030163	118.616	0.112275	0.200262	0.503923	0.677507
Zm00001d030164	900.693	-0.0688281	0.124435	0.552507	0.716321
Zm00001d030165	85.3873	0.422152	0.298748	0.0514153	0.134634
Zm00001d030166	593.19	-0.0915258	0.121759	0.423925	0.607484
Zm00001d030167	176.7	-0.0726747	0.176611	0.636737	0.780437
Zm00001d030171	39.744	0.0602862	0.291549	0.736749	0.848456
Zm00001d030172	686.365	0.137223	0.138022	0.282075	0.46483
Zm00001d030173	1797.49	-0.712792	0.113934	8.02672e-11	2.32723e-09
Zm00001d030181	65.943	0.277314	0.255258	0.152934	0.304605
Zm00001d030184	493.45	0.157723	0.123618	0.174167	0.333859
Zm00001d030191	257.65	0.10073	0.145575	0.450613	0.630402
Zm00001d030194	120.612	0.106866	0.190238	0.510994	0.682939
Zm00001d022790	2.09769	0.107192	0.378474	0.186073	NA
Zm00001d030207	134.823	0.0617136	0.183567	0.698334	0.823375
Zm00001d030212	7.5921	-0.454992	0.72043	0.0315363	0.091862
Zm00001d030213	283.423	0.137127	0.137366	0.280798	0.463249
Zm00001d030217	2209.08	-0.110866	0.0944416	0.223883	0.396759
Zm00001d030218	1.85088	-0.0608283	0.365485	0.358523	NA
Zm00001d030220	208.358	-0.20341	0.164181	0.163068	0.318514
Zm00001d030222	74.6619	0.385704	0.3988	0.090132	0.207303
Zm00001d030223	358.246	0.374474	0.151795	0.00681671	0.0269653
Zm00001d030230	2.12561	-0.160572	0.414354	0.0117749	NA
Zm00001d022791	8.11246	1.14671	1.20301	0.0109651	0.039567
Zm00001d030231	325.713	-0.224046	0.135367	0.0734133	0.177261
Zm00001d030235	28.0602	-0.183852	0.320658	0.330841	0.516121
Zm00001d030239	822.57	0.099195	0.120364	0.381698	0.568016
Zm00001d030240	2.05605	0.00520192	0.358802	0.933275	NA
Zm00001d030250	2.67069	0.169407	0.409922	0.0868141	NA
Zm00001d030251	7.68528	-0.0183954	0.33088	0.892661	0.942693
Zm00001d030253	2.16071	0.0542482	0.358763	0.533047	NA
Zm00001d030256	906.76	-0.0644568	0.104075	0.517279	0.687856
Zm00001d030262	6.70807	0.161451	0.375641	0.266073	0.44646
Zm00001d030264	2.12275	0.0176258	0.352463	0.846041	NA
Zm00001d030266	3110.72	-0.109702	0.124922	0.341072	0.526265
Zm00001d030267	18.3574	-0.773141	0.952985	0.0172989	0.0570052
Zm00001d030270	49.6604	0.0336475	0.280366	0.853722	0.920987
Zm00001d030274	22.8377	0.413206	0.410433	0.077409	0.184233
Zm00001d030276	5.50551	0.137411	0.385634	0.187477	NA
Zm00001d030277	9.32412	-0.0142638	0.320031	0.923776	0.959392
Zm00001d030282	798.653	-0.240922	0.148015	0.0737278	0.177769
Zm00001d030285	294.065	0.142003	0.154595	0.310167	0.494386
Zm00001d022797	58.7003	0.230216	0.368982	0.221366	0.39351
Zm00001d030290	2.39767	0.110961	0.376348	0.231758	NA
Zm00001d022798	16.1484	0.0355847	0.309578	0.830536	0.907813
Zm00001d030295	3.62158	0.0902978	0.365715	0.359392	NA
Zm00001d030299	126.649	0.526705	0.214435	0.00404695	0.0174147
Zm00001d030300	33.3583	-0.119738	0.275657	0.520336	0.69
Zm00001d030301	342.899	0.330064	0.160749	0.0224169	0.0698885
Zm00001d030304	2.73621	0.123402	0.381964	0.188036	NA
Zm00001d030308	102.291	0.101026	0.200741	0.544549	0.709612
Zm00001d030317	1.57709	0.00954588	0.356302	0.898121	NA
Zm00001d030323	55.1678	-0.384541	0.334727	0.0818844	0.192597
Zm00001d030329	9.91399	0.510918	0.859786	0.0243817	0.0747201
Zm00001d030334	1.67433	-0.015358	0.356117	0.837857	NA
Zm00001d030338	2.77715	0.179939	0.422911	0.0322892	NA
Zm00001d030339	32.9991	-0.345468	0.395729	0.112675	0.243744
Zm00001d030340	488.315	0.466527	0.151334	0.000797734	0.00438773
Zm00001d030342	25.445	-0.0170347	0.30056	0.91804	0.956663
Zm00001d030343	3.25896	-0.0282765	0.352478	0.760412	NA
Zm00001d030345	3.00695	0.057521	0.355252	0.566217	NA
Zm00001d030346	37.0148	0.156277	0.301071	0.408889	0.593908
Zm00001d030347	10.116	-0.037265	0.322373	0.805086	0.893253
Zm00001d030348	643.421	-0.120466	0.138323	0.344821	0.530299
Zm00001d030357	1314.75	0.0901489	0.103111	0.362249	0.548088
Zm00001d030366	1316.92	0.233449	0.112874	0.029162	0.0863076
Zm00001d030370	289.81	-0.569545	0.157453	8.26996e-05	0.000620689
Zm00001d030372	141.958	-0.180598	0.202202	0.284519	0.467492
Zm00001d030373	2830.39	-0.151498	0.0927218	0.091094	0.208873
Zm00001d030379	123.997	0.57658	0.209532	0.00151123	0.00758353
Zm00001d030380	11.9227	0.232119	0.403461	0.175426	0.335442
Zm00001d030381	659.002	0.393417	0.124405	0.000764434	0.00423363
Zm00001d030382	253.556	0.371013	0.217376	0.0396483	0.109615
Zm00001d030385	598.759	0.0618999	0.132667	0.616956	0.764914
Zm00001d030398	1794.3	0.334974	0.115301	0.00223221	0.0105191
Zm00001d030402	10.7607	0.206613	0.37793	0.233336	0.408287
Zm00001d030409	230.737	0.108425	0.148524	0.42425	0.607677
Zm00001d030411	68.9281	0.0278798	0.214378	0.873581	0.932682
Zm00001d030412	1.91727	-0.0340893	0.35724	0.663363	NA
Zm00001d030419	12.6938	0.0761969	0.322579	0.637194	0.780698
Zm00001d030421	165.016	-0.200138	0.188315	0.214699	0.385444
Zm00001d030424	2.21894	-0.0944735	0.370325	0.288243	NA
Zm00001d030470	98.5181	-0.00756965	0.210143	0.963276	0.980934
Zm00001d030471	819.689	-0.316395	0.129427	0.00795057	0.0305564
Zm00001d030479	14.458	0.0636062	0.3189	0.694279	0.820758
Zm00001d030496	438.844	0.684556	0.173256	1.61073e-05	0.000146244
Zm00001d022811	53.3446	0.40764	0.333782	0.0694942	0.169845
Zm00001d030498	4.7973	0.00260319	0.343008	0.983996	NA
Zm00001d030500	606.288	-0.183629	0.122374	0.109864	0.239156
Zm00001d030506	3.873	-0.0281213	0.34741	0.791866	NA
Zm00001d030507	200.662	-0.0828236	0.188779	0.606752	0.756704
Zm00001d030508	140.29	-0.00586207	0.171237	0.967811	0.9831
Zm00001d022815	1.74489	-0.0440819	0.35963	0.55809	NA
Zm00001d030509	38.1914	0.0513738	0.253488	0.777678	0.876362
Zm00001d030516	82.7616	1.35442	0.270917	4.82373e-08	7.942e-07
Zm00001d030518	648.431	-0.157931	0.118135	0.156154	0.308962
Zm00001d030523	61.7648	-0.875913	0.301393	0.000429388	0.00259378
Zm00001d030526	2529.8	-0.838644	0.139571	2.92125e-10	7.53514e-09
Zm00001d030527	123.249	-0.0391366	0.189743	0.807719	0.895156
Zm00001d030529	1.54523	0.0587674	0.364788	0.382321	NA
ENSRNA049472795	6.40762	-0.0683537	0.351256	0.55594	0.719069
Zm00001d030532	141.979	0.259114	0.185693	0.106306	0.233358
Zm00001d030533	800.192	-0.164546	0.125887	0.162188	0.317375
Zm00001d030542	19.7209	0.0328411	0.309248	0.843736	0.915628
Zm00001d030544	324.359	2.31112	0.193305	3.82912e-34	1.59128e-31
Zm00001d030548	296.419	-0.502312	0.259928	0.0148789	0.0504223
ENSRNA049472786	31.7387	-0.122926	0.274124	0.509861	0.682114
Zm00001d030549	855.93	0.326043	0.138424	0.0107792	0.0390218
Zm00001d030550	3.43113	-0.187287	0.420984	0.0744855	NA
Zm00001d030551	22.48	0.219535	0.356019	0.248141	0.426204
Zm00001d030553	7.43128	0.0499869	0.33907	0.706762	0.829387
Zm00001d030554	1313.5	-0.196161	0.101158	0.0427038	0.116343
Zm00001d030555	8.67309	-0.0999511	0.344097	0.490438	0.665814
Zm00001d030556	695.079	-0.31367	0.156282	0.0261383	0.0788825
Zm00001d030557	31765	-0.728164	0.12323	6.64476e-10	1.59823e-08
Zm00001d030561	654.359	0.280082	0.122739	0.014779	0.0501264
Zm00001d030563	3.38394	0.113112	0.373121	0.275201	NA
Zm00001d030572	174.213	0.0605174	0.169728	0.687943	0.816503
Zm00001d030573	641.298	0.167694	0.117884	0.132138	0.274636
Zm00001d030575	6.19796	-0.151336	0.377833	0.255484	0.43383
Zm00001d030577	190.702	1.29236	0.268024	1.16663e-07	1.77494e-06
Zm00001d030578	47.4573	0.373455	0.298504	0.0795507	0.188074
Zm00001d030579	1265.98	0.23256	0.118827	0.0380031	0.106152
Zm00001d030581	2336.81	0.0448347	0.0928996	0.618437	0.765973
Zm00001d030584	132.575	0.566366	0.203804	0.00144427	0.00729646
Zm00001d030587	40.6175	-0.0777732	0.247808	0.669202	0.804025
Zm00001d030588	30.7061	-0.0697037	0.265398	0.702758	0.826291
Zm00001d022820	1.47857	0.0907781	0.374512	0.16907	NA
Zm00001d030593	1823.94	0.257979	0.106213	0.011048	0.039815
Zm00001d030598	1111.8	0.200125	0.102514	0.0410654	0.112783
Zm00001d030601	102.27	0.896081	0.251361	4.65224e-05	0.000371666
Zm00001d030609	101.4	-0.0953919	0.221225	0.587304	0.742476
Zm00001d030612	1888.79	0.0945075	0.0993961	0.322756	0.507246
Zm00001d030613	194.448	-0.373165	0.178971	0.0175878	0.0577874
Zm00001d030617	1469.29	0.40723	0.117781	0.000259702	0.00168244
Zm00001d030618	789.48	-0.0411471	0.114263	0.703528	0.826763
Zm00001d030620	824.602	-0.417835	0.113419	0.000105708	0.000767946
Zm00001d030623	3589.1	-0.387705	0.0910556	1.05295e-05	0.000100124
Zm00001d022821	2.20001	-0.0718221	0.361646	0.434088	NA
Zm00001d030624	965.431	0.24427	0.13083	0.0448581	0.120956
Zm00001d030626	1115.7	-0.585602	0.117821	1.86266e-07	2.72723e-06
Zm00001d030627	104.007	0.104677	0.20294	0.53657	0.703339
Zm00001d030638	2624.17	0.60997	0.102435	6.80982e-10	1.63618e-08
Zm00001d030639	216.672	0.214993	0.165222	0.144168	0.292257
Zm00001d030640	557.801	0.069824	0.120325	0.539024	0.705073
Zm00001d030644	16.5295	-0.132174	0.339661	0.419818	0.603464
Zm00001d030652	165.934	-0.0791467	0.192187	0.626707	0.772828
Zm00001d030656	37.0768	-0.096401	0.302116	0.586227	0.741742
Zm00001d030657	364.124	0.520525	0.227949	0.00639786	0.0255971
Zm00001d030659	2886.85	-0.100352	0.111771	0.344242	0.529777
Zm00001d030661	2.93536	-0.00471256	0.348263	0.961294	NA
Zm00001d030663	1.81045	0.0958859	0.372989	0.245467	NA
Zm00001d030665	212.649	-0.0979998	0.178702	0.527388	0.695937
Zm00001d030666	1375.1	-0.253114	0.115715	0.0206081	0.065394
Zm00001d030667	2.3417	0.181025	0.42784	0.0118615	NA
Zm00001d030672	30.8267	0.0221067	0.294677	0.900492	0.947129
Zm00001d030675	561.286	-0.681764	0.142302	3.44934e-07	4.79299e-06
Zm00001d030676	25.8822	-0.214648	0.350682	0.255492	0.43383
Zm00001d030677	828.424	0.18507	0.11112	0.0800909	0.189092
Zm00001d030678	3055.07	-1.1468	0.180389	2.03352e-11	6.48214e-10
Zm00001d030679	4.0274	0.0413616	0.347679	0.711974	NA
Zm00001d030682	1.82977	-0.00923049	0.357048	0.893816	NA
Zm00001d030683	15.7997	0.294289	0.392958	0.151265	0.302152
Zm00001d030685	8.27229	-0.0188977	0.334941	0.883361	0.937503
Zm00001d030688	5547.36	-0.256343	0.107117	0.0119658	0.0422941
Zm00001d022828	2.94946	-0.110799	0.371687	0.287034	NA
Zm00001d030690	631.052	-0.362098	0.129842	0.00277848	0.0126783
Zm00001d030691	1799.34	0.0330584	0.155322	0.815422	0.899523
Zm00001d030693	95.2307	-0.684091	0.275153	0.00222034	0.0104753
Zm00001d030694	1268.39	-0.442498	0.0999569	4.09479e-06	4.35917e-05
Zm00001d030697	697.394	0.749263	0.12407	2.98631e-10	7.6765e-09
Zm00001d030701	197.551	0.0312032	0.163581	0.832171	0.908791
Zm00001d030713	67.7396	0.428373	0.255495	0.0332041	0.0956402
Zm00001d030724	38.6765	0.00376577	0.286431	0.985219	0.9921
Zm00001d030725	8895.46	-0.137427	0.116007	0.210416	0.380341
ENSRNA049459833	9.19166	-0.077556	0.343907	0.563594	0.724441
Zm00001d030726	3.45191	-0.121973	0.374988	0.262508	NA
Zm00001d030727	22.1239	0.266886	0.348236	0.191718	0.356597
Zm00001d030732	649.662	-0.329167	0.112948	0.0021052	0.0100474
Zm00001d030733	4.68585	0.149714	0.389709	0.17809	NA
Zm00001d030739	922.987	-0.12188	0.127463	0.305845	0.490123
Zm00001d030742	357.647	0.308331	0.131498	0.0117538	0.0416959
Zm00001d030744	136.645	0.704601	0.226661	0.00034427	0.00214069
Zm00001d030748	24.7474	0.0909078	0.296485	0.614352	0.762537
Zm00001d030754	67.4048	0.0468958	0.228945	0.794114	0.88722
Zm00001d030756	1.95588	0.0740306	0.368504	0.286019	NA
Zm00001d030759	36.3987	-0.655194	0.400231	0.0145601	0.049529
Zm00001d030760	885.839	-0.315082	0.110866	0.00276004	0.0125993
Zm00001d030761	252.646	-0.373233	0.150718	0.00658576	0.0261746
Zm00001d030762	2064.64	-1.17293	0.229875	3.06568e-08	5.26776e-07
Zm00001d030765	101.158	-1.48804	1.16155	0.00470501	0.0197725
Zm00001d030766	305.802	-0.523504	0.17316	0.000772266	0.00427068
Zm00001d030767	644.719	-0.27998	0.159213	0.0501383	0.132091
Zm00001d030770	567.877	-0.287568	0.152719	0.0375687	0.105253
Zm00001d030774	5635.71	0.152699	0.117475	0.168488	0.326064
Zm00001d030777	18.1618	0.897095	0.771335	0.0128726	0.0449049
Zm00001d030780	8.23137	-0.30346	0.499698	0.0663272	0.163746
Zm00001d030782	10.3571	0.0815827	0.338439	0.574492	0.732927
Zm00001d030784	371.562	0.265785	0.137877	0.0368589	0.103658
Zm00001d030786	1616.04	0.354741	0.13365	0.00432238	0.0184443
Zm00001d030790	170.451	0.179451	0.17193	0.236578	0.411969
Zm00001d030795	25.1795	-0.235809	0.319204	0.237403	0.412861
Zm00001d030796	210.668	-0.177787	0.150837	0.193747	0.359209
Zm00001d030797	6.6442	0.0704518	0.338313	0.617506	0.765351
Zm00001d030806	22.4026	-0.0812973	0.286571	0.652507	0.792227
Zm00001d022842	1.65809	-0.0193457	0.356368	0.797443	NA
Zm00001d030809	9.97327	-0.206921	0.394931	0.193915	0.359432
Zm00001d030812	15.2879	-0.237854	0.397899	0.179155	0.340085
Zm00001d030821	27.741	0.136171	0.298102	0.465414	0.643906
Zm00001d030822	15.5213	0.298704	0.426147	0.130106	0.27155
Zm00001d030824	27.2679	0.218307	0.303844	0.270664	0.451697
Zm00001d030832	48.947	-0.199517	0.275759	0.302357	0.486289
Zm00001d030833	46.3495	0.0310761	0.239554	0.864928	0.927724
Zm00001d030837	29.5088	-0.22658	0.308892	0.253422	0.43172
Zm00001d030843	74.668	0.827083	0.307771	0.000917132	0.00494269
Zm00001d030846	162.224	0.441093	0.219575	0.0162501	0.0541936
Zm00001d030849	88.9022	-0.110267	0.202697	0.512158	0.68348
Zm00001d030850	34.9642	0.143623	0.279382	0.448283	0.628652
Zm00001d030851	57.8959	2.20987	0.357266	4.23859e-11	1.28538e-09
Zm00001d022845	76.7697	-0.0993118	0.234519	0.581055	0.737943
Zm00001d030856	249.003	-0.771878	0.258453	0.000416759	0.00253112
Zm00001d030858	1.69954	0.123806	0.391837	0.0410348	NA
Zm00001d030859	3363.31	-0.298521	0.0897655	0.000577384	0.0033283
Zm00001d030860	216.543	-0.0993699	0.150229	0.466351	0.644539
Zm00001d030863	246.977	-0.255876	0.168272	0.0860497	0.199818
Zm00001d030868	1784.5	0.303931	0.102612	0.00196724	0.00948579
Zm00001d030870	78.6112	0.189653	0.247968	0.313246	0.497605
Zm00001d030875	3.70448	0.157179	0.397414	0.136258	NA
Zm00001d030888	1953.89	-0.72861	0.228846	0.000244606	0.00159895
Zm00001d030891	224.038	0.627803	0.205437	0.000504047	0.00296765
Zm00001d030892	1048.72	0.317438	0.112847	0.00300762	0.0135585
Zm00001d030893	1893.43	-0.0475269	0.105501	0.636885	0.780518
Zm00001d030894	1.45768	0.0849176	0.37295	0.183289	NA
Zm00001d030895	443.597	-0.306668	0.142661	0.0190964	0.0615898
Zm00001d030899	14.7338	0.00393063	0.357477	0.95987	0.978978
Zm00001d030900	84.2451	0.134007	0.217513	0.446305	0.626901
Zm00001d030901	37.3542	0.141507	0.279996	0.454988	0.634225
Zm00001d030902	1789.52	1.24309	0.14703	3.02773e-18	2.75083e-16
Zm00001d030909	18.982	0.314095	0.404187	0.133689	0.276942
Zm00001d030910	12.9342	0.0991796	0.330027	0.538171	0.704658
Zm00001d030911	3.15704	0.234254	0.471058	0.0175602	NA
Zm00001d030915	6.90933	0.0179463	0.341068	0.883906	0.937693
Zm00001d030916	619.699	0.264275	0.124858	0.0236737	0.0729854
Zm00001d022851	11.2378	-0.028139	0.32625	0.845561	0.9169
Zm00001d030920	100.249	0.0647456	0.196276	0.697334	0.822672
Zm00001d030927	14.5697	-0.0379242	0.314158	0.811934	0.897611
Zm00001d030933	19.4062	-0.110138	0.307735	0.535186	0.702345
Zm00001d030934	567.765	-0.0336128	0.128887	0.77819	0.876807
Zm00001d030935	2131.43	0.299329	0.137287	0.0183263	0.0596202
Zm00001d030937	1130.52	-0.37346	0.109363	0.000332754	0.00207772
Zm00001d030939	220.9	-0.232328	0.175612	0.130855	0.272784
Zm00001d030940	8.03646	0.0115894	0.338682	0.928139	0.962005
Zm00001d030942	19.283	0.0352461	0.315906	0.82716	0.905826
Zm00001d030944	425.106	-0.433563	0.135646	0.000586655	0.00337308
Zm00001d030945	4.65609	-0.006806	0.344767	0.949031	NA
Zm00001d030947	54.8131	0.0202697	0.241444	0.912594	0.953755
Zm00001d030951	51.4525	0.510737	0.331844	0.0294135	0.0869542
Zm00001d030953	920.019	0.0958478	0.104172	0.337015	0.522592
Zm00001d030954	180.627	0.766438	0.229427	0.000134947	0.000954715
Zm00001d030955	170.001	-0.0954469	0.170416	0.52497	0.693726
Zm00001d030958	121.518	-0.863031	0.239046	3.99605e-05	0.000324793
Zm00001d030960	872.3	-0.00175331	0.105508	0.985212	0.9921
Zm00001d030962	493.001	0.437375	0.130073	0.000328317	0.00205574
Zm00001d030967	977.331	-0.543862	0.108348	1.62873e-07	2.41895e-06
Zm00001d030968	1901.26	0.557943	0.124044	2.07522e-06	2.35678e-05
Zm00001d030969	42.5084	0.0188368	0.246991	0.918974	0.957147
Zm00001d030976	10.8368	-0.299923	0.438895	0.120032	0.255882
Zm00001d030981	94.2527	-0.28835	0.248963	0.132441	0.275068
Zm00001d030982	2.30598	-0.0302263	0.352181	0.749043	NA
Zm00001d030985	3.64948	0.115304	0.375263	0.25236	NA
Zm00001d030987	1.58779	0.0694443	0.369826	0.206637	NA
Zm00001d030988	3.94469	0.189018	0.418071	0.0953156	NA
Zm00001d030989	157.721	-0.0660384	0.182191	0.674185	0.807245
Zm00001d030990	2.25001	-0.0704333	0.366393	0.340519	NA
Zm00001d030993	198.343	-0.300428	0.279669	0.13643	0.28088
Zm00001d022858	5.51128	-0.0891551	0.359661	0.423644	NA
Zm00001d030994	11.51	0.00388551	0.312871	0.982517	0.990668
Zm00001d030995	7484.54	-0.797694	0.152252	2.66942e-08	4.62583e-07
Zm00001d030996	1430.75	-0.473878	0.101666	1.22752e-06	1.4842e-05
Zm00001d030998	38.5231	0.0683795	0.276693	0.709245	0.830698
Zm00001d030999	30.8985	0.308874	0.328466	0.144571	0.292702
Zm00001d031002	540.666	-0.103148	0.121677	0.367159	0.553107
Zm00001d031005	2.7181	0.0103081	0.349246	0.918787	NA
Zm00001d031008	311.015	0.0529765	0.130607	0.664747	0.801284
Zm00001d031009	9.51445	0.28621	0.446719	0.117442	0.251673
Zm00001d031013	615.93	0.307272	0.125107	0.00874677	0.0330115
Zm00001d031014	430.794	0.0786124	0.128369	0.513401	0.684594
Zm00001d022860	35.2876	-0.311684	0.333226	0.140434	0.286535
Zm00001d031018	3.69828	0.269856	0.524595	0.00210313	NA
Zm00001d031019	193.851	0.897717	0.245471	3.23664e-05	0.000271324
Zm00001d031023	62.4269	1.60606	0.330471	8.67339e-08	1.36017e-06
Zm00001d031024	1022.88	0.341337	0.105301	0.000686827	0.00385906
Zm00001d031026	327.987	0.598015	0.37347	0.0187637	0.0606923
Zm00001d031027	2.4723	-0.0131708	0.354711	0.86899	NA
Zm00001d031028	665.043	-0.266656	0.125738	0.0232986	0.072027
Zm00001d031037	331.936	-0.343845	0.159973	0.01682	0.0557059
Zm00001d031040	195.894	0.103028	0.204528	0.544808	0.709826
Zm00001d031041	881.603	-0.098204	0.139806	0.453402	0.632778
Zm00001d031049	72.9048	-0.190166	0.235704	0.299774	0.483502
Zm00001d031050	2375.12	0.369594	0.110355	0.000431637	0.00260223
Zm00001d031056	4.33649	0.178452	0.400534	0.162157	NA
Zm00001d031058	785.124	0.541445	0.135422	1.99713e-05	0.000176935
Zm00001d031059	1422.55	-0.103326	0.121869	0.35925	0.545251
Zm00001d031060	155.713	-0.391404	0.232155	0.0376482	0.105397
Zm00001d031061	360.119	0.211	0.363661	0.248381	0.426388
Zm00001d031062	535.136	-0.156524	0.144428	0.236173	0.411448
Zm00001d031063	181.264	0.110362	0.194403	0.503855	0.677473
Zm00001d031064	255.63	-0.143967	0.21684	0.409635	0.594606
Zm00001d031065	108.709	0.0909202	0.21867	0.605421	0.756094
Zm00001d031071	6571.23	-0.24339	0.123906	0.0351467	0.0999781
Zm00001d031072	263.055	-0.0438893	0.166943	0.765969	0.868108
Zm00001d031073	131.917	0.1464	0.232749	0.42255	0.606294
Zm00001d031074	3.88344	-0.0296651	0.347239	0.782502	NA
Zm00001d031079	10.9906	0.372697	0.568169	0.0535131	0.138863
Zm00001d031081	331.216	0.00683099	0.157955	0.962961	0.980749
Zm00001d031088	1698.99	-0.0289167	0.110185	0.782012	0.879877
Zm00001d031090	992.351	0.16932	0.103837	0.0888055	0.204924
Zm00001d031091	95.094	0.74842	0.238913	0.000287879	0.00183715
Zm00001d031092	34.8194	0.00860515	0.253026	0.963858	0.981128
Zm00001d031093	56.9363	0.0263492	0.280803	0.885371	0.938455
Zm00001d031098	127.751	0.0482046	0.191818	0.767986	0.869132
Zm00001d031099	125.931	0.0263071	0.281227	0.88599	0.938716
Zm00001d031101	2090.82	0.522158	0.115496	2.0568e-06	2.33823e-05
Zm00001d031104	399.975	-0.00150315	0.163943	0.990418	0.995029
Zm00001d031109	140.705	-0.0485034	0.173372	0.749103	0.856192
Zm00001d031115	468.921	0.112932	0.13717	0.374149	0.56035
Zm00001d031118	69.3941	0.00516804	0.296748	0.978715	0.988716
Zm00001d031119	4.25462	0.0984675	0.359939	0.408868	NA
Zm00001d031120	1804.51	0.0208434	0.110154	0.843188	0.915364
Zm00001d031127	8.84874	0.356676	0.527937	0.0686488	0.168237
Zm00001d031128	3535.39	-0.386284	0.0972445	3.56513e-05	0.000295113
Zm00001d031129	8.34724	0.021082	0.325175	0.887995	0.939914
Zm00001d031130	16.4592	0.0884431	0.313789	0.605692	0.756264
Zm00001d031132	3065.99	0.193909	0.119096	0.0842971	0.196725
Zm00001d031133	13.0157	0.232205	0.393866	0.190173	0.354933
Zm00001d031134	1.8262	-0.0466625	0.361489	0.504335	NA
Zm00001d031135	100.694	0.620465	0.234467	0.00177872	0.00873251
Zm00001d031136	3000.32	-0.40901	0.191639	0.0136938	0.0472408
Zm00001d031149	89.5304	-0.89727	0.536106	0.00696185	0.0274137
Zm00001d031152	2.45681	-0.013945	0.353142	0.871039	NA
Zm00001d031157	7.14279	-0.190618	0.430963	0.0358654	0.101467
Zm00001d031158	657.996	-1.37137	0.539198	0.000587521	0.00337719
Zm00001d031163	585.266	-0.0483085	0.153963	0.727574	0.842622
Zm00001d031164	203.653	-2.63436	0.322478	1.81838e-17	1.48928e-15
Zm00001d031167	6.82526	0.00274501	0.329844	0.986237	0.992518
Zm00001d031168	71667.9	-0.587599	0.162139	8.04424e-05	0.000605165
Zm00001d031170	11.4692	0.167852	0.353903	0.323629	0.508155
Zm00001d031178	752.21	-0.221039	0.138839	0.083965	0.196154
Zm00001d031179	181.426	0.101361	0.181696	0.520606	0.690129
Zm00001d031182	2440.13	-0.255525	0.145283	0.0541712	0.140117
Zm00001d031184	315.544	-0.33469	0.203607	0.0511639	0.134022
Zm00001d031186	272.853	-0.404241	0.172615	0.00837317	0.0318911
Zm00001d031188	2.21618	0.0273595	0.354536	0.751946	NA
Zm00001d031191	9.78487	-0.0306275	0.330083	0.826548	0.905634
Zm00001d031192	4.33833	-0.04808	0.3512	0.645834	NA
Zm00001d031194	4.80864	-0.282355	0.494729	0.0553662	NA
Zm00001d031196	3.4867	-0.137187	0.388441	0.154648	NA
Zm00001d031200	231.708	-0.486377	0.192997	0.00387283	0.0168072
Zm00001d031201	184.022	-0.0104866	0.164033	0.941876	0.969596
Zm00001d031202	15.3209	-0.471051	0.731101	0.0314597	0.0916986
Zm00001d031203	692.813	0.829656	0.316986	0.00109831	0.00577625
Zm00001d031204	246.646	0.241481	0.261407	0.212907	0.383301
Zm00001d031205	785.167	-0.097385	0.109249	0.349353	0.534996
Zm00001d031209	714.865	-0.623022	0.170628	6.27353e-05	0.000483795
Zm00001d031210	182.138	-0.132757	0.170358	0.376766	0.563067
Zm00001d031211	125.254	-2.04562	0.272769	4.12448e-15	2.30242e-13
Zm00001d031212	164.936	-1.4555	0.266403	3.41853e-09	7.1898e-08
Zm00001d031213	622.044	-0.695925	0.188351	4.24845e-05	0.000342825
Zm00001d031216	640.72	-0.160507	0.194551	0.329066	0.514174
Zm00001d031217	1061.7	1.37792	0.161263	1.11596e-18	1.07023e-16
Zm00001d031220	105.768	0.347228	0.228964	0.0614705	0.154354
Zm00001d031221	139.561	-0.0231955	0.220111	0.893146	0.942938
Zm00001d031222	184.704	0.0847214	0.228017	0.636519	0.780297
Zm00001d031223	505.186	0.0397097	0.148985	0.771508	0.871685
Zm00001d031227	427.064	-0.352901	0.151224	0.0103083	0.0376021
Zm00001d031229	128.329	-0.0250373	0.189404	0.875628	0.933402
Zm00001d031230	16.7659	-0.0631997	0.308339	0.707123	0.829598
Zm00001d031231	2221.88	0.105134	0.10774	0.307003	0.491332
Zm00001d031232	1258.55	-0.31208	0.111941	0.00328136	0.0145672
Zm00001d031236	69.0322	-0.183589	0.252957	0.329366	0.514464
Zm00001d031239	220.351	-0.132876	0.220536	0.450136	0.630084
Zm00001d031241	123.434	0.0417769	0.329891	0.775879	0.874862
Zm00001d031244	12.5831	0.0834659	0.327668	0.598325	0.75091
Zm00001d031248	88.5205	-0.0965147	0.285703	0.595599	0.748828
Zm00001d031249	8.90675	-0.0993745	0.365573	0.354104	0.540023
Zm00001d031250	21.2233	-0.121189	0.330225	0.467949	0.645952
Zm00001d031253	4475.07	-0.709067	0.163894	2.96397e-06	3.24777e-05
Zm00001d031254	688.293	0.129872	0.159112	0.364403	0.550456
Zm00001d031256	5838.94	-0.266249	0.0938799	0.00322865	0.0143787
Zm00001d031257	66.5666	-1.32182	0.395439	5.66101e-05	0.000442182
Zm00001d031258	5042.94	1.35134	0.102511	1.01996e-40	6.35804e-38
Zm00001d031259	1501.05	0.456361	0.118999	5.08651e-05	0.000402065
Zm00001d022871	2.22786	-0.0369842	0.356797	0.651127	NA
Zm00001d031261	6.1181	0.0369462	0.345154	0.751833	0.858271
Zm00001d031264	29.5733	0.496369	0.473958	0.0497011	0.131294
Zm00001d031265	960.755	0.18838	0.143139	0.151719	0.302722
Zm00001d031266	71.5729	0.202381	0.249983	0.284356	0.467391
Zm00001d031267	458.253	0.880085	0.153845	1.52999e-09	3.46463e-08
Zm00001d031268	234.771	-0.0296419	0.16858	0.842164	0.914813
Zm00001d031269	598.278	0.142524	0.168494	0.340617	0.526102
Zm00001d031271	112.487	0.250358	0.246524	0.18744	0.351113
Zm00001d031273	113.82	-0.253988	0.283217	0.201851	0.369323
Zm00001d031275	27.5073	0.104725	0.285267	0.571142	0.730927
Zm00001d031278	43.7006	-0.00926857	0.292428	0.954999	0.976495
Zm00001d031279	71.9059	0.00596775	0.271738	0.975866	0.987585
Zm00001d031280	194.073	0.257052	0.173315	0.093111	0.212262
Zm00001d031281	267.998	0.0197757	0.14669	0.883916	0.937693
Zm00001d022873	156.78	0.36153	0.206835	0.0383042	0.10686
Zm00001d031286	2.16957	0.0137932	0.354305	0.868625	NA
Zm00001d031289	197.911	-0.053226	0.159062	0.70863	0.830281
Zm00001d031290	168.438	-0.512658	0.225512	0.00665133	0.0264088
Zm00001d031291	763.239	0.181682	0.115406	0.0964665	0.21733
Zm00001d031292	95.7907	-0.759908	0.300987	0.00162461	0.0080677
Zm00001d031300	179.764	0.465712	0.256646	0.0220399	0.0689525
Zm00001d031303	187.101	0.739641	0.213357	9.25822e-05	0.000683658
Zm00001d031308	116.399	0.235811	0.250939	0.216358	0.387492
Zm00001d031309	346.182	0.322775	0.178645	0.0394134	0.109073
Zm00001d031310	36.6751	-0.224397	0.315741	0.256433	0.435097
Zm00001d031314	5.62537	0.242241	0.43983	0.1103	NA
Zm00001d031315	629.713	0.154458	0.21638	0.374389	0.560521
Zm00001d031316	10.0545	0.0349251	0.335929	0.795507	0.888163
Zm00001d031317	489.814	-0.234441	0.129988	0.0525993	0.136999
Zm00001d031318	752.363	-0.246317	0.111922	0.0202328	0.064466
Zm00001d031321	179.055	1.23269	0.187896	5.18175e-12	1.82263e-10
Zm00001d031323	197.179	-0.118385	0.162645	0.414458	0.599149
Zm00001d031325	19.8815	-0.362929	0.448196	0.0942608	0.213992
Zm00001d031326	690.416	0.219361	0.170004	0.144627	0.292737
Zm00001d031327	1118.52	0.342359	0.108322	0.000903401	0.00487951
Zm00001d031328	666.545	0.288174	0.116946	0.00918125	0.0343555
Zm00001d031329	338.139	0.00660939	0.143441	0.961233	0.979922
Zm00001d031331	6.55797	0.0639007	0.345927	0.610279	0.759355
Zm00001d031332	10687.6	0.0300121	0.192632	0.853145	0.920764
Zm00001d031334	12.0738	0.444561	0.565089	0.0564101	0.144592
Zm00001d022876	6.63331	-0.11365	0.361139	0.374692	0.560826
Zm00001d031338	1343.55	-0.0328964	0.105014	0.742444	0.85203
Zm00001d031344	41.2293	-0.343353	0.393743	0.11408	0.246137
Zm00001d031345	22.7601	0.833707	0.697357	0.0143777	0.0490946
Zm00001d031349	1715.89	-0.170618	0.151663	0.214198	0.384792
Zm00001d031351	1065.02	-1.23468	0.19978	5.7861e-11	1.72438e-09
Zm00001d031352	5.2478	-0.144168	0.380842	0.234483	NA
Zm00001d031359	39.7226	1.70821	0.422377	3.53418e-06	3.81117e-05
Zm00001d031362	6.08325	0.0676071	0.349568	0.574367	0.732868
Zm00001d031364	60.9217	-0.0250042	0.291204	0.885129	0.938314
Zm00001d031366	173.486	-2.11424	0.2067	9.48624e-26	1.93528e-23
Zm00001d031372	172.594	-1.2896	0.276625	2.56884e-07	3.65782e-06
[truncated: 23,399 more rows]
