# Supplementary material for: Transcriptome Analysis Revealed ZmPTOX1 Is Required for Seedling Development and Stress Tolerance in Maize
Source: Plants (Basel). 2024 Aug 23;13(17):2346. doi: 10.3390/plants13172346 (PMC11397459; doi:10.3390/plants13172346)
Supplement: Supplementary file 1 [file plants-13-02346-s001.zip › Table S2 GO analysis of DEGs in muW and muG.xlsx]

## Sheet: Sheet1
Table S2 GO analysis of DEGs in muW and muG
GO_acc	term_type	Term	queryitem	querytotal	bgitem	bgtotal	pvalue	FDR	entries
GO:0009522	C	photosystem I	31	1235	58	30113	1.9e-21	1.3e-18	// Zm00001d021763 // Zm00001d013039 // Zm00001d008706 // Zm00001d020877 // Zm00001d032197 // Zm00001d048998 // Zm00001d046786 // Zm00001d005446 // Zm00001d006663 // Zm00001d006587 // Zm00001d009589 // Zm00001d050403 // Zm00001d026599 // Zm00001d007267 // Zm00001d013146 // Zm00001d011285 // Zm00001d038984 // Zm00001d039040 // Zm00001d021906 // Zm00001d034543 // Zm00001d001857 // Zm00001d044402 // …
GO:0009521	C	photosystem	39	1235	117	30113	1e-20	3.5e-18	// Zm00001d021763 // Zm00001d013039 // Zm00001d008706 // Zm00001d020877 // Zm00001d000282 // Zm00001d032197 // Zm00001d048998 // Zm00001d046786 // Zm00001d005446 // Zm00001d006663 // Zm00001d002996 // Zm00001d049387 // Zm00001d036535 // Zm00001d006587 // Zm00001d009589 // Zm00001d050403 // Zm00001d031484 // Zm00001d026599 // Zm00001d007267 // Zm00001d013146 // Zm00001d011285 // Zm00001d038984 // …
GO:0015979	P	photosynthesis	53	1235	247	30113	3.6e-20	1.6e-16	// Zm00001d021763 // Zm00001d013039 // Zm00001d008706 // Zm00001d029049 // Zm00001d008230 // Zm00001d052595 // Zm00001d020877 // Zm00001d000282 // Zm00001d001820 // Zm00001d032197 // Zm00001d033893 // Zm00001d046786 // Zm00001d005446 // Zm00001d006663 // Zm00001d002996 // Zm00001d049387 // Zm00001d018034 // Zm00001d006587 // Zm00001d010321 // Zm00001d009589 // Zm00001d034345 // Zm00001d050403 // …
GO:0034357	C	photosynthetic membrane	56	1235	338	30113	9.5e-17	1.7e-14	// Zm00001d021763 // Zm00001d013039 // Zm00001d008706 // Zm00001d026703 // Zm00001d030762 // Zm00001d020877 // Zm00001d014781 // Zm00001d000282 // Zm00001d032197 // Zm00001d033893 // Zm00001d018940 // Zm00001d005446 // Zm00001d006663 // Zm00001d002996 // Zm00001d049387 // Zm00001d018034 // Zm00001d006587 // Zm00001d021245 // Zm00001d009589 // Zm00001d050403 // Zm00001d008209 // Zm00001d031484 // …
GO:0044436	C	thylakoid part	57	1235	350	30113	9.9e-17	1.7e-14	// Zm00001d021763 // Zm00001d013039 // Zm00001d008706 // Zm00001d026703 // Zm00001d029049 // Zm00001d030762 // Zm00001d020877 // Zm00001d014781 // Zm00001d000282 // Zm00001d032197 // Zm00001d033893 // Zm00001d018940 // Zm00001d005446 // Zm00001d006663 // Zm00001d002996 // Zm00001d049387 // Zm00001d018034 // Zm00001d006587 // Zm00001d021245 // Zm00001d009589 // Zm00001d050403 // Zm00001d008209 // …
GO:0044435	C	plastid part	90	1235	805	30113	4.4e-16	5.1e-14	// Zm00001d026703 // Zm00001d030762 // Zm00001d047965 // Zm00001d002000 // Zm00001d028408 // Zm00001d028409 // Zm00001d045384 // Zm00001d043325 // Zm00001d018034 // Zm00001d006587 // Zm00001d031484 // Zm00001d013781 // Zm00001d047054 // Zm00001d013146 // Zm00001d027488 // Zm00001d039040 // Zm00001d042697 // Zm00001d011183 // Zm00001d048998 // Zm00001d021784 // Zm00001d006630 // Zm00001d021620 // …
GO:0044434	C	chloroplast part	89	1235	789	30113	4e-16	5.1e-14	// Zm00001d026703 // Zm00001d030762 // Zm00001d047965 // Zm00001d002000 // Zm00001d028408 // Zm00001d028409 // Zm00001d045384 // Zm00001d043325 // Zm00001d018034 // Zm00001d006587 // Zm00001d031484 // Zm00001d013781 // Zm00001d047054 // Zm00001d013146 // Zm00001d027488 // Zm00001d039040 // Zm00001d042697 // Zm00001d011183 // Zm00001d048998 // Zm00001d021784 // Zm00001d006630 // Zm00001d021620 // …
GO:0009579	C	thylakoid	60	1235	422	30113	3.9e-15	3.9e-13	// Zm00001d021763 // Zm00001d013039 // Zm00001d008706 // Zm00001d026703 // Zm00001d029049 // Zm00001d030762 // Zm00001d020877 // Zm00001d014781 // Zm00001d000282 // Zm00001d032197 // Zm00001d033893 // Zm00001d018940 // Zm00001d005446 // Zm00001d006663 // Zm00001d002996 // Zm00001d049387 // Zm00001d018034 // Zm00001d006587 // Zm00001d021245 // Zm00001d009589 // Zm00001d048592 // Zm00001d048593 // …
GO:0009507	C	chloroplast	132	1235	1512	30113	4.9e-15	4.3e-13	// Zm00001d026703 // Zm00001d002128 // Zm00001d030762 // Zm00001d039131 // Zm00001d051545 // Zm00001d047965 // Zm00001d029360 // Zm00001d002000 // Zm00001d028408 // Zm00001d047849 // Zm00001d045384 // Zm00001d043325 // Zm00001d018034 // Zm00001d006587 // Zm00001d053675 // Zm00001d042049 // Zm00001d026016 // Zm00001d031484 // Zm00001d013781 // Zm00001d047054 // Zm00001d013146 // Zm00001d012702 // …
GO:0009523	C	photosystem II	28	1235	90	30113	1.2e-14	9.2e-13	// Zm00001d021763 // Zm00001d000282 // Zm00001d032197 // Zm00001d021906 // Zm00001d046786 // Zm00001d006663 // Zm00001d002996 // Zm00001d049387 // Zm00001d036535 // Zm00001d006587 // Zm00001d009589 // Zm00001d050403 // Zm00001d031484 // Zm00001d026599 // Zm00001d007267 // Zm00001d011285 // Zm00001d039040 // Zm00001d049650 // Zm00001d043299 // Zm00001d001857 // Zm00001d044402 // Zm00001d015385 // …
GO:0009536	C	plastid	133	1235	1562	30113	2.2e-14	1.5e-12	// Zm00001d026703 // Zm00001d002128 // Zm00001d030762 // Zm00001d039131 // Zm00001d051545 // Zm00001d047965 // Zm00001d029360 // Zm00001d002000 // Zm00001d028408 // Zm00001d047849 // Zm00001d045384 // Zm00001d043325 // Zm00001d018034 // Zm00001d006587 // Zm00001d053675 // Zm00001d042049 // Zm00001d026016 // Zm00001d031484 // Zm00001d013781 // Zm00001d047054 // Zm00001d013146 // Zm00001d012702 // …
GO:0009768	P	photosynthesis, light harvesting in photosystem I	20	1235	31	30113	1.7e-15	3.7e-12	// Zm00001d050403 // Zm00001d021763 // Zm00001d032197 // Zm00001d009589 // Zm00001d007267 // Zm00001d046786 // Zm00001d001857 // Zm00001d044402 // Zm00001d015385 // Zm00001d006663 // Zm00001d048998 // Zm00001d011285 // Zm00001d021784 // Zm00001d033136 // Zm00001d026599 // Zm00001d021906 // Zm00001d006587 // Zm00001d033132 // Zm00001d039040 // Zm00001d021435
GO:0016168	F	chlorophyll binding	22	1235	48	30113	1.5e-14	2.3e-11	// Zm00001d021763 // Zm00001d020877 // Zm00001d000282 // Zm00001d032197 // Zm00001d021906 // Zm00001d046786 // Zm00001d006663 // Zm00001d006587 // Zm00001d009589 // Zm00001d050403 // Zm00001d026599 // Zm00001d007267 // Zm00001d011285 // Zm00001d039040 // Zm00001d001857 // Zm00001d044402 // Zm00001d015385 // Zm00001d048998 // Zm00001d021784 // Zm00001d033132 // Zm00001d033136 // Zm00001d021435
GO:0042651	C	thylakoid membrane	48	1235	321	30113	4.4e-13	2.8e-11	// Zm00001d021763 // Zm00001d008706 // Zm00001d018940 // Zm00001d030762 // Zm00001d014781 // Zm00001d032197 // Zm00001d021906 // Zm00001d026703 // Zm00001d006663 // Zm00001d002996 // Zm00001d049387 // Zm00001d018034 // Zm00001d006587 // Zm00001d021245 // Zm00001d009589 // Zm00001d050403 // Zm00001d008209 // Zm00001d031484 // Zm00001d036535 // Zm00001d047789 // Zm00001d026599 // Zm00001d034187 // …
GO:0055035	C	plastid thylakoid membrane	44	1235	280	30113	9.4e-13	5e-11	// Zm00001d021763 // Zm00001d008706 // Zm00001d018940 // Zm00001d030762 // Zm00001d014781 // Zm00001d032197 // Zm00001d021906 // Zm00001d026703 // Zm00001d006663 // Zm00001d049387 // Zm00001d018034 // Zm00001d006587 // Zm00001d021245 // Zm00001d009589 // Zm00001d050403 // Zm00001d008209 // Zm00001d031484 // Zm00001d045451 // Zm00001d047789 // Zm00001d026599 // Zm00001d034187 // Zm00001d007267 // …
GO:0009535	C	chloroplast thylakoid membrane	44	1235	280	30113	9.4e-13	5e-11	// Zm00001d021763 // Zm00001d008706 // Zm00001d018940 // Zm00001d030762 // Zm00001d014781 // Zm00001d032197 // Zm00001d021906 // Zm00001d026703 // Zm00001d006663 // Zm00001d049387 // Zm00001d018034 // Zm00001d006587 // Zm00001d021245 // Zm00001d009589 // Zm00001d050403 // Zm00001d008209 // Zm00001d031484 // Zm00001d045451 // Zm00001d047789 // Zm00001d026599 // Zm00001d034187 // Zm00001d007267 // …
GO:0009570	C	chloroplast stroma	51	1235	377	30113	2.5e-12	1.2e-10	// Zm00001d021763 // Zm00001d044813 // Zm00001d033910 // Zm00001d034828 // Zm00001d021334 // Zm00001d002000 // Zm00001d032197 // Zm00001d017766 // Zm00001d033181 // Zm00001d028409 // Zm00001d045384 // Zm00001d043325 // Zm00001d006663 // Zm00001d031258 // Zm00001d006587 // Zm00001d052977 // Zm00001d009589 // Zm00001d048592 // Zm00001d048593 // Zm00001d050403 // Zm00001d008209 // Zm00001d028924 // …
GO:0010287	C	plastoglobule	20	1235	52	30113	3.1e-12	1.4e-10	// Zm00001d050403 // Zm00001d021763 // Zm00001d032197 // Zm00001d009589 // Zm00001d007267 // Zm00001d046786 // Zm00001d001857 // Zm00001d044402 // Zm00001d015385 // Zm00001d006663 // Zm00001d048998 // Zm00001d011285 // Zm00001d021784 // Zm00001d033136 // Zm00001d026599 // Zm00001d021906 // Zm00001d006587 // Zm00001d033132 // Zm00001d039040 // Zm00001d021435
GO:0009532	C	plastid stroma	51	1235	386	30113	5.4e-12	2.3e-10	// Zm00001d021763 // Zm00001d044813 // Zm00001d033910 // Zm00001d034828 // Zm00001d021334 // Zm00001d002000 // Zm00001d032197 // Zm00001d017766 // Zm00001d033181 // Zm00001d028409 // Zm00001d045384 // Zm00001d043325 // Zm00001d006663 // Zm00001d031258 // Zm00001d006587 // Zm00001d052977 // Zm00001d009589 // Zm00001d048592 // Zm00001d048593 // Zm00001d050403 // Zm00001d008209 // Zm00001d028924 // …
GO:0009765	P	photosynthesis, light harvesting	20	1235	43	30113	1.9e-13	2.7e-10	// Zm00001d050403 // Zm00001d021763 // Zm00001d032197 // Zm00001d009589 // Zm00001d007267 // Zm00001d046786 // Zm00001d001857 // Zm00001d044402 // Zm00001d015385 // Zm00001d006663 // Zm00001d048998 // Zm00001d011285 // Zm00001d021784 // Zm00001d033136 // Zm00001d026599 // Zm00001d021906 // Zm00001d006587 // Zm00001d033132 // Zm00001d039040 // Zm00001d021435
GO:0018298	P	protein-chromophore linkage	21	1235	51	30113	3.1e-13	3.4e-10	// Zm00001d050403 // Zm00001d021763 // Zm00001d032197 // Zm00001d009589 // Zm00001d007267 // Zm00001d046786 // Zm00001d001857 // Zm00001d044402 // Zm00001d033132 // Zm00001d015385 // Zm00001d006663 // Zm00001d048998 // Zm00001d011285 // Zm00001d021784 // Zm00001d033136 // Zm00001d026599 // Zm00001d021906 // Zm00001d000282 // Zm00001d006587 // Zm00001d039040 // Zm00001d021435
GO:0009526	C	plastid envelope	43	1235	292	30113	1.1e-11	4.6e-10	// Zm00001d021763 // Zm00001d033910 // Zm00001d035267 // Zm00001d018595 // Zm00001d021334 // Zm00001d017531 // Zm00001d032197 // Zm00001d014744 // Zm00001d039953 // Zm00001d028409 // Zm00001d003750 // Zm00001d018358 // Zm00001d006663 // Zm00001d018034 // Zm00001d021245 // Zm00001d006587 // Zm00001d039086 // Zm00001d009589 // Zm00001d050403 // Zm00001d008209 // Zm00001d009649 // Zm00001d047789 // …
GO:0031976	C	plastid thylakoid	45	1235	320	30113	1.5e-11	5.5e-10	// Zm00001d021763 // Zm00001d008706 // Zm00001d018940 // Zm00001d029049 // Zm00001d030762 // Zm00001d014781 // Zm00001d032197 // Zm00001d021906 // Zm00001d026703 // Zm00001d006663 // Zm00001d049387 // Zm00001d018034 // Zm00001d006587 // Zm00001d021245 // Zm00001d009589 // Zm00001d050403 // Zm00001d008209 // Zm00001d031484 // Zm00001d045451 // Zm00001d047789 // Zm00001d026599 // Zm00001d034187 // …
GO:0009534	C	chloroplast thylakoid	45	1235	320	30113	1.5e-11	5.5e-10	// Zm00001d021763 // Zm00001d008706 // Zm00001d018940 // Zm00001d029049 // Zm00001d030762 // Zm00001d014781 // Zm00001d032197 // Zm00001d021906 // Zm00001d026703 // Zm00001d006663 // Zm00001d049387 // Zm00001d018034 // Zm00001d006587 // Zm00001d021245 // Zm00001d009589 // Zm00001d050403 // Zm00001d008209 // Zm00001d031484 // Zm00001d045451 // Zm00001d047789 // Zm00001d026599 // Zm00001d034187 // …
GO:0009941	C	chloroplast envelope	42	1235	284	30113	1.7e-11	6.1e-10	// Zm00001d021763 // Zm00001d033910 // Zm00001d035267 // Zm00001d018595 // Zm00001d021334 // Zm00001d018358 // Zm00001d032197 // Zm00001d014744 // Zm00001d039953 // Zm00001d028409 // Zm00001d003750 // Zm00001d006663 // Zm00001d018034 // Zm00001d021245 // Zm00001d006587 // Zm00001d039086 // Zm00001d009589 // Zm00001d050403 // Zm00001d008209 // Zm00001d009649 // Zm00001d047789 // Zm00001d049267 // …
GO:0006091	P	generation of precursor metabolites and energy	70	1235	666	30113	1.2e-11	9e-09	// Zm00001d037466 // Zm00001d021763 // Zm00001d036206 // Zm00001d037757 // Zm00001d033910 // Zm00001d051001 // Zm00001d029049 // Zm00001d021310 // Zm00001d037278 // Zm00001d053015 // Zm00001d039131 // Zm00001d032197 // Zm00001d037689 // Zm00001d013781 // Zm00001d005546 // Zm00001d002436 // Zm00001d038579 // Zm00001d024980 // Zm00001d040202 // Zm00001d021906 // Zm00001d048358 // Zm00001d007267 // …
GO:0009628	P	response to abiotic stimulus	75	1235	745	30113	1.4e-11	9e-09	// Zm00001d042596 // Zm00001d053626 // Zm00001d008214 // Zm00001d013465 // Zm00001d034828 // Zm00001d036993 // Zm00001d016691 // Zm00001d046786 // Zm00001d012510 // Zm00001d042922 // Zm00001d039933 // Zm00001d033680 // Zm00001d010529 // Zm00001d021014 // Zm00001d019565 // Zm00001d032197 // Zm00001d020557 // Zm00001d051001 // Zm00001d021906 // Zm00001d051872 // Zm00001d028408 // Zm00001d033180 // …
GO:0019684	P	photosynthesis, light reaction	28	1235	126	30113	1.3e-11	9e-09	// Zm00001d021763 // Zm00001d029049 // Zm00001d000282 // Zm00001d032197 // Zm00001d021906 // Zm00001d046786 // Zm00001d006663 // Zm00001d049387 // Zm00001d036535 // Zm00001d006587 // Zm00001d009589 // Zm00001d050403 // Zm00001d026599 // Zm00001d007267 // Zm00001d011285 // Zm00001d019454 // Zm00001d039040 // Zm00001d043299 // Zm00001d001857 // Zm00001d044402 // Zm00001d015385 // Zm00001d048998 // …
GO:0055114	P	oxidation-reduction process	164	1235	2315	30113	2.9e-11	1.6e-08	// Zm00001d003381 // Zm00001d006947 // Zm00001d038653 // Zm00001d000060 // Zm00001d006948 // Zm00001d035336 // Zm00001d017418 // Zm00001d039131 // Zm00001d045782 // Zm00001d021334 // Zm00001d044156 // Zm00001d000282 // Zm00001d003512 // Zm00001d002000 // Zm00001d015579 // Zm00001d051001 // Zm00001d023872 // Zm00001d045384 // Zm00001d028170 // Zm00001d004356 // Zm00001d006098 // Zm00001d025103 // …
GO:0044710	P	single-organism metabolic process	298	1235	5053	30113	7.7e-11	3.7e-08	// Zm00001d042596 // Zm00001d003381 // Zm00001d006947 // Zm00001d053076 // Zm00001d038653 // Zm00001d011819 // Zm00001d000060 // Zm00001d006948 // Zm00001d035336 // Zm00001d045563 // Zm00001d017418 // Zm00001d039131 // Zm00001d051545 // Zm00001d021334 // Zm00001d044156 // Zm00001d037689 // Zm00001d000282 // Zm00001d048416 // Zm00001d002000 // Zm00001d015579 // Zm00001d051001 // Zm00001d023872 // …
GO:0009416	P	response to light stimulus	40	1235	307	30113	1.5e-09	6.6e-07	// Zm00001d021763 // Zm00001d008214 // Zm00001d023314 // Zm00001d036993 // Zm00001d046786 // Zm00001d021014 // Zm00001d032197 // Zm00001d021906 // Zm00001d028408 // Zm00001d033180 // Zm00001d043325 // Zm00001d016361 // Zm00001d006663 // Zm00001d027488 // Zm00001d048073 // Zm00001d006587 // Zm00001d009589 // Zm00001d050403 // Zm00001d008209 // Zm00001d054044 // Zm00001d049267 // Zm00001d049785 // …
GO:0016491	F	oxidoreductase activity	140	1235	1995	30113	1.8e-09	1.3e-06	// Zm00001d003381 // Zm00001d006947 // Zm00001d038653 // Zm00001d000060 // Zm00001d006948 // Zm00001d035336 // Zm00001d017418 // Zm00001d045782 // Zm00001d021334 // Zm00001d044156 // Zm00001d003512 // Zm00001d002000 // Zm00001d015579 // Zm00001d045384 // Zm00001d028170 // Zm00001d004356 // Zm00001d006098 // Zm00001d025103 // Zm00001d018839 // Zm00001d021639 // Zm00001d018034 // Zm00001d035475 // …
GO:0046906	F	tetrapyrrole binding	62	1235	635	30113	2.6e-09	1.3e-06	// Zm00001d003381 // Zm00001d034986 // Zm00001d012510 // Zm00001d013231 // Zm00001d044156 // Zm00001d040202 // Zm00001d021763 // Zm00001d048020 // Zm00001d044402 // Zm00001d006948 // Zm00001d012322 // Zm00001d026083 // Zm00001d053569 // Zm00001d002626 // Zm00001d020877 // Zm00001d046786 // Zm00001d000282 // Zm00001d015579 // Zm00001d036023 // Zm00001d020673 // Zm00001d033180 // Zm00001d030851 // …
GO:0009314	P	response to radiation	40	1235	329	30113	8.8e-09	3.5e-06	// Zm00001d021763 // Zm00001d008214 // Zm00001d023314 // Zm00001d036993 // Zm00001d046786 // Zm00001d021014 // Zm00001d032197 // Zm00001d021906 // Zm00001d028408 // Zm00001d033180 // Zm00001d043325 // Zm00001d016361 // Zm00001d006663 // Zm00001d027488 // Zm00001d048073 // Zm00001d006587 // Zm00001d009589 // Zm00001d050403 // Zm00001d008209 // Zm00001d054044 // Zm00001d049267 // Zm00001d049785 // …
GO:0005506	F	iron ion binding	49	1235	465	30113	1.4e-08	5.3e-06	// Zm00001d034986 // Zm00001d012510 // Zm00001d013231 // Zm00001d044156 // Zm00001d040202 // Zm00001d020717 // Zm00001d006193 // Zm00001d006947 // Zm00001d012322 // Zm00001d028368 // Zm00001d026083 // Zm00001d024519 // Zm00001d045782 // Zm00001d002626 // Zm00001d026056 // Zm00001d015579 // Zm00001d036023 // Zm00001d033180 // Zm00001d030851 // Zm00001d049551 // Zm00001d045563 // Zm00001d048703 // …
GO:0044699	P	single-organism process	493	1235	9791	30113	5.1e-08	1.9e-05	// Zm00001d003381 // Zm00001d026703 // Zm00001d027652 // Zm00001d039132 // Zm00001d039133 // Zm00001d039131 // Zm00001d051545 // Zm00001d043735 // Zm00001d015579 // Zm00001d043325 // Zm00001d038653 // Zm00001d022518 // Zm00001d018034 // Zm00001d020638 // Zm00001d035629 // Zm00001d014866 // Zm00001d031619 // Zm00001d003252 // Zm00001d044717 // Zm00001d051945 // Zm00001d048907 // Zm00001d024051 // …
GO:0043167	F	ion binding	207	1235	3477	30113	6.9e-08	2.1e-05	// Zm00001d003381 // Zm00001d040637 // Zm00001d020526 // Zm00001d030765 // Zm00001d006948 // Zm00001d035336 // Zm00001d045563 // Zm00001d024519 // Zm00001d045782 // Zm00001d047965 // Zm00001d044156 // Zm00001d002000 // Zm00001d015579 // Zm00001d045661 // Zm00001d045384 // Zm00001d044650 // Zm00001d044099 // Zm00001d053554 // Zm00001d002128 // Zm00001d013992 // Zm00001d025103 // Zm00001d021639 // …
GO:0004497	F	monooxygenase activity	41	1235	389	30113	2.1e-07	3.9e-05	// Zm00001d034986 // Zm00001d012510 // Zm00001d013231 // Zm00001d020717 // Zm00001d006193 // Zm00001d006947 // Zm00001d012322 // Zm00001d016841 // Zm00001d026083 // Zm00001d052595 // Zm00001d053569 // Zm00001d002626 // Zm00001d044156 // Zm00001d018358 // Zm00001d006948 // Zm00001d015579 // Zm00001d036023 // Zm00001d033180 // Zm00001d030851 // Zm00001d028170 // Zm00001d049551 // Zm00001d045563 // …
GO:0043169	F	cation binding	194	1235	3260	30113	2e-07	3.9e-05	// Zm00001d003381 // Zm00001d040637 // Zm00001d020526 // Zm00001d030765 // Zm00001d006948 // Zm00001d035336 // Zm00001d045563 // Zm00001d024519 // Zm00001d045782 // Zm00001d047965 // Zm00001d044156 // Zm00001d002000 // Zm00001d015579 // Zm00001d045661 // Zm00001d045384 // Zm00001d044650 // Zm00001d044099 // Zm00001d053554 // Zm00001d002128 // Zm00001d025103 // Zm00001d021639 // Zm00001d043845 // …
GO:0046914	F	transition metal ion binding	99	1235	1379	30113	1.9e-07	3.9e-05	// Zm00001d020526 // Zm00001d006947 // Zm00001d006948 // Zm00001d045563 // Zm00001d024519 // Zm00001d045782 // Zm00001d044156 // Zm00001d015579 // Zm00001d045661 // Zm00001d044099 // Zm00001d025103 // Zm00001d021639 // Zm00001d043845 // Zm00001d043086 // Zm00001d009580 // Zm00001d053675 // Zm00001d042026 // Zm00001d027649 // Zm00001d016907 // Zm00001d020557 // Zm00001d006193 // Zm00001d047971 // …
GO:0031975	C	envelope	58	1235	711	30113	2.1e-06	6.4e-05	// Zm00001d035136 // Zm00001d033910 // Zm00001d021763 // Zm00001d018595 // Zm00001d039258 // Zm00001d035267 // Zm00001d028485 // Zm00001d011135 // Zm00001d017531 // Zm00001d040570 // Zm00001d016705 // Zm00001d014744 // Zm00001d039953 // Zm00001d028409 // Zm00001d044650 // Zm00001d018358 // Zm00001d006663 // Zm00001d034270 // Zm00001d032197 // Zm00001d018034 // Zm00001d021245 // Zm00001d006587 // …
GO:0009538	C	photosystem I reaction center	7	1235	10	30113	2e-06	6.4e-05	// Zm00001d013039 // Zm00001d008706 // Zm00001d034543 // Zm00001d005446 // Zm00001d013146 // Zm00001d034283 // Zm00001d038984
GO:0031967	C	organelle envelope	58	1235	711	30113	2.1e-06	6.4e-05	// Zm00001d035136 // Zm00001d033910 // Zm00001d021763 // Zm00001d018595 // Zm00001d039258 // Zm00001d035267 // Zm00001d028485 // Zm00001d011135 // Zm00001d017531 // Zm00001d040570 // Zm00001d016705 // Zm00001d014744 // Zm00001d039953 // Zm00001d028409 // Zm00001d044650 // Zm00001d018358 // Zm00001d006663 // Zm00001d034270 // Zm00001d032197 // Zm00001d018034 // Zm00001d021245 // Zm00001d006587 // …
GO:0046872	F	metal ion binding	192	1235	3250	30113	3.8e-07	6.5e-05	// Zm00001d003381 // Zm00001d040637 // Zm00001d020526 // Zm00001d030765 // Zm00001d006948 // Zm00001d035336 // Zm00001d045563 // Zm00001d024519 // Zm00001d045782 // Zm00001d047965 // Zm00001d044156 // Zm00001d002000 // Zm00001d015579 // Zm00001d045661 // Zm00001d045384 // Zm00001d044650 // Zm00001d044099 // Zm00001d053554 // Zm00001d002128 // Zm00001d025103 // Zm00001d021639 // Zm00001d043845 // …
GO:0031984	C	organelle subcompartment	49	1235	577	30113	4.8e-06	0.00014	// Zm00001d021763 // Zm00001d008706 // Zm00001d018940 // Zm00001d020852 // Zm00001d029049 // Zm00001d030762 // Zm00001d014781 // Zm00001d032197 // Zm00001d021906 // Zm00001d026703 // Zm00001d051675 // Zm00001d006663 // Zm00001d049387 // Zm00001d018034 // Zm00001d019317 // Zm00001d006587 // Zm00001d021245 // Zm00001d009589 // Zm00001d050403 // Zm00001d008209 // Zm00001d031484 // Zm00001d045451 // …
GO:0044281	P	small molecule metabolic process	124	1235	1916	30113	9.8e-07	0.00033	// Zm00001d053076 // Zm00001d038653 // Zm00001d051545 // Zm00001d021334 // Zm00001d037689 // Zm00001d002000 // Zm00001d004356 // Zm00001d002128 // Zm00001d013992 // Zm00001d043845 // Zm00001d039301 // Zm00001d053675 // Zm00001d035136 // Zm00001d046962 // Zm00001d013223 // Zm00001d047054 // Zm00001d012707 // Zm00001d032368 // Zm00001d012702 // Zm00001d027488 // Zm00001d013140 // Zm00001d003252 // …
GO:0008194	F	UDP-glycosyltransferase activity	41	1235	440	30113	3.7e-06	0.00056	// Zm00001d042740 // Zm00001d002707 // Zm00001d047849 // Zm00001d046595 // Zm00001d018595 // Zm00001d020852 // Zm00001d052263 // Zm00001d047504 // Zm00001d039642 // Zm00001d004366 // Zm00001d007571 // Zm00001d024476 // Zm00001d037383 // Zm00001d002365 // Zm00001d019251 // Zm00001d013244 // Zm00001d006449 // Zm00001d012036 // Zm00001d028931 // Zm00001d014867 // Zm00001d019317 // Zm00001d003292 // …
GO:0016705	F	oxidoreductase activity, acting on paired donors, with incorporation or reduction of molecular oxygen	42	1235	464	30113	5.4e-06	0.00064	// Zm00001d034986 // Zm00001d012510 // Zm00001d013231 // Zm00001d020717 // Zm00001d006193 // Zm00001d006947 // Zm00001d012322 // Zm00001d026083 // Zm00001d045782 // Zm00001d002626 // Zm00001d044156 // Zm00001d006948 // Zm00001d015579 // Zm00001d036023 // Zm00001d033180 // Zm00001d030851 // Zm00001d049551 // Zm00001d045563 // Zm00001d003512 // Zm00001d048703 // Zm00001d018839 // Zm00001d021639 // …
GO:0005372	F	water transmembrane transporter activity	10	1235	33	30113	5.1e-06	0.00064	// Zm00001d020383 // Zm00001d002690 // Zm00001d051872 // Zm00001d003006 // Zm00001d051403 // Zm00001d010410 // Zm00001d027652 // Zm00001d037779 // Zm00001d019565 // Zm00001d051362
GO:0015250	F	water channel activity	10	1235	33	30113	5.1e-06	0.00064	// Zm00001d020383 // Zm00001d002690 // Zm00001d051872 // Zm00001d003006 // Zm00001d051403 // Zm00001d010410 // Zm00001d027652 // Zm00001d037779 // Zm00001d019565 // Zm00001d051362
GO:0022891	F	substrate-specific transmembrane transporter activity	78	1235	1106	30113	7.1e-06	0.00078	// Zm00001d052242 // Zm00001d000222 // Zm00001d027667 // Zm00001d011679 // Zm00001d035267 // Zm00001d051637 // Zm00001d049092 // Zm00001d023673 // Zm00001d027652 // Zm00001d052457 // Zm00001d044717 // Zm00001d047965 // Zm00001d029254 // Zm00001d039647 // Zm00001d043735 // Zm00001d016274 // Zm00001d019565 // Zm00001d017531 // Zm00001d017901 // Zm00001d031833 // Zm00001d047789 // Zm00001d002996 // …
GO:0016021	C	integral component of membrane	409	1235	8398	30113	4.5e-05	0.0012	// Zm00001d049133 // Zm00001d008485 // Zm00001d026703 // Zm00001d027652 // Zm00001d024519 // Zm00001d008565 // Zm00001d043735 // Zm00001d022518 // Zm00001d020638 // Zm00001d002091 // Zm00001d014866 // Zm00001d011628 // Zm00001d029501 // Zm00001d030577 // Zm00001d039040 // Zm00001d028355 // Zm00001d043137 // Zm00001d044717 // Zm00001d051945 // Zm00001d048998 // Zm00001d018625 // Zm00001d021535 // …
GO:0016020	C	membrane	491	1235	10325	30113	4.9e-05	0.0013	// Zm00001d049133 // Zm00001d008485 // Zm00001d026703 // Zm00001d027652 // Zm00001d024519 // Zm00001d008565 // Zm00001d043735 // Zm00001d015579 // Zm00001d022518 // Zm00001d018034 // Zm00001d026014 // Zm00001d002091 // Zm00001d014866 // Zm00001d011628 // Zm00001d029501 // Zm00001d042767 // Zm00001d030577 // Zm00001d039040 // Zm00001d017069 // Zm00001d043137 // Zm00001d044717 // Zm00001d051945 // …
GO:0032787	P	monocarboxylic acid metabolic process	42	1235	464	30113	5.4e-06	0.0017	// Zm00001d037466 // Zm00001d051001 // Zm00001d044813 // Zm00001d036206 // Zm00001d002128 // Zm00001d021310 // Zm00001d037278 // Zm00001d053015 // Zm00001d037689 // Zm00001d012407 // Zm00001d002000 // Zm00001d039053 // Zm00001d049187 // Zm00001d049267 // Zm00001d038579 // Zm00001d003512 // Zm00001d022144 // Zm00001d053675 // Zm00001d026619 // Zm00001d031212 // Zm00001d010672 // Zm00001d043511 // …
GO:0006833	P	water transport	10	1235	35	30113	7.9e-06	0.0017	// Zm00001d020383 // Zm00001d002690 // Zm00001d051872 // Zm00001d003006 // Zm00001d051403 // Zm00001d010410 // Zm00001d027652 // Zm00001d037779 // Zm00001d019565 // Zm00001d051362
GO:0046496	P	nicotinamide nucleotide metabolic process	23	1235	183	30113	7.5e-06	0.0017	// Zm00001d037466 // Zm00001d051001 // Zm00001d036206 // Zm00001d053076 // Zm00001d021310 // Zm00001d037278 // Zm00001d053015 // Zm00001d037689 // Zm00001d012407 // Zm00001d038579 // Zm00001d049187 // Zm00001d027841 // Zm00001d046962 // Zm00001d026619 // Zm00001d010670 // Zm00001d010672 // Zm00001d043511 // Zm00001d045451 // Zm00001d047054 // Zm00001d003252 // Zm00001d039499 // Zm00001d023559 // …
GO:0042044	P	fluid transport	10	1235	35	30113	7.9e-06	0.0017	// Zm00001d020383 // Zm00001d002690 // Zm00001d051872 // Zm00001d003006 // Zm00001d051403 // Zm00001d010410 // Zm00001d027652 // Zm00001d037779 // Zm00001d019565 // Zm00001d051362
GO:0019362	P	pyridine nucleotide metabolic process	23	1235	183	30113	7.5e-06	0.0017	// Zm00001d037466 // Zm00001d051001 // Zm00001d036206 // Zm00001d053076 // Zm00001d021310 // Zm00001d037278 // Zm00001d053015 // Zm00001d037689 // Zm00001d012407 // Zm00001d038579 // Zm00001d049187 // Zm00001d027841 // Zm00001d046962 // Zm00001d026619 // Zm00001d010670 // Zm00001d010672 // Zm00001d043511 // Zm00001d045451 // Zm00001d047054 // Zm00001d003252 // Zm00001d039499 // Zm00001d023559 // …
GO:0055085	P	transmembrane transport	110	1235	1719	30113	6.7e-06	0.0017	// Zm00001d035267 // Zm00001d027652 // Zm00001d044717 // Zm00001d047965 // Zm00001d043735 // Zm00001d016436 // Zm00001d039973 // Zm00001d021930 // Zm00001d037779 // Zm00001d035381 // Zm00001d020985 // Zm00001d002091 // Zm00001d020556 // Zm00001d020555 // Zm00001d021653 // Zm00001d047063 // Zm00001d026076 // Zm00001d009705 // Zm00001d016982 // Zm00001d015133 // Zm00001d028355 // Zm00001d051945 // …
GO:0006082	P	organic acid metabolic process	80	1235	1144	30113	7.2e-06	0.0017	// Zm00001d037466 // Zm00001d051001 // Zm00001d044813 // Zm00001d036206 // Zm00001d021596 // Zm00001d011486 // Zm00001d002128 // Zm00001d021310 // Zm00001d037278 // Zm00001d053015 // Zm00001d049995 // Zm00001d031212 // Zm00001d037689 // Zm00001d017644 // Zm00001d012407 // Zm00001d002000 // Zm00001d024980 // Zm00001d039053 // Zm00001d013223 // Zm00001d048358 // Zm00001d049187 // Zm00001d033024 // …
GO:0031224	C	intrinsic component of membrane	412	1235	8522	30113	8e-05	0.0021	// Zm00001d049133 // Zm00001d008485 // Zm00001d026703 // Zm00001d027652 // Zm00001d024519 // Zm00001d008565 // Zm00001d043735 // Zm00001d022518 // Zm00001d020638 // Zm00001d002091 // Zm00001d014866 // Zm00001d011628 // Zm00001d029501 // Zm00001d042767 // Zm00001d030577 // Zm00001d039040 // Zm00001d028355 // Zm00001d043137 // Zm00001d044717 // Zm00001d051945 // Zm00001d048998 // Zm00001d018625 // …
GO:0006733	P	oxidoreduction coenzyme metabolic process	24	1235	203	30113	1.2e-05	0.0025	// Zm00001d037466 // Zm00001d051001 // Zm00001d012510 // Zm00001d053076 // Zm00001d021310 // Zm00001d037278 // Zm00001d053015 // Zm00001d036206 // Zm00001d037689 // Zm00001d012407 // Zm00001d038579 // Zm00001d049187 // Zm00001d027841 // Zm00001d046962 // Zm00001d026619 // Zm00001d010670 // Zm00001d010672 // Zm00001d043511 // Zm00001d045451 // Zm00001d047054 // Zm00001d003252 // Zm00001d039499 // …
GO:0072524	P	pyridine-containing compound metabolic process	23	1235	190	30113	1.3e-05	0.0026	// Zm00001d037466 // Zm00001d051001 // Zm00001d036206 // Zm00001d053076 // Zm00001d021310 // Zm00001d037278 // Zm00001d053015 // Zm00001d037689 // Zm00001d012407 // Zm00001d038579 // Zm00001d049187 // Zm00001d027841 // Zm00001d046962 // Zm00001d026619 // Zm00001d010670 // Zm00001d010672 // Zm00001d043511 // Zm00001d045451 // Zm00001d047054 // Zm00001d003252 // Zm00001d039499 // Zm00001d023559 // …
GO:0046527	F	glucosyltransferase activity	25	1235	231	30113	3.1e-05	0.0032	// Zm00001d042740 // Zm00001d046595 // Zm00001d020852 // Zm00001d052263 // Zm00001d039642 // Zm00001d004366 // Zm00001d029360 // Zm00001d037383 // Zm00001d019251 // Zm00001d013244 // Zm00001d012036 // Zm00001d014867 // Zm00001d019317 // Zm00001d000237 // Zm00001d021168 // Zm00001d014866 // Zm00001d043829 // Zm00001d019479 // Zm00001d048979 // Zm00001d052744 // Zm00001d042739 // Zm00001d005688 // …
GO:0022857	F	transmembrane transporter activity	100	1235	1601	30113	4.3e-05	0.0041	// Zm00001d035267 // Zm00001d027652 // Zm00001d044717 // Zm00001d047965 // Zm00001d043735 // Zm00001d039973 // Zm00001d021930 // Zm00001d037779 // Zm00001d035381 // Zm00001d020985 // Zm00001d002091 // Zm00001d020556 // Zm00001d020555 // Zm00001d021653 // Zm00001d047063 // Zm00001d009705 // Zm00001d016982 // Zm00001d015133 // Zm00001d028355 // Zm00001d051945 // Zm00001d021629 // Zm00001d004055 // …
GO:0044425	C	membrane part	428	1235	9014	30113	0.00026	0.0064	// Zm00001d049133 // Zm00001d008485 // Zm00001d026703 // Zm00001d027652 // Zm00001d024519 // Zm00001d008565 // Zm00001d043735 // Zm00001d022518 // Zm00001d020638 // Zm00001d002091 // Zm00001d014866 // Zm00001d011628 // Zm00001d029501 // Zm00001d042767 // Zm00001d030577 // Zm00001d039040 // Zm00001d028355 // Zm00001d043137 // Zm00001d044717 // Zm00001d051945 // Zm00001d048998 // Zm00001d018625 // …
GO:0044711	P	single-organism biosynthetic process	105	1235	1690	30113	3.4e-05	0.0065	// Zm00001d042596 // Zm00001d053076 // Zm00001d006098 // Zm00001d003510 // Zm00001d010585 // Zm00001d002000 // Zm00001d047849 // Zm00001d002128 // Zm00001d021639 // Zm00001d018034 // Zm00001d053675 // Zm00001d044823 // Zm00001d013223 // Zm00001d014532 // Zm00001d019317 // Zm00001d012707 // Zm00001d032368 // Zm00001d013140 // Zm00001d003429 // Zm00001d024051 // Zm00001d039131 // Zm00001d020008 // …
GO:0022892	F	substrate-specific transporter activity	83	1235	1297	30113	9.2e-05	0.0072	// Zm00001d007296 // Zm00001d052242 // Zm00001d000222 // Zm00001d027667 // Zm00001d011679 // Zm00001d035267 // Zm00001d051637 // Zm00001d049092 // Zm00001d023673 // Zm00001d027652 // Zm00001d052457 // Zm00001d044717 // Zm00001d047965 // Zm00001d029254 // Zm00001d039647 // Zm00001d043735 // Zm00001d016274 // Zm00001d019565 // Zm00001d017531 // Zm00001d017901 // Zm00001d031833 // Zm00001d047789 // …
GO:0030247	F	polysaccharide binding	15	1235	107	30113	9.4e-05	0.0072	// Zm00001d031366 // Zm00001d031351 // Zm00001d008485 // Zm00001d002256 // Zm00001d031372 // Zm00001d031384 // Zm00001d008462 // Zm00001d031395 // Zm00001d009936 // Zm00001d018431 // Zm00001d052977 // Zm00001d026337 // Zm00001d039925 // Zm00001d054062 // Zm00001d039926
GO:0001871	F	pattern binding	15	1235	107	30113	9.4e-05	0.0072	// Zm00001d031366 // Zm00001d031351 // Zm00001d008485 // Zm00001d002256 // Zm00001d031372 // Zm00001d031384 // Zm00001d008462 // Zm00001d031395 // Zm00001d009936 // Zm00001d018431 // Zm00001d052977 // Zm00001d026337 // Zm00001d039925 // Zm00001d054062 // Zm00001d039926
GO:0035251	F	UDP-glucosyltransferase activity	23	1235	216	30113	8e-05	0.0072	// Zm00001d042740 // Zm00001d046595 // Zm00001d020852 // Zm00001d052263 // Zm00001d039642 // Zm00001d004366 // Zm00001d037383 // Zm00001d019251 // Zm00001d013244 // Zm00001d012036 // Zm00001d014867 // Zm00001d019317 // Zm00001d000237 // Zm00001d021168 // Zm00001d014866 // Zm00001d043829 // Zm00001d019479 // Zm00001d048979 // Zm00001d042739 // Zm00001d005688 // Zm00001d002256 // Zm00001d034069 // …
GO:0005215	F	transporter activity	109	1235	1823	30113	0.0001	0.0075	// Zm00001d035267 // Zm00001d027652 // Zm00001d044717 // Zm00001d047965 // Zm00001d043735 // Zm00001d039973 // Zm00001d021930 // Zm00001d037779 // Zm00001d035381 // Zm00001d020985 // Zm00001d028720 // Zm00001d002091 // Zm00001d020556 // Zm00001d020555 // Zm00001d021653 // Zm00001d047063 // Zm00001d026076 // Zm00001d009705 // Zm00001d016982 // Zm00001d015133 // Zm00001d028355 // Zm00001d051945 // …
GO:0015698	P	inorganic anion transport	17	1235	124	30113	4.2e-05	0.0077	// Zm00001d032850 // Zm00001d002091 // Zm00001d017069 // Zm00001d011679 // Zm00001d051945 // Zm00001d051637 // Zm00001d039647 // Zm00001d027667 // Zm00001d038840 // Zm00001d047063 // Zm00001d042637 // Zm00001d031875 // Zm00001d011135 // Zm00001d042651 // Zm00001d041590 // Zm00001d009705 // Zm00001d031833
GO:0016758	F	transferase activity, transferring hexosyl groups	47	1235	629	30113	0.00014	0.0095	// Zm00001d042740 // Zm00001d002707 // Zm00001d007571 // Zm00001d047849 // Zm00001d046595 // Zm00001d018595 // Zm00001d020852 // Zm00001d052263 // Zm00001d047504 // Zm00001d039642 // Zm00001d004366 // Zm00001d029360 // Zm00001d052744 // Zm00001d024476 // Zm00001d037383 // Zm00001d002365 // Zm00001d019251 // Zm00001d003510 // Zm00001d013244 // Zm00001d006449 // Zm00001d012036 // Zm00001d028931 // …
GO:0006757	P	ATP generation from ADP	16	1235	115	30113	6e-05	0.0097	// Zm00001d037466 // Zm00001d051001 // Zm00001d026619 // Zm00001d036206 // Zm00001d039499 // Zm00001d010672 // Zm00001d043511 // Zm00001d038579 // Zm00001d023559 // Zm00001d021310 // Zm00001d047054 // Zm00001d037278 // Zm00001d053015 // Zm00001d037689 // Zm00001d012407 // Zm00001d017121
GO:0006096	P	glycolytic process	16	1235	115	30113	6e-05	0.0097	// Zm00001d037466 // Zm00001d051001 // Zm00001d026619 // Zm00001d036206 // Zm00001d039499 // Zm00001d010672 // Zm00001d043511 // Zm00001d038579 // Zm00001d023559 // Zm00001d021310 // Zm00001d047054 // Zm00001d037278 // Zm00001d053015 // Zm00001d037689 // Zm00001d012407 // Zm00001d017121
GO:0046031	P	ADP metabolic process	16	1235	115	30113	6e-05	0.0097	// Zm00001d037466 // Zm00001d051001 // Zm00001d026619 // Zm00001d036206 // Zm00001d039499 // Zm00001d010672 // Zm00001d043511 // Zm00001d038579 // Zm00001d023559 // Zm00001d021310 // Zm00001d047054 // Zm00001d037278 // Zm00001d053015 // Zm00001d037689 // Zm00001d012407 // Zm00001d017121
GO:0009179	P	purine ribonucleoside diphosphate metabolic process	16	1235	117	30113	7.2e-05	0.011	// Zm00001d037466 // Zm00001d051001 // Zm00001d026619 // Zm00001d036206 // Zm00001d039499 // Zm00001d010672 // Zm00001d043511 // Zm00001d038579 // Zm00001d023559 // Zm00001d021310 // Zm00001d047054 // Zm00001d037278 // Zm00001d053015 // Zm00001d037689 // Zm00001d012407 // Zm00001d017121
GO:0009135	P	purine nucleoside diphosphate metabolic process	16	1235	117	30113	7.2e-05	0.011	// Zm00001d037466 // Zm00001d051001 // Zm00001d026619 // Zm00001d036206 // Zm00001d039499 // Zm00001d010672 // Zm00001d043511 // Zm00001d038579 // Zm00001d023559 // Zm00001d021310 // Zm00001d047054 // Zm00001d037278 // Zm00001d053015 // Zm00001d037689 // Zm00001d012407 // Zm00001d017121
GO:0006090	P	pyruvate metabolic process	18	1235	144	30113	7.5e-05	0.011	// Zm00001d037466 // Zm00001d051001 // Zm00001d026619 // Zm00001d036206 // Zm00001d039499 // Zm00001d010672 // Zm00001d043511 // Zm00001d038579 // Zm00001d023559 // Zm00001d021310 // Zm00001d047054 // Zm00001d037278 // Zm00001d053015 // Zm00001d037689 // Zm00001d038163 // Zm00001d012407 // Zm00001d017121 // Zm00001d010321
GO:0009185	P	ribonucleoside diphosphate metabolic process	16	1235	120	30113	9.4e-05	0.013	// Zm00001d037466 // Zm00001d051001 // Zm00001d026619 // Zm00001d036206 // Zm00001d039499 // Zm00001d010672 // Zm00001d043511 // Zm00001d038579 // Zm00001d023559 // Zm00001d021310 // Zm00001d047054 // Zm00001d037278 // Zm00001d053015 // Zm00001d037689 // Zm00001d012407 // Zm00001d017121
GO:0050896	P	response to stimulus	204	1235	3848	30113	0.00012	0.016	// Zm00001d022468 // Zm00001d003381 // Zm00001d006036 // Zm00001d007301 // Zm00001d012774 // Zm00001d043447 // Zm00001d036993 // Zm00001d052200 // Zm00001d039132 // Zm00001d039133 // Zm00001d045782 // Zm00001d002000 // Zm00001d022590 // Zm00001d045384 // Zm00001d043325 // Zm00001d044099 // Zm00001d035381 // Zm00001d033316 // Zm00001d006286 // Zm00001d006587 // Zm00001d053675 // Zm00001d025062 // …
GO:0016709	F	oxidoreductase activity, acting on paired donors, with incorporation or reduction of molecular oxygen, NAD(P)H as one donor, and incorporation of one atom of oxygen	22	1235	220	30113	0.00026	0.017	// Zm00001d034986 // Zm00001d012510 // Zm00001d013231 // Zm00001d020717 // Zm00001d006193 // Zm00001d008230 // Zm00001d012322 // Zm00001d015579 // Zm00001d030851 // Zm00001d049551 // Zm00001d045563 // Zm00001d003512 // Zm00001d048703 // Zm00001d018839 // Zm00001d008699 // Zm00001d035013 // Zm00001d003140 // Zm00001d028419 // Zm00001d032458 // Zm00001d025545 // Zm00001d020673 // Zm00001d048710
GO:0003824	F	catalytic activity	638	1235	14030	30113	0.00026	0.017	// Zm00001d022468 // Zm00001d003381 // Zm00001d008485 // Zm00001d026703 // Zm00001d010662 // Zm00001d040221 // Zm00001d052200 // Zm00001d027557 // Zm00001d039131 // Zm00001d051545 // Zm00001d029360 // Zm00001d015579 // Zm00001d048434 // Zm00001d038653 // Zm00001d007350 // Zm00001d018034 // Zm00001d046794 // Zm00001d031351 // Zm00001d016907 // Zm00001d019317 // Zm00001d011628 // Zm00001d010039 // …
GO:0044724	P	single-organism carbohydrate catabolic process	20	1235	180	30113	0.00014	0.018	// Zm00001d037466 // Zm00001d051001 // Zm00001d026619 // Zm00001d036206 // Zm00001d039499 // Zm00001d010672 // Zm00001d043086 // Zm00001d043511 // Zm00001d038579 // Zm00001d023559 // Zm00001d021310 // Zm00001d047054 // Zm00001d037278 // Zm00001d053015 // Zm00001d033746 // Zm00001d037689 // Zm00001d027841 // Zm00001d012407 // Zm00001d046234 // Zm00001d017121
GO:0006820	P	anion transport	22	1235	210	30113	0.00014	0.018	// Zm00001d011679 // Zm00001d051637 // Zm00001d047063 // Zm00001d011135 // Zm00001d039647 // Zm00001d012153 // Zm00001d042651 // Zm00001d032850 // Zm00001d002091 // Zm00001d042637 // Zm00001d021653 // Zm00001d017901 // Zm00001d027667 // Zm00001d041590 // Zm00001d009705 // Zm00001d017069 // Zm00001d006511 // Zm00001d051945 // Zm00001d038840 // Zm00001d031833 // Zm00001d031875 // Zm00001d019225
GO:0046939	P	nucleotide phosphorylation	18	1235	153	30113	0.00015	0.019	// Zm00001d037466 // Zm00001d051001 // Zm00001d026619 // Zm00001d036206 // Zm00001d039499 // Zm00001d010672 // Zm00001d018277 // Zm00001d043511 // Zm00001d038579 // Zm00001d023559 // Zm00001d021310 // Zm00001d047054 // Zm00001d024051 // Zm00001d037278 // Zm00001d053015 // Zm00001d037689 // Zm00001d012407 // Zm00001d017121
GO:0006165	P	nucleoside diphosphate phosphorylation	16	1235	126	30113	0.00016	0.019	// Zm00001d037466 // Zm00001d051001 // Zm00001d026619 // Zm00001d036206 // Zm00001d039499 // Zm00001d010672 // Zm00001d043511 // Zm00001d038579 // Zm00001d023559 // Zm00001d021310 // Zm00001d047054 // Zm00001d037278 // Zm00001d053015 // Zm00001d037689 // Zm00001d012407 // Zm00001d017121
GO:0043436	P	oxoacid metabolic process	67	1235	1011	30113	0.00017	0.02	// Zm00001d037466 // Zm00001d051001 // Zm00001d044813 // Zm00001d036206 // Zm00001d011486 // Zm00001d002128 // Zm00001d021310 // Zm00001d037278 // Zm00001d053015 // Zm00001d037689 // Zm00001d017644 // Zm00001d012407 // Zm00001d002000 // Zm00001d039053 // Zm00001d031212 // Zm00001d048358 // Zm00001d049187 // Zm00001d050412 // Zm00001d048890 // Zm00001d038579 // Zm00001d033160 // Zm00001d033222 // …
GO:0019752	P	carboxylic acid metabolic process	66	1235	992	30113	0.00017	0.02	// Zm00001d037466 // Zm00001d051001 // Zm00001d044813 // Zm00001d036206 // Zm00001d011486 // Zm00001d002128 // Zm00001d021310 // Zm00001d037278 // Zm00001d053015 // Zm00001d037689 // Zm00001d017644 // Zm00001d012407 // Zm00001d002000 // Zm00001d039053 // Zm00001d031212 // Zm00001d048358 // Zm00001d049187 // Zm00001d050412 // Zm00001d048890 // Zm00001d038579 // Zm00001d033160 // Zm00001d033222 // …
GO:0022838	F	substrate-specific channel activity	18	1235	165	30113	0.00035	0.021	// Zm00001d020383 // Zm00001d037779 // Zm00001d002091 // Zm00001d051872 // Zm00001d003006 // Zm00001d051403 // Zm00001d010410 // Zm00001d002690 // Zm00001d038840 // Zm00001d027652 // Zm00001d009705 // Zm00001d044717 // Zm00001d020568 // Zm00001d002532 // Zm00001d042651 // Zm00001d019565 // Zm00001d051362 // Zm00001d011135
GO:1901135	P	carbohydrate derivative metabolic process	59	1235	863	30113	0.0002	0.022	// Zm00001d037466 // Zm00001d052242 // Zm00001d036206 // Zm00001d013231 // Zm00001d011486 // Zm00001d051001 // Zm00001d018595 // Zm00001d021310 // Zm00001d026619 // Zm00001d012322 // Zm00001d037278 // Zm00001d053015 // Zm00001d010585 // Zm00001d051545 // Zm00001d017826 // Zm00001d037689 // Zm00001d048907 // Zm00001d038218 // Zm00001d006309 // Zm00001d043674 // Zm00001d012407 // Zm00001d039953 // …
GO:0008509	F	anion transmembrane transporter activity	16	1235	138	30113	0.0004	0.023	// Zm00001d042651 // Zm00001d002091 // Zm00001d011679 // Zm00001d006511 // Zm00001d051945 // Zm00001d051637 // Zm00001d039647 // Zm00001d038840 // Zm00001d047063 // Zm00001d021653 // Zm00001d031833 // Zm00001d011135 // Zm00001d027667 // Zm00001d041590 // Zm00001d009705 // Zm00001d017901
GO:0044262	P	cellular carbohydrate metabolic process	40	1235	519	30113	0.00023	0.026	// Zm00001d044813 // Zm00001d033910 // Zm00001d046595 // Zm00001d043086 // Zm00001d052263 // Zm00001d021310 // Zm00001d037278 // Zm00001d020852 // Zm00001d039131 // Zm00001d037689 // Zm00001d005546 // Zm00001d021014 // Zm00001d006309 // Zm00001d049187 // Zm00001d033181 // Zm00001d043469 // Zm00001d003510 // Zm00001d012036 // Zm00001d033746 // Zm00001d012407 // Zm00001d014867 // Zm00001d019317 // …
GO:0098796	C	membrane protein complex	52	1235	792	30113	0.0011	0.026	// Zm00001d007296 // Zm00001d021763 // Zm00001d013039 // Zm00001d021664 // Zm00001d035267 // Zm00001d028485 // Zm00001d008706 // Zm00001d020877 // Zm00001d000282 // Zm00001d032197 // Zm00001d016705 // Zm00001d033893 // Zm00001d046786 // Zm00001d005446 // Zm00001d006663 // Zm00001d002996 // Zm00001d049387 // Zm00001d014867 // Zm00001d014866 // Zm00001d006587 // Zm00001d009589 // Zm00001d050403 // …
GO:0015291	F	secondary active transmembrane transporter activity	34	1235	432	30113	0.00047	0.027	// Zm00001d029645 // Zm00001d002623 // Zm00001d017901 // Zm00001d029254 // Zm00001d039647 // Zm00001d039973 // Zm00001d021629 // Zm00001d021930 // Zm00001d012153 // Zm00001d035381 // Zm00001d035214 // Zm00001d026076 // Zm00001d023720 // Zm00001d032850 // Zm00001d044768 // Zm00001d021653 // Zm00001d013809 // Zm00001d003603 // Zm00001d041590 // Zm00001d016982 // Zm00001d017069 // Zm00001d044529 // …
GO:0006006	P	glucose metabolic process	12	1235	80	30113	0.00026	0.028	// Zm00001d051001 // Zm00001d003429 // Zm00001d010672 // Zm00001d003252 // Zm00001d038579 // Zm00001d021310 // Zm00001d033746 // Zm00001d017121 // Zm00001d043086 // Zm00001d012407 // Zm00001d028471 // Zm00001d027488
GO:0044723	P	single-organism carbohydrate metabolic process	62	1235	935	30113	0.0003	0.03	// Zm00001d037466 // Zm00001d051001 // Zm00001d044813 // Zm00001d036206 // Zm00001d033910 // Zm00001d046595 // Zm00001d020852 // Zm00001d043086 // Zm00001d052263 // Zm00001d021310 // Zm00001d026619 // Zm00001d037278 // Zm00001d053015 // Zm00001d052595 // Zm00001d039131 // Zm00001d007571 // Zm00001d037689 // Zm00001d048907 // Zm00001d005546 // Zm00001d021014 // Zm00001d006309 // Zm00001d018700 // …
GO:0006811	P	ion transport	65	1235	994	30113	0.0003	0.03	// Zm00001d012484 // Zm00001d040637 // Zm00001d017069 // Zm00001d027667 // Zm00001d011679 // Zm00001d052242 // Zm00001d051637 // Zm00001d026069 // Zm00001d049092 // Zm00001d047063 // Zm00001d016691 // Zm00001d052457 // Zm00001d044717 // Zm00001d045139 // Zm00001d011135 // Zm00001d029254 // Zm00001d039647 // Zm00001d016274 // Zm00001d017901 // Zm00001d002996 // Zm00001d039973 // Zm00001d017249 // …
GO:1901657	P	glycosyl compound metabolic process	33	1235	403	30113	0.0003	0.03	// Zm00001d037466 // Zm00001d052242 // Zm00001d036206 // Zm00001d013231 // Zm00001d011486 // Zm00001d051001 // Zm00001d021310 // Zm00001d012322 // Zm00001d037278 // Zm00001d053015 // Zm00001d051545 // Zm00001d017826 // Zm00001d037689 // Zm00001d012407 // Zm00001d043674 // Zm00001d038579 // Zm00001d032725 // Zm00001d039301 // Zm00001d026619 // Zm00001d041455 // Zm00001d038218 // Zm00001d047789 // …
GO:0009132	P	nucleoside diphosphate metabolic process	16	1235	135	30113	0.00032	0.031	// Zm00001d037466 // Zm00001d051001 // Zm00001d026619 // Zm00001d036206 // Zm00001d039499 // Zm00001d010672 // Zm00001d043511 // Zm00001d038579 // Zm00001d023559 // Zm00001d021310 // Zm00001d047054 // Zm00001d037278 // Zm00001d053015 // Zm00001d037689 // Zm00001d012407 // Zm00001d017121
GO:0071949	F	FAD binding	11	1235	76	30113	0.00061	0.034	// Zm00001d003512 // Zm00001d048417 // Zm00001d025545 // Zm00001d016841 // Zm00001d032046 // Zm00001d049995 // Zm00001d018034 // Zm00001d034387 // Zm00001d048416 // Zm00001d048890 // Zm00001d037005
GO:0009409	P	response to cold	13	1235	97	30113	0.0004	0.038	// Zm00001d042596 // Zm00001d053626 // Zm00001d049187 // Zm00001d020557 // Zm00001d010672 // Zm00001d034828 // Zm00001d053675 // Zm00001d054044 // Zm00001d043589 // Zm00001d052316 // Zm00001d027488 // Zm00001d033047 // Zm00001d038579
GO:0044712	P	single-organism catabolic process	45	1235	626	30113	0.00041	0.038	// Zm00001d037466 // Zm00001d051001 // Zm00001d021014 // Zm00001d008214 // Zm00001d043086 // Zm00001d038579 // Zm00001d021310 // Zm00001d021558 // Zm00001d008376 // Zm00001d037278 // Zm00001d053015 // Zm00001d036206 // Zm00001d031653 // Zm00001d037689 // Zm00001d012407 // Zm00001d043674 // Zm00001d031212 // Zm00001d017766 // Zm00001d047981 // Zm00001d027841 // Zm00001d002000 // Zm00001d033160 // …
GO:0015267	F	channel activity	18	1235	181	30113	0.00095	0.048	// Zm00001d020383 // Zm00001d037779 // Zm00001d002091 // Zm00001d051872 // Zm00001d003006 // Zm00001d051403 // Zm00001d010410 // Zm00001d002690 // Zm00001d038840 // Zm00001d027652 // Zm00001d009705 // Zm00001d044717 // Zm00001d020568 // Zm00001d002532 // Zm00001d042651 // Zm00001d019565 // Zm00001d051362 // Zm00001d011135
GO:0022803	F	passive transmembrane transporter activity	18	1235	181	30113	0.00095	0.048	// Zm00001d020383 // Zm00001d037779 // Zm00001d002091 // Zm00001d051872 // Zm00001d003006 // Zm00001d051403 // Zm00001d010410 // Zm00001d002690 // Zm00001d038840 // Zm00001d027652 // Zm00001d009705 // Zm00001d044717 // Zm00001d020568 // Zm00001d002532 // Zm00001d042651 // Zm00001d019565 // Zm00001d051362 // Zm00001d011135
GO:0006790	P	sulfur compound metabolic process	22	1235	236	30113	0.00061	0.056	// Zm00001d013231 // Zm00001d047849 // Zm00001d018595 // Zm00001d012322 // Zm00001d027557 // Zm00001d010585 // Zm00001d029696 // Zm00001d011183 // Zm00001d021596 // Zm00001d029699 // Zm00001d042098 // Zm00001d043344 // Zm00001d006467 // Zm00001d042102 // Zm00001d041455 // Zm00001d029708 // Zm00001d000133 // Zm00001d018220 // Zm00001d024839 // Zm00001d016469 // Zm00001d028924 // Zm00001d018809
GO:0015075	F	ion transmembrane transporter activity	52	1235	800	30113	0.0013	0.065	// Zm00001d052242 // Zm00001d027667 // Zm00001d011679 // Zm00001d052457 // Zm00001d051637 // Zm00001d049092 // Zm00001d047063 // Zm00001d044717 // Zm00001d011135 // Zm00001d029254 // Zm00001d039647 // Zm00001d016274 // Zm00001d017901 // Zm00001d002996 // Zm00001d039973 // Zm00001d017249 // Zm00001d033625 // Zm00001d012153 // Zm00001d002884 // Zm00001d035214 // Zm00001d020985 // Zm00001d029645 // …
GO:0019693	P	ribose phosphate metabolic process	31	1235	393	30113	0.00079	0.071	// Zm00001d037466 // Zm00001d052242 // Zm00001d036206 // Zm00001d011486 // Zm00001d051001 // Zm00001d021310 // Zm00001d037278 // Zm00001d053015 // Zm00001d051545 // Zm00001d017826 // Zm00001d037689 // Zm00001d012407 // Zm00001d038579 // Zm00001d049187 // Zm00001d027841 // Zm00001d046962 // Zm00001d026619 // Zm00001d038218 // Zm00001d047789 // Zm00001d010672 // Zm00001d043511 // Zm00001d045451 // …
GO:0009119	P	ribonucleoside metabolic process	28	1235	342	30113	0.00082	0.072	// Zm00001d037466 // Zm00001d052242 // Zm00001d036206 // Zm00001d011486 // Zm00001d051001 // Zm00001d021310 // Zm00001d037278 // Zm00001d053015 // Zm00001d051545 // Zm00001d017826 // Zm00001d037689 // Zm00001d012407 // Zm00001d038579 // Zm00001d043674 // Zm00001d026619 // Zm00001d041455 // Zm00001d038218 // Zm00001d047789 // Zm00001d010672 // Zm00001d043511 // Zm00001d047054 // Zm00001d042088 // …
GO:0010035	P	response to inorganic substance	26	1235	309	30113	0.00086	0.074	// Zm00001d049187 // Zm00001d011679 // Zm00001d051637 // Zm00001d016691 // Zm00001d039933 // Zm00001d019565 // Zm00001d038579 // Zm00001d020557 // Zm00001d051872 // Zm00001d028408 // Zm00001d045384 // Zm00001d006036 // Zm00001d006286 // Zm00001d048073 // Zm00001d054044 // Zm00001d003006 // Zm00001d010672 // Zm00001d051403 // Zm00001d052316 // Zm00001d027488 // Zm00001d015133 // Zm00001d020383 // …
GO:0055086	P	nucleobase-containing small molecule metabolic process	41	1235	578	30113	0.00092	0.078	// Zm00001d037466 // Zm00001d052242 // Zm00001d036206 // Zm00001d053076 // Zm00001d011486 // Zm00001d051001 // Zm00001d021310 // Zm00001d021558 // Zm00001d008376 // Zm00001d037278 // Zm00001d053015 // Zm00001d051545 // Zm00001d017826 // Zm00001d037689 // Zm00001d010670 // Zm00001d012407 // Zm00001d017531 // Zm00001d043674 // Zm00001d049187 // Zm00001d027841 // Zm00001d018277 // Zm00001d038579 // …
GO:0006112	P	energy reserve metabolic process	7	1235	34	30113	0.001	0.078	// Zm00001d033910 // Zm00001d033746 // Zm00001d039131 // Zm00001d021421 // Zm00001d005546 // Zm00001d003817 // Zm00001d006309
GO:0009266	P	response to temperature stimulus	22	1235	246	30113	0.001	0.078	// Zm00001d042596 // Zm00001d053626 // Zm00001d006036 // Zm00001d034828 // Zm00001d042922 // Zm00001d039933 // Zm00001d038579 // Zm00001d051001 // Zm00001d010529 // Zm00001d049187 // Zm00001d028408 // Zm00001d043589 // Zm00001d033210 // Zm00001d048073 // Zm00001d053675 // Zm00001d054044 // Zm00001d020557 // Zm00001d010672 // Zm00001d052316 // Zm00001d027488 // Zm00001d052194 // Zm00001d033047
GO:0005977	P	glycogen metabolic process	7	1235	34	30113	0.001	0.078	// Zm00001d033910 // Zm00001d033746 // Zm00001d039131 // Zm00001d021421 // Zm00001d005546 // Zm00001d003817 // Zm00001d006309
GO:0016051	P	carbohydrate biosynthetic process	30	1235	382	30113	0.001	0.078	// Zm00001d044813 // Zm00001d033910 // Zm00001d020852 // Zm00001d052263 // Zm00001d021310 // Zm00001d052595 // Zm00001d039131 // Zm00001d007571 // Zm00001d005546 // Zm00001d038579 // Zm00001d012407 // Zm00001d018700 // Zm00001d043469 // Zm00001d003510 // Zm00001d033746 // Zm00001d012036 // Zm00001d014867 // Zm00001d019317 // Zm00001d044823 // Zm00001d045451 // Zm00001d010672 // Zm00001d014532 // …
GO:0006081	P	cellular aldehyde metabolic process	10	1235	68	30113	0.00096	0.078	// Zm00001d046962 // Zm00001d049059 // Zm00001d027841 // Zm00001d023580 // Zm00001d021310 // Zm00001d017418 // Zm00001d049187 // Zm00001d045451 // Zm00001d012407 // Zm00001d003252
GO:0009116	P	nucleoside metabolic process	30	1235	383	30113	0.0011	0.08	// Zm00001d037466 // Zm00001d052242 // Zm00001d036206 // Zm00001d011486 // Zm00001d051001 // Zm00001d021310 // Zm00001d008376 // Zm00001d037278 // Zm00001d053015 // Zm00001d051545 // Zm00001d017826 // Zm00001d037689 // Zm00001d012407 // Zm00001d038579 // Zm00001d043674 // Zm00001d039301 // Zm00001d026619 // Zm00001d041455 // Zm00001d038218 // Zm00001d047789 // Zm00001d010672 // Zm00001d043511 // …
GO:0007266	P	Rho protein signal transduction	5	1235	16	30113	0.0011	0.084	// Zm00001d044802 // Zm00001d052273 // Zm00001d010732 // Zm00001d010397 // Zm00001d051687
GO:0009735	P	response to cytokinin	10	1235	70	30113	0.0012	0.085	// Zm00001d000237 // Zm00001d047789 // Zm00001d049267 // Zm00001d006036 // Zm00001d016361 // Zm00001d043505 // Zm00001d049387 // Zm00001d052316 // Zm00001d045112 // Zm00001d037694
GO:0004364	F	glutathione transferase activity	10	1235	75	30113	0.0019	0.089	// Zm00001d042102 // Zm00001d029708 // Zm00001d043344 // Zm00001d027557 // Zm00001d018220 // Zm00001d029696 // Zm00001d024839 // Zm00001d018809 // Zm00001d029699 // Zm00001d042098
GO:0020037	F	heme binding	40	1235	585	30113	0.002	0.092	// Zm00001d003381 // Zm00001d034986 // Zm00001d012510 // Zm00001d013231 // Zm00001d040202 // Zm00001d020717 // Zm00001d048020 // Zm00001d006193 // Zm00001d006947 // Zm00001d012322 // Zm00001d026083 // Zm00001d053569 // Zm00001d002626 // Zm00001d044156 // Zm00001d015579 // Zm00001d036023 // Zm00001d033180 // Zm00001d030851 // Zm00001d049551 // Zm00001d045563 // Zm00001d048703 // Zm00001d018839 // …
GO:0009199	P	ribonucleoside triphosphate metabolic process	23	1235	268	30113	0.0013	0.094	// Zm00001d037466 // Zm00001d052242 // Zm00001d036206 // Zm00001d011486 // Zm00001d051001 // Zm00001d021310 // Zm00001d037278 // Zm00001d053015 // Zm00001d037689 // Zm00001d012407 // Zm00001d038579 // Zm00001d026619 // Zm00001d038218 // Zm00001d047789 // Zm00001d010672 // Zm00001d043511 // Zm00001d047054 // Zm00001d013140 // Zm00001d039499 // Zm00001d023559 // Zm00001d019062 // Zm00001d021620 // …
GO:0044763	P	single-organism cellular process	324	1235	6774	30113	0.0014	0.096	// Zm00001d006944 // Zm00001d051675 // Zm00001d007301 // Zm00001d026703 // Zm00001d038653 // Zm00001d043447 // Zm00001d003510 // Zm00001d012677 // Zm00001d027652 // Zm00001d045563 // Zm00001d039132 // Zm00001d049938 // Zm00001d039131 // Zm00001d051545 // Zm00001d021334 // Zm00001d037689 // Zm00001d000282 // Zm00001d003512 // Zm00001d002000 // Zm00001d015306 // Zm00001d053076 // Zm00001d022590 // …
GO:0080044	F	quercetin 7-O-glucosyltransferase activity	11	1235	91	30113	0.0023	0.1	// Zm00001d037383 // Zm00001d042740 // Zm00001d021168 // Zm00001d019251 // Zm00001d043829 // Zm00001d039642 // Zm00001d013244 // Zm00001d034069 // Zm00001d005688 // Zm00001d004366 // Zm00001d042739
GO:0044283	P	small molecule biosynthetic process	45	1235	671	30113	0.0015	0.11	// Zm00001d044813 // Zm00001d012510 // Zm00001d050412 // Zm00001d002128 // Zm00001d021310 // Zm00001d011183 // Zm00001d021596 // Zm00001d017644 // Zm00001d012407 // Zm00001d002000 // Zm00001d039053 // Zm00001d013223 // Zm00001d019629 // Zm00001d038579 // Zm00001d045563 // Zm00001d003512 // Zm00001d036439 // Zm00001d034453 // Zm00001d043845 // Zm00001d022144 // Zm00001d048709 // Zm00001d006467 // …
GO:0009205	P	purine ribonucleoside triphosphate metabolic process	22	1235	256	30113	0.0016	0.11	// Zm00001d037466 // Zm00001d052242 // Zm00001d036206 // Zm00001d051001 // Zm00001d021310 // Zm00001d037278 // Zm00001d053015 // Zm00001d037689 // Zm00001d012407 // Zm00001d038579 // Zm00001d026619 // Zm00001d038218 // Zm00001d047789 // Zm00001d010672 // Zm00001d043511 // Zm00001d047054 // Zm00001d013140 // Zm00001d039499 // Zm00001d023559 // Zm00001d019062 // Zm00001d021620 // Zm00001d017121
GO:0080043	F	quercetin 3-O-glucosyltransferase activity	11	1235	92	30113	0.0025	0.11	// Zm00001d037383 // Zm00001d042740 // Zm00001d021168 // Zm00001d019251 // Zm00001d043829 // Zm00001d039642 // Zm00001d013244 // Zm00001d034069 // Zm00001d005688 // Zm00001d004366 // Zm00001d042739
GO:0016757	F	transferase activity, transferring glycosyl groups	57	1235	928	30113	0.0026	0.11	// Zm00001d042740 // Zm00001d002707 // Zm00001d007571 // Zm00001d047849 // Zm00001d046595 // Zm00001d018595 // Zm00001d020852 // Zm00001d052263 // Zm00001d047504 // Zm00001d003510 // Zm00001d039642 // Zm00001d028307 // Zm00001d004366 // Zm00001d029360 // Zm00001d026512 // Zm00001d024476 // Zm00001d037383 // Zm00001d042490 // Zm00001d002365 // Zm00001d048979 // Zm00001d019251 // Zm00001d052744 // …
GO:0006629	P	lipid metabolic process	65	1235	1070	30113	0.0018	0.12	// Zm00001d042596 // Zm00001d039542 // Zm00001d044813 // Zm00001d047849 // Zm00001d020717 // Zm00001d018595 // Zm00001d048890 // Zm00001d002626 // Zm00001d045563 // Zm00001d026083 // Zm00001d010585 // Zm00001d031653 // Zm00001d005392 // Zm00001d017826 // Zm00001d032238 // Zm00001d039053 // Zm00001d031212 // Zm00001d017766 // Zm00001d033187 // Zm00001d039953 // Zm00001d019629 // Zm00001d025539 // …
GO:0046034	P	ATP metabolic process	21	1235	242	30113	0.0018	0.12	// Zm00001d037466 // Zm00001d052242 // Zm00001d026619 // Zm00001d036206 // Zm00001d038218 // Zm00001d047789 // Zm00001d010672 // Zm00001d051001 // Zm00001d043511 // Zm00001d038579 // Zm00001d023559 // Zm00001d021310 // Zm00001d047054 // Zm00001d037278 // Zm00001d053015 // Zm00001d019062 // Zm00001d037689 // Zm00001d039499 // Zm00001d012407 // Zm00001d021620 // Zm00001d017121
GO:0009144	P	purine nucleoside triphosphate metabolic process	22	1235	259	30113	0.0019	0.12	// Zm00001d037466 // Zm00001d052242 // Zm00001d036206 // Zm00001d051001 // Zm00001d021310 // Zm00001d037278 // Zm00001d053015 // Zm00001d037689 // Zm00001d012407 // Zm00001d038579 // Zm00001d026619 // Zm00001d038218 // Zm00001d047789 // Zm00001d010672 // Zm00001d043511 // Zm00001d047054 // Zm00001d013140 // Zm00001d039499 // Zm00001d023559 // Zm00001d019062 // Zm00001d021620 // Zm00001d017121
GO:0048878	P	chemical homeostasis	22	1235	259	30113	0.0019	0.12	// Zm00001d002626 // Zm00001d039647 // Zm00001d026083 // Zm00001d037689 // Zm00001d021014 // Zm00001d020395 // Zm00001d033180 // Zm00001d045563 // Zm00001d043511 // Zm00001d021639 // Zm00001d002999 // Zm00001d038218 // Zm00001d049785 // Zm00001d002884 // Zm00001d052316 // Zm00001d041590 // Zm00001d009705 // Zm00001d005662 // Zm00001d016691 // Zm00001d019062 // Zm00001d047242 // Zm00001d048890
GO:0055088	P	lipid homeostasis	8	1235	50	30113	0.0019	0.12	// Zm00001d002626 // Zm00001d038218 // Zm00001d033180 // Zm00001d045563 // Zm00001d026083 // Zm00001d021639 // Zm00001d048890 // Zm00001d002999
GO:0015103	F	inorganic anion transmembrane transporter activity	10	1235	80	30113	0.0029	0.12	// Zm00001d042651 // Zm00001d002091 // Zm00001d011679 // Zm00001d051945 // Zm00001d051637 // Zm00001d039647 // Zm00001d047063 // Zm00001d031833 // Zm00001d027667 // Zm00001d041590
GO:0005982	P	starch metabolic process	7	1235	39	30113	0.002	0.13	// Zm00001d033910 // Zm00001d052263 // Zm00001d019479 // Zm00001d039131 // Zm00001d005546 // Zm00001d003817 // Zm00001d052977
GO:0009117	P	nucleotide metabolic process	35	1235	494	30113	0.0021	0.13	// Zm00001d037466 // Zm00001d052242 // Zm00001d036206 // Zm00001d053076 // Zm00001d011486 // Zm00001d051001 // Zm00001d021310 // Zm00001d037278 // Zm00001d053015 // Zm00001d051545 // Zm00001d017826 // Zm00001d037689 // Zm00001d010670 // Zm00001d012407 // Zm00001d038579 // Zm00001d049187 // Zm00001d027841 // Zm00001d018277 // Zm00001d046962 // Zm00001d026619 // Zm00001d038218 // Zm00001d047789 // …
GO:0006732	P	coenzyme metabolic process	28	1235	367	30113	0.0022	0.13	// Zm00001d037466 // Zm00001d051001 // Zm00001d012510 // Zm00001d053076 // Zm00001d021310 // Zm00001d037278 // Zm00001d053015 // Zm00001d036206 // Zm00001d017826 // Zm00001d037689 // Zm00001d012407 // Zm00001d038579 // Zm00001d049187 // Zm00001d027841 // Zm00001d043963 // Zm00001d046962 // Zm00001d026619 // Zm00001d041455 // Zm00001d010670 // Zm00001d010672 // Zm00001d043511 // Zm00001d045451 // …
GO:0042221	P	response to chemical	85	1235	1493	30113	0.0022	0.13	// Zm00001d003381 // Zm00001d021014 // Zm00001d008214 // Zm00001d043511 // Zm00001d049187 // Zm00001d011679 // Zm00001d034828 // Zm00001d051637 // Zm00001d048891 // Zm00001d038579 // Zm00001d006286 // Zm00001d022560 // Zm00001d035336 // Zm00001d052200 // Zm00001d011392 // Zm00001d010822 // Zm00001d045112 // Zm00001d042922 // Zm00001d039933 // Zm00001d033680 // Zm00001d002000 // Zm00001d019565 // …
GO:0016671	F	oxidoreductase activity, acting on a sulfur group of donors, disulfide as acceptor	5	1235	21	30113	0.0031	0.13	// Zm00001d041804 // Zm00001d006467 // Zm00001d034187 // Zm00001d021334 // Zm00001d021596
GO:0006749	P	glutathione metabolic process	11	1235	91	30113	0.0023	0.14	// Zm00001d042102 // Zm00001d029708 // Zm00001d043344 // Zm00001d016469 // Zm00001d027557 // Zm00001d018220 // Zm00001d029696 // Zm00001d024839 // Zm00001d018809 // Zm00001d029699 // Zm00001d042098
GO:0042278	P	purine nucleoside metabolic process	26	1235	335	30113	0.0025	0.14	// Zm00001d037466 // Zm00001d052242 // Zm00001d036206 // Zm00001d051001 // Zm00001d021310 // Zm00001d008376 // Zm00001d037278 // Zm00001d053015 // Zm00001d051545 // Zm00001d017826 // Zm00001d037689 // Zm00001d012407 // Zm00001d038579 // Zm00001d026619 // Zm00001d041455 // Zm00001d038218 // Zm00001d047789 // Zm00001d010672 // Zm00001d043511 // Zm00001d047054 // Zm00001d013140 // Zm00001d039499 // …
GO:0005978	P	glycogen biosynthetic process	5	1235	20	30113	0.0026	0.15	// Zm00001d003817 // Zm00001d033746 // Zm00001d005546 // Zm00001d039131 // Zm00001d033910
GO:0006817	P	phosphate ion transport	5	1235	20	30113	0.0026	0.15	// Zm00001d051945 // Zm00001d032850 // Zm00001d031875 // Zm00001d031833 // Zm00001d017069
GO:0009141	P	nucleoside triphosphate metabolic process	23	1235	286	30113	0.0028	0.16	// Zm00001d037466 // Zm00001d052242 // Zm00001d036206 // Zm00001d011486 // Zm00001d051001 // Zm00001d021310 // Zm00001d037278 // Zm00001d053015 // Zm00001d037689 // Zm00001d012407 // Zm00001d038579 // Zm00001d026619 // Zm00001d038218 // Zm00001d047789 // Zm00001d010672 // Zm00001d043511 // Zm00001d047054 // Zm00001d013140 // Zm00001d039499 // Zm00001d023559 // Zm00001d019062 // Zm00001d021620 // …
GO:0098656	P	anion transmembrane transport	11	1235	94	30113	0.0029	0.16	// Zm00001d042651 // Zm00001d002091 // Zm00001d017069 // Zm00001d051945 // Zm00001d039647 // Zm00001d038840 // Zm00001d047063 // Zm00001d031833 // Zm00001d011135 // Zm00001d041590 // Zm00001d017901
GO:0046128	P	purine ribonucleoside metabolic process	25	1235	322	30113	0.0029	0.16	// Zm00001d037466 // Zm00001d052242 // Zm00001d036206 // Zm00001d051001 // Zm00001d021310 // Zm00001d037278 // Zm00001d053015 // Zm00001d051545 // Zm00001d017826 // Zm00001d037689 // Zm00001d012407 // Zm00001d038579 // Zm00001d026619 // Zm00001d041455 // Zm00001d038218 // Zm00001d047789 // Zm00001d010672 // Zm00001d043511 // Zm00001d047054 // Zm00001d013140 // Zm00001d039499 // Zm00001d023559 // …
GO:0042887	F	amide transmembrane transporter activity	10	1235	85	30113	0.0042	0.16	// Zm00001d044529 // Zm00001d028355 // Zm00001d043374 // Zm00001d044768 // Zm00001d003603 // Zm00001d035214 // Zm00001d036010 // Zm00001d023720 // Zm00001d016982 // Zm00001d051843
GO:0022804	F	active transmembrane transporter activity	47	1235	751	30113	0.0043	0.16	// Zm00001d052242 // Zm00001d029645 // Zm00001d002623 // Zm00001d017901 // Zm00001d052457 // Zm00001d026076 // Zm00001d045139 // Zm00001d047965 // Zm00001d029254 // Zm00001d039647 // Zm00001d016274 // Zm00001d002996 // Zm00001d040562 // Zm00001d039973 // Zm00001d021629 // Zm00001d021930 // Zm00001d012153 // Zm00001d035381 // Zm00001d035214 // Zm00001d019062 // Zm00001d049565 // Zm00001d020985 // …
GO:0009707	C	chloroplast outer membrane	7	1235	50	30113	0.0069	0.16	// Zm00001d009649 // Zm00001d039953 // Zm00001d028373 // Zm00001d003750 // Zm00001d023583 // Zm00001d047965 // Zm00001d039086
GO:0044282	P	small molecule catabolic process	20	1235	237	30113	0.0031	0.17	// Zm00001d004356 // Zm00001d002052 // Zm00001d021014 // Zm00001d049059 // Zm00001d027841 // Zm00001d033160 // Zm00001d012407 // Zm00001d049785 // Zm00001d002000 // Zm00001d021310 // Zm00001d033746 // Zm00001d031212 // Zm00001d047981 // Zm00001d051194 // Zm00001d002999 // Zm00001d043086 // Zm00001d046234 // Zm00001d043490 // Zm00001d048890 // Zm00001d043411
GO:0006753	P	nucleoside phosphate metabolic process	35	1235	507	30113	0.0032	0.17	// Zm00001d037466 // Zm00001d052242 // Zm00001d036206 // Zm00001d053076 // Zm00001d011486 // Zm00001d051001 // Zm00001d021310 // Zm00001d037278 // Zm00001d053015 // Zm00001d051545 // Zm00001d017826 // Zm00001d037689 // Zm00001d010670 // Zm00001d012407 // Zm00001d038579 // Zm00001d049187 // Zm00001d027841 // Zm00001d018277 // Zm00001d046962 // Zm00001d026619 // Zm00001d038218 // Zm00001d047789 // …
GO:0015977	P	carbon fixation	5	1235	21	30113	0.0031	0.17	// Zm00001d003429 // Zm00001d052595 // Zm00001d045451 // Zm00001d012702 // Zm00001d024980
GO:0016052	P	carbohydrate catabolic process	24	1235	308	30113	0.0034	0.18	// Zm00001d037466 // Zm00001d051001 // Zm00001d036206 // Zm00001d043086 // Zm00001d021310 // Zm00001d037278 // Zm00001d053015 // Zm00001d027619 // Zm00001d037689 // Zm00001d012407 // Zm00001d038579 // Zm00001d027841 // Zm00001d033746 // Zm00001d046234 // Zm00001d026619 // Zm00001d026712 // Zm00001d010672 // Zm00001d043511 // Zm00001d047054 // Zm00001d020371 // Zm00001d039499 // Zm00001d006539 // …
GO:0042886	P	amide transport	11	1235	97	30113	0.0036	0.18	// Zm00001d033718 // Zm00001d028355 // Zm00001d043374 // Zm00001d044768 // Zm00001d003603 // Zm00001d035214 // Zm00001d036010 // Zm00001d044529 // Zm00001d023720 // Zm00001d016982 // Zm00001d051843
GO:0019682	P	glyceraldehyde-3-phosphate metabolic process	7	1235	44	30113	0.0037	0.19	// Zm00001d046962 // Zm00001d049187 // Zm00001d027841 // Zm00001d021310 // Zm00001d045451 // Zm00001d012407 // Zm00001d003252
GO:0009527	C	plastid outer membrane	7	1235	52	30113	0.0083	0.19	// Zm00001d009649 // Zm00001d039953 // Zm00001d028373 // Zm00001d003750 // Zm00001d023583 // Zm00001d047965 // Zm00001d039086
GO:0016301	F	kinase activity	124	1235	2396	30113	0.0059	0.21	// Zm00001d010662 // Zm00001d008485 // Zm00001d053076 // Zm00001d012774 // Zm00001d005966 // Zm00001d027415 // Zm00001d051545 // Zm00001d025342 // Zm00001d037689 // Zm00001d002128 // Zm00001d033316 // Zm00001d000298 // Zm00001d011628 // Zm00001d009660 // Zm00001d035949 // Zm00001d037397 // Zm00001d041327 // Zm00001d037694 // Zm00001d045124 // Zm00001d042500 // Zm00001d010321 // Zm00001d038809 // …
GO:0005384	F	manganese ion transmembrane transporter activity	5	1235	25	30113	0.0059	0.21	// Zm00001d002884 // Zm00001d033625 // Zm00001d019327 // Zm00001d020395 // Zm00001d015133
GO:0030246	F	carbohydrate binding	24	1235	323	30113	0.0058	0.21	// Zm00001d031366 // Zm00001d008485 // Zm00001d008462 // Zm00001d037689 // Zm00001d031395 // Zm00001d031023 // Zm00001d052977 // Zm00001d044823 // Zm00001d031359 // Zm00001d043511 // Zm00001d031372 // Zm00001d031377 // Zm00001d037397 // Zm00001d031351 // Zm00001d039925 // Zm00001d039926 // Zm00001d009936 // Zm00001d002256 // Zm00001d037398 // Zm00001d031384 // Zm00001d018431 // Zm00001d042293 // …
GO:0046174	P	polyol catabolic process	5	1235	23	30113	0.0043	0.22	// Zm00001d046234 // Zm00001d012407 // Zm00001d021310 // Zm00001d021014 // Zm00001d049785
GO:0051156	P	glucose 6-phosphate metabolic process	7	1235	46	30113	0.0046	0.23	// Zm00001d046962 // Zm00001d049187 // Zm00001d027841 // Zm00001d043511 // Zm00001d045451 // Zm00001d037689 // Zm00001d003252
GO:0090484	F	drug transporter activity	8	1235	63	30113	0.0067	0.23	// Zm00001d002623 // Zm00001d004055 // Zm00001d021629 // Zm00001d013809 // Zm00001d035381 // Zm00001d033061 // Zm00001d026076 // Zm00001d008974
GO:0015238	F	drug transmembrane transporter activity	8	1235	63	30113	0.0067	0.23	// Zm00001d002623 // Zm00001d004055 // Zm00001d021629 // Zm00001d013809 // Zm00001d035381 // Zm00001d033061 // Zm00001d026076 // Zm00001d008974
GO:0005886	C	plasma membrane	106	1235	2048	30113	0.011	0.23	// Zm00001d031366 // Zm00001d012774 // Zm00001d047063 // Zm00001d025342 // Zm00001d043735 // Zm00001d039973 // Zm00001d032933 // Zm00001d020985 // Zm00001d025062 // Zm00001d020556 // Zm00001d020555 // Zm00001d052273 // Zm00001d014866 // Zm00001d035949 // Zm00001d037397 // Zm00001d042767 // Zm00001d041327 // Zm00001d009705 // Zm00001d042500 // Zm00001d015133 // Zm00001d051945 // Zm00001d018431 // …
GO:0016830	F	carbon-carbon lyase activity	14	1235	155	30113	0.0072	0.24	// Zm00001d042088 // Zm00001d047981 // Zm00001d002000 // Zm00001d023559 // Zm00001d033024 // Zm00001d053015 // Zm00001d020008 // Zm00001d052595 // Zm00001d012702 // Zm00001d051194 // Zm00001d048709 // Zm00001d028471 // Zm00001d024980 // Zm00001d048593
GO:0046686	P	response to cadmium ion	7	1235	47	30113	0.0051	0.25	// Zm00001d010672 // Zm00001d035616 // Zm00001d006036 // Zm00001d016691 // Zm00001d009084 // Zm00001d027488 // Zm00001d038579
GO:0009259	P	ribonucleotide metabolic process	26	1235	356	30113	0.0052	0.25	// Zm00001d037466 // Zm00001d052242 // Zm00001d036206 // Zm00001d011486 // Zm00001d051001 // Zm00001d021310 // Zm00001d037278 // Zm00001d053015 // Zm00001d051545 // Zm00001d017826 // Zm00001d037689 // Zm00001d012407 // Zm00001d038579 // Zm00001d026619 // Zm00001d038218 // Zm00001d047789 // Zm00001d010672 // Zm00001d043511 // Zm00001d047054 // Zm00001d042088 // Zm00001d013140 // Zm00001d039499 // …
GO:0098661	P	inorganic anion transmembrane transport	8	1235	60	30113	0.0052	0.25	// Zm00001d042651 // Zm00001d002091 // Zm00001d017069 // Zm00001d051945 // Zm00001d039647 // Zm00001d047063 // Zm00001d031833 // Zm00001d041590
GO:0006796	P	phosphate-containing compound metabolic process	177	1235	3564	30113	0.0054	0.25	// Zm00001d010662 // Zm00001d008485 // Zm00001d053076 // Zm00001d012774 // Zm00001d043447 // Zm00001d030765 // Zm00001d041327 // Zm00001d005966 // Zm00001d027415 // Zm00001d051545 // Zm00001d025342 // Zm00001d037689 // Zm00001d037680 // Zm00001d048434 // Zm00001d002128 // Zm00001d043469 // Zm00001d033316 // Zm00001d000298 // Zm00001d046962 // Zm00001d016907 // Zm00001d043505 // Zm00001d043621 // …
GO:1901700	P	response to oxygen-containing compound	42	1235	662	30113	0.0054	0.25	// Zm00001d013465 // Zm00001d021014 // Zm00001d011679 // Zm00001d034828 // Zm00001d051637 // Zm00001d052200 // Zm00001d011392 // Zm00001d039933 // Zm00001d019565 // Zm00001d002000 // Zm00001d033680 // Zm00001d020557 // Zm00001d051872 // Zm00001d005698 // Zm00001d045384 // Zm00001d044099 // Zm00001d017199 // Zm00001d051403 // Zm00001d016361 // Zm00001d043511 // Zm00001d035211 // Zm00001d005795 // …
GO:0008152	P	metabolic process	735	1235	16802	30113	0.0053	0.25	// Zm00001d022468 // Zm00001d003381 // Zm00001d008485 // Zm00001d026703 // Zm00001d010662 // Zm00001d040221 // Zm00001d052200 // Zm00001d027557 // Zm00001d039133 // Zm00001d039131 // Zm00001d051545 // Zm00001d015579 // Zm00001d043325 // Zm00001d038653 // Zm00001d002801 // Zm00001d018034 // Zm00001d022517 // Zm00001d026016 // Zm00001d046794 // Zm00001d031351 // Zm00001d016907 // Zm00001d014866 // …
GO:0019200	F	carbohydrate kinase activity	8	1235	65	30113	0.0079	0.25	// Zm00001d037466 // Zm00001d044813 // Zm00001d036206 // Zm00001d033181 // Zm00001d043511 // Zm00001d037278 // Zm00001d037689 // Zm00001d039499
GO:0016701	F	oxidoreductase activity, acting on single donors with incorporation of molecular oxygen	9	1235	79	30113	0.0078	0.25	// Zm00001d042026 // Zm00001d017766 // Zm00001d046234 // Zm00001d053675 // Zm00001d033222 // Zm00001d051556 // Zm00001d011819 // Zm00001d018358 // Zm00001d002000
GO:0046164	P	alcohol catabolic process	5	1235	25	30113	0.0059	0.27	// Zm00001d046234 // Zm00001d012407 // Zm00001d021310 // Zm00001d021014 // Zm00001d049785
GO:0031968	C	organelle outer membrane	9	1235	86	30113	0.013	0.27	// Zm00001d009649 // Zm00001d039953 // Zm00001d028373 // Zm00001d003750 // Zm00001d023583 // Zm00001d038840 // Zm00001d047965 // Zm00001d039086 // Zm00001d011135
GO:0006793	P	phosphorus metabolic process	177	1235	3578	30113	0.0062	0.28	// Zm00001d010662 // Zm00001d008485 // Zm00001d053076 // Zm00001d012774 // Zm00001d043447 // Zm00001d030765 // Zm00001d041327 // Zm00001d005966 // Zm00001d027415 // Zm00001d051545 // Zm00001d025342 // Zm00001d037689 // Zm00001d037680 // Zm00001d048434 // Zm00001d002128 // Zm00001d043469 // Zm00001d033316 // Zm00001d000298 // Zm00001d046962 // Zm00001d016907 // Zm00001d043505 // Zm00001d043621 // …
GO:0016053	P	organic acid biosynthetic process	34	1235	512	30113	0.0062	0.28	// Zm00001d044813 // Zm00001d050412 // Zm00001d002128 // Zm00001d021596 // Zm00001d017644 // Zm00001d002000 // Zm00001d039053 // Zm00001d013223 // Zm00001d045563 // Zm00001d003512 // Zm00001d036439 // Zm00001d034453 // Zm00001d043845 // Zm00001d022144 // Zm00001d048709 // Zm00001d006467 // Zm00001d008974 // Zm00001d053675 // Zm00001d041455 // Zm00001d043411 // Zm00001d049267 // Zm00001d034851 // …
GO:0042445	P	hormone metabolic process	9	1235	76	30113	0.0063	0.28	// Zm00001d000237 // Zm00001d033180 // Zm00001d032046 // Zm00001d002626 // Zm00001d045563 // Zm00001d026083 // Zm00001d021639 // Zm00001d036339 // Zm00001d034387
GO:1901265	F	nucleoside phosphate binding	205	1235	4252	30113	0.0091	0.28	// Zm00001d022468 // Zm00001d006944 // Zm00001d008485 // Zm00001d038653 // Zm00001d049938 // Zm00001d039131 // Zm00001d047965 // Zm00001d025342 // Zm00001d037689 // Zm00001d003512 // Zm00001d042608 // Zm00001d040562 // Zm00001d028409 // Zm00001d010159 // Zm00001d012774 // Zm00001d042500 // Zm00001d021638 // Zm00001d018034 // Zm00001d039926 // Zm00001d020985 // Zm00001d042049 // Zm00001d031351 // …
GO:0000166	F	nucleotide binding	205	1235	4252	30113	0.0091	0.28	// Zm00001d022468 // Zm00001d006944 // Zm00001d008485 // Zm00001d038653 // Zm00001d049938 // Zm00001d039131 // Zm00001d047965 // Zm00001d025342 // Zm00001d037689 // Zm00001d003512 // Zm00001d042608 // Zm00001d040562 // Zm00001d028409 // Zm00001d010159 // Zm00001d012774 // Zm00001d042500 // Zm00001d021638 // Zm00001d018034 // Zm00001d039926 // Zm00001d020985 // Zm00001d042049 // Zm00001d031351 // …
GO:0009161	P	ribonucleoside monophosphate metabolic process	22	1235	291	30113	0.0067	0.29	// Zm00001d037466 // Zm00001d052242 // Zm00001d036206 // Zm00001d051001 // Zm00001d021310 // Zm00001d037278 // Zm00001d053015 // Zm00001d037689 // Zm00001d012407 // Zm00001d038579 // Zm00001d026619 // Zm00001d038218 // Zm00001d047789 // Zm00001d010672 // Zm00001d043511 // Zm00001d047054 // Zm00001d042088 // Zm00001d039499 // Zm00001d023559 // Zm00001d019062 // Zm00001d021620 // Zm00001d017121
GO:0044255	P	cellular lipid metabolic process	46	1235	750	30113	0.0066	0.29	// Zm00001d044813 // Zm00001d047849 // Zm00001d018595 // Zm00001d010585 // Zm00001d031653 // Zm00001d017826 // Zm00001d032238 // Zm00001d039053 // Zm00001d031212 // Zm00001d017766 // Zm00001d039953 // Zm00001d019629 // Zm00001d048434 // Zm00001d002000 // Zm00001d048890 // Zm00001d045563 // Zm00001d032725 // Zm00001d022144 // Zm00001d053675 // Zm00001d002999 // Zm00001d021014 // Zm00001d043411 // …
GO:0009605	P	response to external stimulus	26	1235	363	30113	0.0065	0.29	// Zm00001d053626 // Zm00001d021014 // Zm00001d038579 // Zm00001d002000 // Zm00001d035211 // Zm00001d031023 // Zm00001d036539 // Zm00001d053675 // Zm00001d025062 // Zm00001d023314 // Zm00001d054044 // Zm00001d047789 // Zm00001d010672 // Zm00001d049785 // Zm00001d042637 // Zm00001d040173 // Zm00001d052316 // Zm00001d003378 // Zm00001d037397 // Zm00001d009936 // Zm00001d047269 // Zm00001d051945 // …
GO:0071421	P	manganese ion transmembrane transport	5	1235	26	30113	0.0068	0.29	// Zm00001d002884 // Zm00001d033625 // Zm00001d019327 // Zm00001d020395 // Zm00001d015133
GO:1901616	P	organic hydroxy compound catabolic process	5	1235	26	30113	0.0068	0.29	// Zm00001d046234 // Zm00001d012407 // Zm00001d021310 // Zm00001d021014 // Zm00001d049785
GO:0006828	P	manganese ion transport	5	1235	26	30113	0.0068	0.29	// Zm00001d002884 // Zm00001d033625 // Zm00001d019327 // Zm00001d020395 // Zm00001d015133
GO:0009123	P	nucleoside monophosphate metabolic process	24	1235	328	30113	0.0069	0.29	// Zm00001d037466 // Zm00001d052242 // Zm00001d036206 // Zm00001d051001 // Zm00001d021310 // Zm00001d037278 // Zm00001d053015 // Zm00001d037689 // Zm00001d012407 // Zm00001d038579 // Zm00001d018277 // Zm00001d026619 // Zm00001d038218 // Zm00001d047789 // Zm00001d010672 // Zm00001d043511 // Zm00001d047054 // Zm00001d042088 // Zm00001d039499 // Zm00001d023559 // Zm00001d024051 // Zm00001d019062 // …
GO:0006662	P	glycerol ether metabolic process	6	1235	38	30113	0.0072	0.29	// Zm00001d041804 // Zm00001d038653 // Zm00001d034187 // Zm00001d010871 // Zm00001d024835 // Zm00001d021334
GO:0018904	P	ether metabolic process	6	1235	38	30113	0.0072	0.29	// Zm00001d041804 // Zm00001d038653 // Zm00001d034187 // Zm00001d010871 // Zm00001d024835 // Zm00001d021334
GO:1901605	P	alpha-amino acid metabolic process	22	1235	293	30113	0.0072	0.29	// Zm00001d011486 // Zm00001d021596 // Zm00001d017644 // Zm00001d047981 // Zm00001d033160 // Zm00001d013992 // Zm00001d036439 // Zm00001d034453 // Zm00001d043845 // Zm00001d048709 // Zm00001d006467 // Zm00001d008974 // Zm00001d041455 // Zm00001d013223 // Zm00001d034851 // Zm00001d051194 // Zm00001d002052 // Zm00001d028750 // Zm00001d034461 // Zm00001d005780 // Zm00001d052437 // Zm00001d020008
GO:0050662	F	coenzyme binding	30	1235	452	30113	0.0098	0.29	// Zm00001d051001 // Zm00001d035475 // Zm00001d016841 // Zm00001d049995 // Zm00001d017826 // Zm00001d020970 // Zm00001d003512 // Zm00001d030544 // Zm00001d013223 // Zm00001d049187 // Zm00001d017598 // Zm00001d003252 // Zm00001d048417 // Zm00001d048416 // Zm00001d037005 // Zm00001d043845 // Zm00001d034345 // Zm00001d010670 // Zm00001d018034 // Zm00001d040173 // Zm00001d012980 // Zm00001d027488 // …
GO:0009654	C	photosystem II oxygen evolving complex	5	1235	32	30113	0.014	0.29	// Zm00001d002996 // Zm00001d049387 // Zm00001d031484 // Zm00001d018779 // Zm00001d036535
GO:0042446	P	hormone biosynthetic process	7	1235	51	30113	0.0076	0.3	// Zm00001d002626 // Zm00001d033180 // Zm00001d045563 // Zm00001d026083 // Zm00001d021639 // Zm00001d036339 // Zm00001d034387
GO:0016772	F	transferase activity, transferring phosphorus-containing groups	138	1235	2752	30113	0.01	0.3	// Zm00001d010662 // Zm00001d008485 // Zm00001d053076 // Zm00001d012774 // Zm00001d005966 // Zm00001d050475 // Zm00001d051545 // Zm00001d025342 // Zm00001d037689 // Zm00001d002128 // Zm00001d033316 // Zm00001d000298 // Zm00001d043505 // Zm00001d011628 // Zm00001d009660 // Zm00001d035949 // Zm00001d037397 // Zm00001d041327 // Zm00001d037694 // Zm00001d045124 // Zm00001d042500 // Zm00001d010321 // …
GO:0009150	P	purine ribonucleotide metabolic process	24	1235	334	30113	0.0084	0.33	// Zm00001d037466 // Zm00001d052242 // Zm00001d036206 // Zm00001d051001 // Zm00001d021310 // Zm00001d037278 // Zm00001d053015 // Zm00001d051545 // Zm00001d017826 // Zm00001d037689 // Zm00001d012407 // Zm00001d038579 // Zm00001d026619 // Zm00001d038218 // Zm00001d047789 // Zm00001d010672 // Zm00001d043511 // Zm00001d047054 // Zm00001d013140 // Zm00001d039499 // Zm00001d023559 // Zm00001d019062 // …
GO:0044242	P	cellular lipid catabolic process	11	1235	110	30113	0.0084	0.33	// Zm00001d017766 // Zm00001d043411 // Zm00001d002000 // Zm00001d032725 // Zm00001d033222 // Zm00001d031653 // Zm00001d031212 // Zm00001d051556 // Zm00001d043490 // Zm00001d048890 // Zm00001d002999
GO:0000041	P	transition metal ion transport	9	1235	80	30113	0.0084	0.33	// Zm00001d020395 // Zm00001d002884 // Zm00001d033625 // Zm00001d010957 // Zm00001d052040 // Zm00001d019327 // Zm00001d052316 // Zm00001d019226 // Zm00001d015133
GO:2000241	P	regulation of reproductive process	12	1235	126	30113	0.0085	0.33	// Zm00001d013465 // Zm00001d009773 // Zm00001d043589 // Zm00001d016361 // Zm00001d024783 // Zm00001d003162 // Zm00001d028432 // Zm00001d017176 // Zm00001d042217 // Zm00001d033680 // Zm00001d025099 // Zm00001d025062
GO:0009167	P	purine ribonucleoside monophosphate metabolic process	21	1235	281	30113	0.0089	0.33	// Zm00001d037466 // Zm00001d052242 // Zm00001d026619 // Zm00001d036206 // Zm00001d038218 // Zm00001d047789 // Zm00001d010672 // Zm00001d051001 // Zm00001d043511 // Zm00001d038579 // Zm00001d023559 // Zm00001d021310 // Zm00001d047054 // Zm00001d037278 // Zm00001d053015 // Zm00001d019062 // Zm00001d037689 // Zm00001d039499 // Zm00001d012407 // Zm00001d021620 // Zm00001d017121
GO:0019252	P	starch biosynthetic process	5	1235	28	30113	0.0089	0.33	// Zm00001d019479 // Zm00001d005546 // Zm00001d039131 // Zm00001d052263 // Zm00001d033910
GO:0030150	P	protein import into mitochondrial matrix	5	1235	28	30113	0.0089	0.33	// Zm00001d042395 // Zm00001d016436 // Zm00001d005513 // Zm00001d034270 // Zm00001d028485
GO:0072521	P	purine-containing compound metabolic process	27	1235	391	30113	0.0087	0.33	// Zm00001d037466 // Zm00001d052242 // Zm00001d036206 // Zm00001d051001 // Zm00001d021310 // Zm00001d021558 // Zm00001d008376 // Zm00001d037278 // Zm00001d053015 // Zm00001d051545 // Zm00001d017826 // Zm00001d037689 // Zm00001d012407 // Zm00001d038579 // Zm00001d026619 // Zm00001d041455 // Zm00001d038218 // Zm00001d047789 // Zm00001d010672 // Zm00001d043511 // Zm00001d047054 // Zm00001d013140 // …
GO:0009126	P	purine nucleoside monophosphate metabolic process	21	1235	281	30113	0.0089	0.33	// Zm00001d037466 // Zm00001d052242 // Zm00001d026619 // Zm00001d036206 // Zm00001d038218 // Zm00001d047789 // Zm00001d010672 // Zm00001d051001 // Zm00001d043511 // Zm00001d038579 // Zm00001d023559 // Zm00001d021310 // Zm00001d047054 // Zm00001d037278 // Zm00001d053015 // Zm00001d019062 // Zm00001d037689 // Zm00001d039499 // Zm00001d012407 // Zm00001d021620 // Zm00001d017121
GO:0006040	P	amino sugar metabolic process	6	1235	40	30113	0.009	0.33	// Zm00001d009936 // Zm00001d024307 // Zm00001d017085 // Zm00001d010585 // Zm00001d050961 // Zm00001d003292
GO:0015980	P	energy derivation by oxidation of organic compounds	16	1235	194	30113	0.0093	0.34	// Zm00001d039131 // Zm00001d035136 // Zm00001d048358 // Zm00001d036539 // Zm00001d038218 // Zm00001d033910 // Zm00001d006309 // Zm00001d002436 // Zm00001d033746 // Zm00001d022229 // Zm00001d012702 // Zm00001d021421 // Zm00001d013781 // Zm00001d005546 // Zm00001d003817 // Zm00001d024980
GO:0009909	P	regulation of flower development	8	1235	67	30113	0.0093	0.34	// Zm00001d009773 // Zm00001d043589 // Zm00001d016361 // Zm00001d003162 // Zm00001d017176 // Zm00001d042217 // Zm00001d025099 // Zm00001d025062
GO:0036094	F	small molecule binding	207	1235	4327	30113	0.012	0.34	// Zm00001d022468 // Zm00001d006944 // Zm00001d008485 // Zm00001d038653 // Zm00001d049938 // Zm00001d039131 // Zm00001d047965 // Zm00001d025342 // Zm00001d037689 // Zm00001d003512 // Zm00001d042608 // Zm00001d040562 // Zm00001d028409 // Zm00001d010159 // Zm00001d012774 // Zm00001d042500 // Zm00001d021638 // Zm00001d018034 // Zm00001d039926 // Zm00001d020985 // Zm00001d042049 // Zm00001d031351 // …
GO:0007623	P	circadian rhythm	6	1235	41	30113	0.01	0.36	// Zm00001d038678 // Zm00001d054044 // Zm00001d047269 // Zm00001d023583 // Zm00001d053675 // Zm00001d018796
GO:0048511	P	rhythmic process	6	1235	41	30113	0.01	0.36	// Zm00001d038678 // Zm00001d054044 // Zm00001d047269 // Zm00001d023583 // Zm00001d053675 // Zm00001d018796
GO:0016132	P	brassinosteroid biosynthetic process	5	1235	29	30113	0.01	0.36	// Zm00001d026083 // Zm00001d002626 // Zm00001d033180 // Zm00001d045563 // Zm00001d021639
GO:0016310	P	phosphorylation	132	1235	2619	30113	0.01	0.36	// Zm00001d010662 // Zm00001d008485 // Zm00001d053076 // Zm00001d012774 // Zm00001d043447 // Zm00001d005966 // Zm00001d027415 // Zm00001d051545 // Zm00001d025342 // Zm00001d037689 // Zm00001d002128 // Zm00001d033316 // Zm00001d000298 // Zm00001d043505 // Zm00001d011628 // Zm00001d009660 // Zm00001d035949 // Zm00001d037397 // Zm00001d041327 // Zm00001d037694 // Zm00001d045124 // Zm00001d042500 // …
GO:0003993	F	acid phosphatase activity	7	1235	57	30113	0.013	0.36	// Zm00001d016907 // Zm00001d030765 // Zm00001d028368 // Zm00001d045404 // Zm00001d010373 // Zm00001d034839 // Zm00001d037680
GO:0008610	P	lipid biosynthetic process	34	1235	533	30113	0.011	0.37	// Zm00001d042596 // Zm00001d044813 // Zm00001d047849 // Zm00001d006098 // Zm00001d018595 // Zm00001d002626 // Zm00001d026083 // Zm00001d010585 // Zm00001d017826 // Zm00001d002000 // Zm00001d039053 // Zm00001d020557 // Zm00001d039953 // Zm00001d019629 // Zm00001d003750 // Zm00001d045563 // Zm00001d021639 // Zm00001d022144 // Zm00001d053675 // Zm00001d026056 // Zm00001d043411 // Zm00001d049267 // …
GO:0050661	F	NADP binding	10	1235	102	30113	0.013	0.37	// Zm00001d051001 // Zm00001d049187 // Zm00001d003429 // Zm00001d013223 // Zm00001d003252 // Zm00001d027488 // Zm00001d017826 // Zm00001d040173 // Zm00001d017121 // Zm00001d034345
GO:0034620	P	cellular response to unfolded protein	6	1235	42	30113	0.011	0.38	// Zm00001d010529 // Zm00001d008214 // Zm00001d006036 // Zm00001d048073 // Zm00001d048770 // Zm00001d042922
GO:0006986	P	response to unfolded protein	6	1235	42	30113	0.011	0.38	// Zm00001d010529 // Zm00001d008214 // Zm00001d006036 // Zm00001d048073 // Zm00001d048770 // Zm00001d042922
GO:0048037	F	cofactor binding	41	1235	685	30113	0.014	0.38	// Zm00001d051001 // Zm00001d035475 // Zm00001d049995 // Zm00001d047166 // Zm00001d016841 // Zm00001d013992 // Zm00001d017826 // Zm00001d020970 // Zm00001d003512 // Zm00001d030544 // Zm00001d049187 // Zm00001d017598 // Zm00001d004356 // Zm00001d048417 // Zm00001d048416 // Zm00001d025103 // Zm00001d037005 // Zm00001d043845 // Zm00001d006875 // Zm00001d034345 // Zm00001d010670 // Zm00001d013223 // …
GO:0098660	P	inorganic ion transmembrane transport	37	1235	596	30113	0.012	0.39	// Zm00001d052242 // Zm00001d052457 // Zm00001d047063 // Zm00001d044717 // Zm00001d045139 // Zm00001d029254 // Zm00001d039647 // Zm00001d016274 // Zm00001d020395 // Zm00001d039973 // Zm00001d033625 // Zm00001d002996 // Zm00001d002884 // Zm00001d020985 // Zm00001d029645 // Zm00001d002091 // Zm00001d047789 // Zm00001d042651 // Zm00001d010957 // Zm00001d044768 // Zm00001d003603 // Zm00001d041590 // …
GO:0016831	F	carboxy-lyase activity	10	1235	104	30113	0.015	0.39	// Zm00001d047981 // Zm00001d033024 // Zm00001d042088 // Zm00001d052595 // Zm00001d012702 // Zm00001d051194 // Zm00001d020008 // Zm00001d028471 // Zm00001d024980 // Zm00001d048593
GO:0050660	F	flavin adenine dinucleotide binding	15	1235	188	30113	0.015	0.39	// Zm00001d035475 // Zm00001d017598 // Zm00001d018034 // Zm00001d032719 // Zm00001d048417 // Zm00001d025545 // Zm00001d016841 // Zm00001d032046 // Zm00001d049995 // Zm00001d043845 // Zm00001d003512 // Zm00001d034387 // Zm00001d048416 // Zm00001d048890 // Zm00001d037005
GO:0010038	P	response to metal ion	9	1235	85	30113	0.012	0.4	// Zm00001d010672 // Zm00001d035616 // Zm00001d006036 // Zm00001d009084 // Zm00001d016691 // Zm00001d052316 // Zm00001d027488 // Zm00001d038579 // Zm00001d015133
GO:0006163	P	purine nucleotide metabolic process	24	1235	345	30113	0.012	0.4	// Zm00001d037466 // Zm00001d052242 // Zm00001d036206 // Zm00001d051001 // Zm00001d021310 // Zm00001d037278 // Zm00001d053015 // Zm00001d051545 // Zm00001d017826 // Zm00001d037689 // Zm00001d012407 // Zm00001d038579 // Zm00001d026619 // Zm00001d038218 // Zm00001d047789 // Zm00001d010672 // Zm00001d043511 // Zm00001d047054 // Zm00001d013140 // Zm00001d039499 // Zm00001d023559 // Zm00001d019062 // …
GO:0019867	C	outer membrane	9	1235	94	30113	0.021	0.4	// Zm00001d009649 // Zm00001d039953 // Zm00001d028373 // Zm00001d003750 // Zm00001d023583 // Zm00001d038840 // Zm00001d047965 // Zm00001d039086 // Zm00001d011135
GO:0005887	C	integral component of plasma membrane	15	1235	196	30113	0.02	0.4	// Zm00001d029645 // Zm00001d052457 // Zm00001d040562 // Zm00001d039973 // Zm00001d039647 // Zm00001d047063 // Zm00001d018803 // Zm00001d017249 // Zm00001d029254 // Zm00001d041590 // Zm00001d036010 // Zm00001d016274 // Zm00001d051843 // Zm00001d020985 // Zm00001d017069
GO:0016101	P	diterpenoid metabolic process	5	1235	31	30113	0.013	0.42	// Zm00001d015053 // Zm00001d045563 // Zm00001d043411 // Zm00001d002351 // Zm00001d002999
GO:0006098	P	pentose-phosphate shunt	5	1235	31	30113	0.013	0.42	// Zm00001d046962 // Zm00001d045451 // Zm00001d049187 // Zm00001d003252 // Zm00001d027841
GO:0019725	P	cellular homeostasis	24	1235	348	30113	0.013	0.43	// Zm00001d021596 // Zm00001d007301 // Zm00001d023872 // Zm00001d038653 // Zm00001d037689 // Zm00001d021334 // Zm00001d039647 // Zm00001d041804 // Zm00001d002884 // Zm00001d037757 // Zm00001d022518 // Zm00001d006467 // Zm00001d020395 // Zm00001d043511 // Zm00001d034187 // Zm00001d010871 // Zm00001d052316 // Zm00001d024835 // Zm00001d041590 // Zm00001d009705 // Zm00001d016691 // Zm00001d049650 // …
GO:0015294	F	solute:cation symporter activity	14	1235	173	30113	0.016	0.43	// Zm00001d029645 // Zm00001d018803 // Zm00001d044529 // Zm00001d028355 // Zm00001d003603 // Zm00001d043374 // Zm00001d044768 // Zm00001d012153 // Zm00001d029254 // Zm00001d035214 // Zm00001d016274 // Zm00001d023720 // Zm00001d016982 // Zm00001d039973
GO:0005737	C	cytoplasm	380	1235	8466	30113	0.023	0.44	// Zm00001d026703 // Zm00001d027652 // Zm00001d027557 // Zm00001d039131 // Zm00001d051545 // Zm00001d029360 // Zm00001d043325 // Zm00001d018034 // Zm00001d049002 // Zm00001d026016 // Zm00001d039040 // Zm00001d043137 // Zm00001d051945 // Zm00001d048998 // Zm00001d010585 // Zm00001d021334 // Zm00001d021763 // Zm00001d036206 // Zm00001d021310 // Zm00001d011135 // Zm00001d017531 // Zm00001d009181 // …
GO:0051186	P	cofactor metabolic process	32	1235	505	30113	0.014	0.45	// Zm00001d037466 // Zm00001d051001 // Zm00001d012510 // Zm00001d053076 // Zm00001d021310 // Zm00001d008230 // Zm00001d037278 // Zm00001d053015 // Zm00001d036206 // Zm00001d017826 // Zm00001d037689 // Zm00001d012407 // Zm00001d001820 // Zm00001d038579 // Zm00001d049187 // Zm00001d027841 // Zm00001d018034 // Zm00001d043963 // Zm00001d046962 // Zm00001d026619 // Zm00001d041455 // Zm00001d010670 // …
GO:0035673	F	oligopeptide transmembrane transporter activity	8	1235	77	30113	0.019	0.45	// Zm00001d044529 // Zm00001d028355 // Zm00001d043374 // Zm00001d044768 // Zm00001d003603 // Zm00001d036010 // Zm00001d016982 // Zm00001d051843
GO:0016740	F	transferase activity	278	1235	6031	30113	0.019	0.45	// Zm00001d010662 // Zm00001d008485 // Zm00001d037278 // Zm00001d053076 // Zm00001d038653 // Zm00001d052200 // Zm00001d027557 // Zm00001d039131 // Zm00001d051545 // Zm00001d029360 // Zm00001d037689 // Zm00001d037694 // Zm00001d039923 // Zm00001d042608 // Zm00001d033541 // Zm00001d047849 // Zm00001d006449 // Zm00001d046595 // Zm00001d052744 // Zm00001d013992 // Zm00001d013244 // Zm00001d033316 // …
GO:1904680	F	peptide transmembrane transporter activity	8	1235	77	30113	0.019	0.45	// Zm00001d044529 // Zm00001d028355 // Zm00001d043374 // Zm00001d044768 // Zm00001d003603 // Zm00001d036010 // Zm00001d016982 // Zm00001d051843
GO:0015198	F	oligopeptide transporter activity	8	1235	77	30113	0.019	0.45	// Zm00001d044529 // Zm00001d028355 // Zm00001d043374 // Zm00001d044768 // Zm00001d003603 // Zm00001d036010 // Zm00001d016982 // Zm00001d051843
GO:0015197	F	peptide transporter activity	8	1235	77	30113	0.019	0.45	// Zm00001d044529 // Zm00001d028355 // Zm00001d043374 // Zm00001d044768 // Zm00001d003603 // Zm00001d036010 // Zm00001d016982 // Zm00001d051843
GO:0006458	P	'de novo' protein folding	9	1235	88	30113	0.014	0.46	// Zm00001d010529 // Zm00001d028409 // Zm00001d014090 // Zm00001d006036 // Zm00001d038456 // Zm00001d007031 // Zm00001d048073 // Zm00001d042922 // Zm00001d006126
GO:0006739	P	NADP metabolic process	6	1235	45	30113	0.015	0.47	// Zm00001d046962 // Zm00001d049187 // Zm00001d027841 // Zm00001d053076 // Zm00001d045451 // Zm00001d003252
GO:0016620	F	oxidoreductase activity, acting on the aldehyde or oxo group of donors, NAD or NADP as acceptor	8	1235	78	30113	0.02	0.47	// Zm00001d051001 // Zm00001d003429 // Zm00001d013223 // Zm00001d023580 // Zm00001d017418 // Zm00001d027488 // Zm00001d017121 // Zm00001d044339
GO:0015293	F	symporter activity	14	1235	178	30113	0.02	0.47	// Zm00001d029645 // Zm00001d018803 // Zm00001d044529 // Zm00001d028355 // Zm00001d003603 // Zm00001d043374 // Zm00001d044768 // Zm00001d012153 // Zm00001d029254 // Zm00001d035214 // Zm00001d016274 // Zm00001d023720 // Zm00001d016982 // Zm00001d039973
GO:0006626	P	protein targeting to mitochondrion	8	1235	74	30113	0.015	0.48	// Zm00001d035267 // Zm00001d005513 // Zm00001d042395 // Zm00001d014090 // Zm00001d028485 // Zm00001d016436 // Zm00001d018098 // Zm00001d034270
GO:0009737	P	response to abscisic acid	17	1235	224	30113	0.015	0.48	// Zm00001d013465 // Zm00001d008209 // Zm00001d021014 // Zm00001d049187 // Zm00001d005698 // Zm00001d034828 // Zm00001d016105 // Zm00001d049785 // Zm00001d052200 // Zm00001d011392 // Zm00001d054044 // Zm00001d005795 // Zm00001d033680 // Zm00001d053675 // Zm00001d002000 // Zm00001d017270 // Zm00001d022166
GO:0072655	P	establishment of protein localization to mitochondrion	8	1235	74	30113	0.015	0.48	// Zm00001d035267 // Zm00001d005513 // Zm00001d042395 // Zm00001d014090 // Zm00001d028485 // Zm00001d016436 // Zm00001d018098 // Zm00001d034270
GO:0070585	P	protein localization to mitochondrion	8	1235	74	30113	0.015	0.48	// Zm00001d035267 // Zm00001d005513 // Zm00001d042395 // Zm00001d014090 // Zm00001d028485 // Zm00001d016436 // Zm00001d018098 // Zm00001d034270
GO:0097305	P	response to alcohol	17	1235	225	30113	0.016	0.49	// Zm00001d013465 // Zm00001d008209 // Zm00001d021014 // Zm00001d049187 // Zm00001d005698 // Zm00001d034828 // Zm00001d016105 // Zm00001d049785 // Zm00001d052200 // Zm00001d011392 // Zm00001d054044 // Zm00001d005795 // Zm00001d033680 // Zm00001d053675 // Zm00001d002000 // Zm00001d017270 // Zm00001d022166
GO:0010268	P	brassinosteroid homeostasis	5	1235	33	30113	0.016	0.49	// Zm00001d026083 // Zm00001d002626 // Zm00001d033180 // Zm00001d045563 // Zm00001d021639
GO:0044183	F	protein binding involved in protein folding	5	1235	36	30113	0.022	0.5	// Zm00001d048073 // Zm00001d042922 // Zm00001d006036 // Zm00001d006126 // Zm00001d010529
GO:0016773	F	phosphotransferase activity, alcohol group as acceptor	99	1235	1956	30113	0.022	0.5	// Zm00001d006944 // Zm00001d008485 // Zm00001d053076 // Zm00001d012774 // Zm00001d027415 // Zm00001d025342 // Zm00001d037689 // Zm00001d002128 // Zm00001d033316 // Zm00001d047054 // Zm00001d009660 // Zm00001d035949 // Zm00001d037397 // Zm00001d041327 // Zm00001d045124 // Zm00001d042500 // Zm00001d038809 // Zm00001d005105 // Zm00001d002313 // Zm00001d050475 // Zm00001d021535 // Zm00001d018431 // …
GO:0031969	C	chloroplast membrane	8	1235	83	30113	0.027	0.5	// Zm00001d009649 // Zm00001d039953 // Zm00001d028373 // Zm00001d003750 // Zm00001d023583 // Zm00001d047965 // Zm00001d039258 // Zm00001d039086
GO:0009611	P	response to wounding	10	1235	107	30113	0.017	0.53	// Zm00001d011080 // Zm00001d049785 // Zm00001d053675 // Zm00001d054067 // Zm00001d010025 // Zm00001d035211 // Zm00001d015053 // Zm00001d011079 // Zm00001d021014 // Zm00001d015054
GO:0034220	P	ion transmembrane transport	41	1235	696	30113	0.018	0.53	// Zm00001d052242 // Zm00001d052457 // Zm00001d047063 // Zm00001d044717 // Zm00001d045139 // Zm00001d011135 // Zm00001d029254 // Zm00001d039647 // Zm00001d016274 // Zm00001d020395 // Zm00001d039973 // Zm00001d017249 // Zm00001d033625 // Zm00001d002996 // Zm00001d002884 // Zm00001d020985 // Zm00001d029645 // Zm00001d002091 // Zm00001d047789 // Zm00001d042651 // Zm00001d010957 // Zm00001d044768 // …
GO:0016131	P	brassinosteroid metabolic process	5	1235	34	30113	0.018	0.53	// Zm00001d026083 // Zm00001d002626 // Zm00001d033180 // Zm00001d045563 // Zm00001d021639
GO:0035672	P	oligopeptide transmembrane transport	8	1235	77	30113	0.019	0.55	// Zm00001d044529 // Zm00001d028355 // Zm00001d043374 // Zm00001d044768 // Zm00001d003603 // Zm00001d036010 // Zm00001d016982 // Zm00001d051843
GO:0042493	P	response to drug	7	1235	62	30113	0.019	0.55	// Zm00001d002623 // Zm00001d004055 // Zm00001d021629 // Zm00001d013809 // Zm00001d035381 // Zm00001d033061 // Zm00001d026076
GO:0006855	P	drug transmembrane transport	7	1235	62	30113	0.019	0.55	// Zm00001d002623 // Zm00001d004055 // Zm00001d021629 // Zm00001d013809 // Zm00001d035381 // Zm00001d033061 // Zm00001d026076
GO:0015893	P	drug transport	7	1235	62	30113	0.019	0.55	// Zm00001d002623 // Zm00001d004055 // Zm00001d021629 // Zm00001d013809 // Zm00001d035381 // Zm00001d033061 // Zm00001d026076
GO:0042802	F	identical protein binding	11	1235	131	30113	0.025	0.56	// Zm00001d017330 // Zm00001d012510 // Zm00001d005513 // Zm00001d011486 // Zm00001d023583 // Zm00001d028750 // Zm00001d024839 // Zm00001d052316 // Zm00001d020638 // Zm00001d043735 // Zm00001d018809
GO:0016903	F	oxidoreductase activity, acting on the aldehyde or oxo group of donors	9	1235	98	30113	0.026	0.56	// Zm00001d051001 // Zm00001d003429 // Zm00001d013223 // Zm00001d023580 // Zm00001d017418 // Zm00001d027488 // Zm00001d034387 // Zm00001d017121 // Zm00001d044339
GO:0008300	P	isoprenoid catabolic process	5	1235	35	30113	0.02	0.57	// Zm00001d017766 // Zm00001d033222 // Zm00001d051556 // Zm00001d043411 // Zm00001d002999
GO:0042170	C	plastid membrane	8	1235	86	30113	0.032	0.57	// Zm00001d009649 // Zm00001d039953 // Zm00001d028373 // Zm00001d003750 // Zm00001d023583 // Zm00001d047965 // Zm00001d039258 // Zm00001d039086
GO:0019318	P	hexose metabolic process	14	1235	178	30113	0.02	0.58	// Zm00001d051001 // Zm00001d044813 // Zm00001d003429 // Zm00001d010672 // Zm00001d003252 // Zm00001d038579 // Zm00001d021310 // Zm00001d028931 // Zm00001d033746 // Zm00001d017121 // Zm00001d043086 // Zm00001d012407 // Zm00001d028471 // Zm00001d027488
GO:0015297	F	antiporter activity	15	1235	205	30113	0.028	0.61	// Zm00001d002623 // Zm00001d031833 // Zm00001d006511 // Zm00001d033061 // Zm00001d021653 // Zm00001d017901 // Zm00001d021930 // Zm00001d026076 // Zm00001d021629 // Zm00001d013809 // Zm00001d004055 // Zm00001d047242 // Zm00001d035381 // Zm00001d039258 // Zm00001d009028
GO:0048580	P	regulation of post-embryonic development	12	1235	145	30113	0.022	0.62	// Zm00001d013465 // Zm00001d009773 // Zm00001d043589 // Zm00001d016361 // Zm00001d024783 // Zm00001d003162 // Zm00001d028432 // Zm00001d017176 // Zm00001d042217 // Zm00001d033680 // Zm00001d025099 // Zm00001d025062
GO:0048831	P	regulation of shoot system development	9	1235	95	30113	0.022	0.62	// Zm00001d042637 // Zm00001d043589 // Zm00001d016361 // Zm00001d009773 // Zm00001d003162 // Zm00001d017176 // Zm00001d042217 // Zm00001d025099 // Zm00001d025062
GO:1901615	P	organic hydroxy compound metabolic process	15	1235	198	30113	0.022	0.62	// Zm00001d002626 // Zm00001d019629 // Zm00001d049785 // Zm00001d054067 // Zm00001d021310 // Zm00001d020717 // Zm00001d045563 // Zm00001d026083 // Zm00001d021639 // Zm00001d017826 // Zm00001d033551 // Zm00001d012407 // Zm00001d046234 // Zm00001d021014 // Zm00001d033180
GO:0004674	F	protein serine/threonine kinase activity	59	1235	1104	30113	0.029	0.62	// Zm00001d006944 // Zm00001d031359 // Zm00001d008485 // Zm00001d034657 // Zm00001d012774 // Zm00001d035450 // Zm00001d008462 // Zm00001d011392 // Zm00001d027415 // Zm00001d041215 // Zm00001d025342 // Zm00001d027863 // Zm00001d012600 // Zm00001d022272 // Zm00001d045481 // Zm00001d029975 // Zm00001d031395 // Zm00001d033316 // Zm00001d031023 // Zm00001d023353 // Zm00001d039188 // Zm00001d017270 // …
GO:0034637	P	cellular carbohydrate biosynthetic process	20	1235	292	30113	0.023	0.65	// Zm00001d018700 // Zm00001d033910 // Zm00001d033746 // Zm00001d020852 // Zm00001d014532 // Zm00001d052263 // Zm00001d019317 // Zm00001d005687 // Zm00001d003510 // Zm00001d019479 // Zm00001d018082 // Zm00001d012036 // Zm00001d039131 // Zm00001d015306 // Zm00001d014867 // Zm00001d014866 // Zm00001d005546 // Zm00001d003817 // Zm00001d043469 // Zm00001d044823
GO:0000287	F	magnesium ion binding	13	1235	171	30113	0.031	0.65	// Zm00001d026619 // Zm00001d002128 // Zm00001d017770 // Zm00001d035616 // Zm00001d047054 // Zm00001d033746 // Zm00001d052437 // Zm00001d026680 // Zm00001d004279 // Zm00001d015053 // Zm00001d032230 // Zm00001d002351 // Zm00001d015054
GO:0042430	P	indole-containing compound metabolic process	6	1235	51	30113	0.024	0.66	// Zm00001d013231 // Zm00001d034461 // Zm00001d020008 // Zm00001d012322 // Zm00001d048709 // Zm00001d034453
GO:0006094	P	gluconeogenesis	5	1235	37	30113	0.024	0.66	// Zm00001d038579 // Zm00001d012407 // Zm00001d021310 // Zm00001d028471 // Zm00001d010672
GO:0005975	P	carbohydrate metabolic process	78	1235	1502	30113	0.024	0.66	// Zm00001d037466 // Zm00001d051001 // Zm00001d044813 // Zm00001d026712 // Zm00001d033910 // Zm00001d046595 // Zm00001d020852 // Zm00001d043086 // Zm00001d052263 // Zm00001d021310 // Zm00001d026619 // Zm00001d042767 // Zm00001d037278 // Zm00001d053015 // Zm00001d027619 // Zm00001d052595 // Zm00001d039131 // Zm00001d023813 // Zm00001d007571 // Zm00001d037689 // Zm00001d048907 // Zm00001d000164 // …
GO:0015833	P	peptide transport	8	1235	81	30113	0.024	0.66	// Zm00001d044529 // Zm00001d028355 // Zm00001d043374 // Zm00001d044768 // Zm00001d003603 // Zm00001d036010 // Zm00001d016982 // Zm00001d051843
GO:0006857	P	oligopeptide transport	8	1235	81	30113	0.024	0.66	// Zm00001d044529 // Zm00001d028355 // Zm00001d043374 // Zm00001d044768 // Zm00001d003603 // Zm00001d036010 // Zm00001d016982 // Zm00001d051843
GO:1901607	P	alpha-amino acid biosynthetic process	15	1235	200	30113	0.024	0.66	// Zm00001d041455 // Zm00001d013223 // Zm00001d017644 // Zm00001d036439 // Zm00001d034851 // Zm00001d028750 // Zm00001d034461 // Zm00001d020008 // Zm00001d052437 // Zm00001d034453 // Zm00001d043845 // Zm00001d021596 // Zm00001d048709 // Zm00001d006467 // Zm00001d008974
GO:0031667	P	response to nutrient levels	7	1235	66	30113	0.025	0.66	// Zm00001d053626 // Zm00001d049785 // Zm00001d051945 // Zm00001d040173 // Zm00001d042637 // Zm00001d033047 // Zm00001d021014
GO:0046915	F	transition metal ion transmembrane transporter activity	7	1235	70	30113	0.032	0.66	// Zm00001d020395 // Zm00001d002884 // Zm00001d033625 // Zm00001d010957 // Zm00001d019327 // Zm00001d019226 // Zm00001d015133
GO:0009607	P	response to biotic stimulus	18	1235	257	30113	0.025	0.67	// Zm00001d009936 // Zm00001d047789 // Zm00001d010672 // Zm00001d038579 // Zm00001d054044 // Zm00001d037398 // Zm00001d038205 // Zm00001d035211 // Zm00001d052316 // Zm00001d019225 // Zm00001d031023 // Zm00001d003378 // Zm00001d042293 // Zm00001d037397 // Zm00001d002000 // Zm00001d036539 // Zm00001d038199 // Zm00001d053675
GO:0009225	P	nucleotide-sugar metabolic process	5	1235	38	30113	0.026	0.68	// Zm00001d024307 // Zm00001d021421 // Zm00001d006309 // Zm00001d010585 // Zm00001d048907
GO:0019319	P	hexose biosynthetic process	5	1235	38	30113	0.026	0.68	// Zm00001d038579 // Zm00001d012407 // Zm00001d021310 // Zm00001d028471 // Zm00001d010672
GO:0046364	P	monosaccharide biosynthetic process	5	1235	38	30113	0.026	0.68	// Zm00001d038579 // Zm00001d012407 // Zm00001d021310 // Zm00001d028471 // Zm00001d010672
GO:0019637	P	organophosphate metabolic process	46	1235	821	30113	0.026	0.68	// Zm00001d037466 // Zm00001d052242 // Zm00001d036206 // Zm00001d053076 // Zm00001d011486 // Zm00001d051001 // Zm00001d038579 // Zm00001d021310 // Zm00001d037278 // Zm00001d053015 // Zm00001d051545 // Zm00001d017826 // Zm00001d037689 // Zm00001d010670 // Zm00001d012407 // Zm00001d032238 // Zm00001d013090 // Zm00001d049187 // Zm00001d027841 // Zm00001d048434 // Zm00001d021014 // Zm00001d046962 // …
GO:1990542	P	mitochondrial transmembrane transport	7	1235	67	30113	0.026	0.68	// Zm00001d035267 // Zm00001d005513 // Zm00001d028485 // Zm00001d014090 // Zm00001d042395 // Zm00001d016436 // Zm00001d034270
GO:0009064	P	glutamine family amino acid metabolic process	9	1235	99	30113	0.027	0.69	// Zm00001d047981 // Zm00001d043845 // Zm00001d011486 // Zm00001d033160 // Zm00001d028750 // Zm00001d005780 // Zm00001d051194 // Zm00001d008974 // Zm00001d002052
GO:0030001	P	metal ion transport	23	1235	357	30113	0.029	0.73	// Zm00001d012484 // Zm00001d040637 // Zm00001d052457 // Zm00001d026069 // Zm00001d049092 // Zm00001d044717 // Zm00001d029126 // Zm00001d020395 // Zm00001d033625 // Zm00001d020985 // Zm00001d002884 // Zm00001d010957 // Zm00001d005950 // Zm00001d052040 // Zm00001d052316 // Zm00001d042244 // Zm00001d015133 // Zm00001d023929 // Zm00001d016691 // Zm00001d019327 // Zm00001d019226 // Zm00001d047242 // …
GO:0016829	F	lyase activity	31	1235	528	30113	0.036	0.75	// Zm00001d008700 // Zm00001d015976 // Zm00001d053015 // Zm00001d052595 // Zm00001d032230 // Zm00001d033024 // Zm00001d002000 // Zm00001d024980 // Zm00001d019184 // Zm00001d048358 // Zm00001d047981 // Zm00001d025539 // Zm00001d044099 // Zm00001d034453 // Zm00001d043963 // Zm00001d048709 // Zm00001d048593 // Zm00001d031212 // Zm00001d054067 // Zm00001d042088 // Zm00001d012702 // Zm00001d051194 // …
GO:0010817	P	regulation of hormone levels	10	1235	118	30113	0.03	0.77	// Zm00001d000237 // Zm00001d021454 // Zm00001d033180 // Zm00001d032046 // Zm00001d002626 // Zm00001d045563 // Zm00001d026083 // Zm00001d021639 // Zm00001d036339 // Zm00001d034387
GO:0016765	F	transferase activity, transferring alkyl or aryl (other than methyl) groups	13	1235	177	30113	0.038	0.77	// Zm00001d023863 // Zm00001d042102 // Zm00001d019629 // Zm00001d029708 // Zm00001d043344 // Zm00001d027557 // Zm00001d036339 // Zm00001d018220 // Zm00001d029696 // Zm00001d024839 // Zm00001d018809 // Zm00001d029699 // Zm00001d042098
GO:0051537	F	2 iron, 2 sulfur cluster binding	6	1235	58	30113	0.04	0.78	// Zm00001d035136 // Zm00001d042026 // Zm00001d016134 // Zm00001d034387 // Zm00001d011819 // Zm00001d018358
GO:0010333	F	terpene synthase activity	5	1235	43	30113	0.04	0.78	// Zm00001d015053 // Zm00001d004279 // Zm00001d032230 // Zm00001d002351 // Zm00001d015054
GO:0015295	F	solute:proton symporter activity	12	1235	160	30113	0.04	0.78	// Zm00001d029645 // Zm00001d018803 // Zm00001d044529 // Zm00001d028355 // Zm00001d003603 // Zm00001d043374 // Zm00001d044768 // Zm00001d012153 // Zm00001d029254 // Zm00001d016274 // Zm00001d016982 // Zm00001d039973
GO:0006812	P	cation transport	42	1235	748	30113	0.031	0.8	// Zm00001d012484 // Zm00001d040637 // Zm00001d029126 // Zm00001d052242 // Zm00001d026069 // Zm00001d049092 // Zm00001d052457 // Zm00001d044717 // Zm00001d045139 // Zm00001d029254 // Zm00001d016274 // Zm00001d002996 // Zm00001d039973 // Zm00001d033625 // Zm00001d012153 // Zm00001d020985 // Zm00001d029645 // Zm00001d047789 // Zm00001d020395 // Zm00001d002884 // Zm00001d010957 // Zm00001d044768 // …
GO:1903509	P	liposaccharide metabolic process	8	1235	86	30113	0.032	0.8	// Zm00001d039953 // Zm00001d047849 // Zm00001d003750 // Zm00001d018595 // Zm00001d032725 // Zm00001d015306 // Zm00001d048835 // Zm00001d005550
GO:0006720	P	isoprenoid metabolic process	12	1235	154	30113	0.032	0.8	// Zm00001d017766 // Zm00001d043411 // Zm00001d017826 // Zm00001d019629 // Zm00001d045563 // Zm00001d002351 // Zm00001d033222 // Zm00001d051556 // Zm00001d019060 // Zm00001d015053 // Zm00001d048146 // Zm00001d002999
GO:0001101	P	response to acid chemical	26	1235	421	30113	0.032	0.8	// Zm00001d013465 // Zm00001d034828 // Zm00001d052200 // Zm00001d011392 // Zm00001d019565 // Zm00001d021014 // Zm00001d033680 // Zm00001d020557 // Zm00001d051872 // Zm00001d005698 // Zm00001d016105 // Zm00001d049785 // Zm00001d016361 // Zm00001d002000 // Zm00001d035211 // Zm00001d005795 // Zm00001d053675 // Zm00001d017270 // Zm00001d022166 // Zm00001d008209 // Zm00001d054044 // Zm00001d003006 // …
GO:0016129	P	phytosteroid biosynthetic process	5	1235	41	30113	0.034	0.84	// Zm00001d026083 // Zm00001d002626 // Zm00001d033180 // Zm00001d045563 // Zm00001d021639
GO:0044264	P	cellular polysaccharide metabolic process	21	1235	327	30113	0.036	0.88	// Zm00001d026712 // Zm00001d052977 // Zm00001d033910 // Zm00001d020852 // Zm00001d014532 // Zm00001d052263 // Zm00001d019317 // Zm00001d003510 // Zm00001d020371 // Zm00001d019479 // Zm00001d033746 // Zm00001d039131 // Zm00001d015306 // Zm00001d014867 // Zm00001d014866 // Zm00001d021421 // Zm00001d018700 // Zm00001d005546 // Zm00001d003817 // Zm00001d006309 // Zm00001d044823
GO:0005996	P	monosaccharide metabolic process	15	1235	212	30113	0.036	0.88	// Zm00001d051001 // Zm00001d044813 // Zm00001d027841 // Zm00001d010672 // Zm00001d003252 // Zm00001d038579 // Zm00001d021310 // Zm00001d028931 // Zm00001d033746 // Zm00001d017121 // Zm00001d043086 // Zm00001d003429 // Zm00001d012407 // Zm00001d028471 // Zm00001d027488
GO:0009991	P	response to extracellular stimulus	7	1235	72	30113	0.036	0.88	// Zm00001d053626 // Zm00001d049785 // Zm00001d051945 // Zm00001d040173 // Zm00001d042637 // Zm00001d033047 // Zm00001d021014
GO:0009642	P	response to light intensity	6	1235	57	30113	0.037	0.9	// Zm00001d008209 // Zm00001d028408 // Zm00001d033180 // Zm00001d016361 // Zm00001d048073 // Zm00001d018796
GO:0043565	F	sequence-specific DNA binding	56	1235	1074	30113	0.047	0.9	// Zm00001d039371 // Zm00001d051569 // Zm00001d021761 // Zm00001d013119 // Zm00001d013465 // Zm00001d042315 // Zm00001d042472 // Zm00001d022560 // Zm00001d012757 // Zm00001d003293 // Zm00001d037274 // Zm00001d045112 // Zm00001d052495 // Zm00001d021296 // Zm00001d033680 // Zm00001d030678 // Zm00001d009435 // Zm00001d025684 // Zm00001d032694 // Zm00001d054080 // Zm00001d043368 // Zm00001d006034 // …
GO:0072330	P	monocarboxylic acid biosynthetic process	14	1235	195	30113	0.038	0.91	// Zm00001d044813 // Zm00001d049267 // Zm00001d002000 // Zm00001d033222 // Zm00001d025545 // Zm00001d006080 // Zm00001d032368 // Zm00001d022144 // Zm00001d034387 // Zm00001d003512 // Zm00001d006866 // Zm00001d048061 // Zm00001d039053 // Zm00001d053675
GO:0006631	P	fatty acid metabolic process	14	1235	196	30113	0.039	0.94	// Zm00001d044813 // Zm00001d031212 // Zm00001d049267 // Zm00001d043490 // Zm00001d054067 // Zm00001d022144 // Zm00001d002000 // Zm00001d048890 // Zm00001d006080 // Zm00001d006630 // Zm00001d006866 // Zm00001d048061 // Zm00001d039053 // Zm00001d053675
GO:0016861	F	intramolecular oxidoreductase activity, interconverting aldoses and ketoses	5	1235	46	30113	0.05	0.94	// Zm00001d020008 // Zm00001d048907 // Zm00001d012407 // Zm00001d021310 // Zm00001d015306
GO:0004867	F	serine-type endopeptidase inhibitor activity	6	1235	62	30113	0.051	0.96	// Zm00001d011080 // Zm00001d042867 // Zm00001d010025 // Zm00001d008283 // Zm00001d024996 // Zm00001d011079
GO:0005253	F	anion channel activity	5	1235	47	30113	0.053	0.96	// Zm00001d042651 // Zm00001d002091 // Zm00001d009705 // Zm00001d038840 // Zm00001d011135
GO:0008308	F	voltage-gated anion channel activity	5	1235	47	30113	0.053	0.96	// Zm00001d042651 // Zm00001d002091 // Zm00001d009705 // Zm00001d038840 // Zm00001d011135
GO:0016627	F	oxidoreductase activity, acting on the CH-CH group of donors	7	1235	79	30113	0.053	0.96	// Zm00001d035136 // Zm00001d035475 // Zm00001d013456 // Zm00001d036439 // Zm00001d018034 // Zm00001d001820 // Zm00001d048890
GO:0033692	P	cellular polysaccharide biosynthetic process	16	1235	235	30113	0.041	0.98	// Zm00001d018700 // Zm00001d033910 // Zm00001d020852 // Zm00001d014532 // Zm00001d052263 // Zm00001d019317 // Zm00001d003510 // Zm00001d019479 // Zm00001d033746 // Zm00001d039131 // Zm00001d015306 // Zm00001d014867 // Zm00001d014866 // Zm00001d005546 // Zm00001d003817 // Zm00001d044823
GO:0043207	P	response to external biotic stimulus	16	1235	236	30113	0.042	0.99	// Zm00001d009936 // Zm00001d047789 // Zm00001d010672 // Zm00001d038579 // Zm00001d054044 // Zm00001d037398 // Zm00001d035211 // Zm00001d052316 // Zm00001d019225 // Zm00001d031023 // Zm00001d003378 // Zm00001d042293 // Zm00001d037397 // Zm00001d002000 // Zm00001d036539 // Zm00001d053675
GO:0051707	P	response to other organism	16	1235	236	30113	0.042	0.99	// Zm00001d009936 // Zm00001d047789 // Zm00001d010672 // Zm00001d038579 // Zm00001d054044 // Zm00001d037398 // Zm00001d035211 // Zm00001d052316 // Zm00001d019225 // Zm00001d031023 // Zm00001d003378 // Zm00001d042293 // Zm00001d037397 // Zm00001d002000 // Zm00001d036539 // Zm00001d053675
GO:0009165	P	nucleotide biosynthetic process	10	1235	215	30113	0.39	1	// Zm00001d052242 // Zm00001d047789 // Zm00001d011486 // Zm00001d018277 // Zm00001d024051 // Zm00001d042088 // Zm00001d019062 // Zm00001d013140 // Zm00001d021620 // Zm00001d053076
GO:0098771	P	inorganic ion homeostasis	9	1235	162	30113	0.23	1	// Zm00001d020395 // Zm00001d005662 // Zm00001d002884 // Zm00001d047242 // Zm00001d016691 // Zm00001d041590 // Zm00001d052316 // Zm00001d019062 // Zm00001d039647
GO:0034219	P	carbohydrate transmembrane transport	9	1235	110	30113	0.046	1	// Zm00001d029645 // Zm00001d000222 // Zm00001d039973 // Zm00001d023673 // Zm00001d021930 // Zm00001d018803 // Zm00001d029254 // Zm00001d043735 // Zm00001d016274
GO:0051716	P	cellular response to stimulus	93	1235	2430	30113	0.77	1	// Zm00001d022468 // Zm00001d031366 // Zm00001d007301 // Zm00001d012774 // Zm00001d043447 // Zm00001d039132 // Zm00001d039133 // Zm00001d045782 // Zm00001d022590 // Zm00001d045384 // Zm00001d043325 // Zm00001d033316 // Zm00001d006286 // Zm00001d052273 // Zm00001d047054 // Zm00001d037694 // Zm00001d042500 // Zm00001d051945 // Zm00001d044629 // Zm00001d044780 // Zm00001d018431 // Zm00001d014600 // …
GO:0000003	P	reproduction	29	1235	704	30113	0.52	1	// Zm00001d013465 // Zm00001d031359 // Zm00001d009773 // Zm00001d035450 // Zm00001d045563 // Zm00001d006300 // Zm00001d042217 // Zm00001d033680 // Zm00001d021014 // Zm00001d043589 // Zm00001d016361 // Zm00001d037830 // Zm00001d022396 // Zm00001d047468 // Zm00001d017176 // Zm00001d025062 // Zm00001d049785 // Zm00001d013447 // Zm00001d024783 // Zm00001d003162 // Zm00001d052316 // Zm00001d031377 // …
GO:0000160	P	phosphorelay signal transduction system	5	1235	89	30113	0.31	1	// Zm00001d037694 // Zm00001d043505 // Zm00001d022590 // Zm00001d045112 // Zm00001d004102
GO:0016192	P	vesicle-mediated transport	9	1235	597	30113	1	1	// Zm00001d007296 // Zm00001d047283 // Zm00001d021664 // Zm00001d021551 // Zm00001d005105 // Zm00001d012677 // Zm00001d031614 // Zm00001d038540 // Zm00001d025915
GO:0006281	P	DNA repair	10	1235	683	30113	1	1	// Zm00001d022468 // Zm00001d022590 // Zm00001d044629 // Zm00001d044780 // Zm00001d029096 // Zm00001d039132 // Zm00001d039133 // Zm00001d006300 // Zm00001d045782 // Zm00001d033210
GO:0015849	P	organic acid transport	6	1235	125	30113	0.41	1	// Zm00001d044994 // Zm00001d002673 // Zm00001d019225 // Zm00001d008974 // Zm00001d035162 // Zm00001d044387
GO:0046488	P	phosphatidylinositol metabolic process	8	1235	157	30113	0.33	1	// Zm00001d049785 // Zm00001d021014 // Zm00001d048434 // Zm00001d029443 // Zm00001d020414 // Zm00001d013090 // Zm00001d005550 // Zm00001d032238
GO:0006839	P	mitochondrial transport	8	1235	99	30113	0.061	1	// Zm00001d035267 // Zm00001d005513 // Zm00001d042395 // Zm00001d014090 // Zm00001d028485 // Zm00001d016436 // Zm00001d018098 // Zm00001d034270
GO:0046486	P	glycerolipid metabolic process	10	1235	217	30113	0.4	1	// Zm00001d049785 // Zm00001d021014 // Zm00001d048434 // Zm00001d031653 // Zm00001d043853 // Zm00001d029443 // Zm00001d005550 // Zm00001d032238 // Zm00001d013090 // Zm00001d020414
GO:0046483	P	heterocycle metabolic process	209	1235	6024	30113	1	1	// Zm00001d022468 // Zm00001d053076 // Zm00001d039371 // Zm00001d044010 // Zm00001d028995 // Zm00001d003037 // Zm00001d036993 // Zm00001d039132 // Zm00001d039133 // Zm00001d010585 // Zm00001d051545 // Zm00001d011507 // Zm00001d037689 // Zm00001d045661 // Zm00001d027925 // Zm00001d022590 // Zm00001d043325 // Zm00001d032578 // Zm00001d002801 // Zm00001d018034 // Zm00001d013443 // Zm00001d039301 // …
GO:0006575	P	cellular modified amino acid metabolic process	11	1235	151	30113	0.056	1	// Zm00001d042102 // Zm00001d029708 // Zm00001d043344 // Zm00001d016469 // Zm00001d027557 // Zm00001d018220 // Zm00001d029696 // Zm00001d024839 // Zm00001d018809 // Zm00001d029699 // Zm00001d042098
GO:0006576	P	cellular biogenic amine metabolic process	5	1235	81	30113	0.25	1	// Zm00001d048709 // Zm00001d020008 // Zm00001d051194 // Zm00001d034453 // Zm00001d034461
GO:0019538	P	protein metabolic process	202	1235	6264	30113	1	1	// Zm00001d006944 // Zm00001d008485 // Zm00001d026703 // Zm00001d038653 // Zm00001d043447 // Zm00001d040221 // Zm00001d009775 // Zm00001d052200 // Zm00001d027415 // Zm00001d025342 // Zm00001d023291 // Zm00001d000282 // Zm00001d042608 // Zm00001d016381 // Zm00001d012774 // Zm00001d033316 // Zm00001d026248 // Zm00001d036575 // Zm00001d039926 // Zm00001d044823 // Zm00001d035136 // Zm00001d046794 // …
GO:0006457	P	protein folding	18	1235	336	30113	0.16	1	// Zm00001d008209 // Zm00001d006036 // Zm00001d012131 // Zm00001d007301 // Zm00001d010529 // Zm00001d014090 // Zm00001d007031 // Zm00001d041719 // Zm00001d038456 // Zm00001d033210 // Zm00001d005513 // Zm00001d039933 // Zm00001d048073 // Zm00001d042922 // Zm00001d016436 // Zm00001d006126 // Zm00001d016159 // Zm00001d028409
GO:0009893	P	positive regulation of metabolic process	17	1235	701	30113	0.99	1	// Zm00001d008214 // Zm00001d010672 // Zm00001d016381 // Zm00001d044785 // Zm00001d042315 // Zm00001d043325 // Zm00001d046539 // Zm00001d030762 // Zm00001d037274 // Zm00001d037401 // Zm00001d012757 // Zm00001d039913 // Zm00001d030577 // Zm00001d039260 // Zm00001d038579 // Zm00001d035053 // Zm00001d045112
GO:0009891	P	positive regulation of biosynthetic process	13	1235	538	30113	0.98	1	// Zm00001d037274 // Zm00001d016381 // Zm00001d044785 // Zm00001d042315 // Zm00001d043325 // Zm00001d046539 // Zm00001d030762 // Zm00001d045112 // Zm00001d012757 // Zm00001d039913 // Zm00001d030577 // Zm00001d039260 // Zm00001d035053
GO:0000302	P	response to reactive oxygen species	7	1235	98	30113	0.12	1	// Zm00001d054044 // Zm00001d028408 // Zm00001d045384 // Zm00001d017199 // Zm00001d052316 // Zm00001d048073 // Zm00001d039933
GO:0044036	P	cell wall macromolecule metabolic process	5	1235	192	30113	0.89	1	// Zm00001d048907 // Zm00001d014532 // Zm00001d009936 // Zm00001d018700 // Zm00001d003510
GO:1905039	P	carboxylic acid transmembrane transport	6	1235	112	30113	0.32	1	// Zm00001d044994 // Zm00001d002673 // Zm00001d019225 // Zm00001d008974 // Zm00001d035162 // Zm00001d044387
GO:0035556	P	intracellular signal transduction	18	1235	485	30113	0.7	1	// Zm00001d044802 // Zm00001d004102 // Zm00001d010732 // Zm00001d021551 // Zm00001d052273 // Zm00001d029975 // Zm00001d034657 // Zm00001d043505 // Zm00001d011392 // Zm00001d029050 // Zm00001d045112 // Zm00001d037694 // Zm00001d051687 // Zm00001d010397 // Zm00001d022590 // Zm00001d051609 // Zm00001d017270 // Zm00001d022166
GO:0050789	P	regulation of biological process	204	1235	5307	30113	0.85	1	// Zm00001d006944 // Zm00001d027415 // Zm00001d007301 // Zm00001d038653 // Zm00001d009773 // Zm00001d044010 // Zm00001d028995 // Zm00001d003037 // Zm00001d030762 // Zm00001d052200 // Zm00001d044717 // Zm00001d050475 // Zm00001d021334 // Zm00001d042217 // Zm00001d029050 // Zm00001d045661 // Zm00001d027925 // Zm00001d022590 // Zm00001d043325 // Zm00001d044099 // Zm00001d012774 // Zm00001d043447 // …
GO:1901264	P	carbohydrate derivative transport	5	1235	100	30113	0.4	1	// Zm00001d012153 // Zm00001d021930 // Zm00001d021653 // Zm00001d017901 // Zm00001d006511
GO:0015992	P	proton transport	18	1235	374	30113	0.29	1	// Zm00001d029645 // Zm00001d052242 // Zm00001d044529 // Zm00001d028355 // Zm00001d003603 // Zm00001d043374 // Zm00001d018803 // Zm00001d044768 // Zm00001d002996 // Zm00001d012153 // Zm00001d045139 // Zm00001d029254 // Zm00001d047789 // Zm00001d019062 // Zm00001d021620 // Zm00001d016274 // Zm00001d016982 // Zm00001d039973
GO:0051346	P	negative regulation of hydrolase activity	8	1235	120	30113	0.13	1	// Zm00001d011080 // Zm00001d042867 // Zm00001d016105 // Zm00001d010025 // Zm00001d008283 // Zm00001d024996 // Zm00001d011079 // Zm00001d016705
GO:0051345	P	positive regulation of hydrolase activity	6	1235	145	30113	0.55	1	// Zm00001d016016 // Zm00001d015804 // Zm00001d009580 // Zm00001d037401 // Zm00001d028967 // Zm00001d034270
GO:0008645	P	hexose transport	5	1235	72	30113	0.19	1	// Zm00001d018803 // Zm00001d029645 // Zm00001d039973 // Zm00001d029254 // Zm00001d016274
GO:0006886	P	intracellular protein transport	16	1235	677	30113	0.99	1	// Zm00001d007296 // Zm00001d035267 // Zm00001d008214 // Zm00001d021551 // Zm00001d028373 // Zm00001d028485 // Zm00001d014090 // Zm00001d042395 // Zm00001d021664 // Zm00001d047965 // Zm00001d022038 // Zm00001d005513 // Zm00001d016436 // Zm00001d018358 // Zm00001d018098 // Zm00001d034270
GO:0008643	P	carbohydrate transport	10	1235	166	30113	0.16	1	// Zm00001d029645 // Zm00001d018803 // Zm00001d000222 // Zm00001d039973 // Zm00001d023673 // Zm00001d021930 // Zm00001d012153 // Zm00001d029254 // Zm00001d043735 // Zm00001d016274
GO:0071840	P	cellular component organization or biogenesis	96	1235	3818	30113	1	1	// Zm00001d022468 // Zm00001d027415 // Zm00001d026703 // Zm00001d035267 // Zm00001d003510 // Zm00001d027652 // Zm00001d045563 // Zm00001d039132 // Zm00001d028485 // Zm00001d050475 // Zm00001d016436 // Zm00001d028408 // Zm00001d043325 // Zm00001d049002 // Zm00001d026014 // Zm00001d035629 // Zm00001d052273 // Zm00001d013447 // Zm00001d030762 // Zm00001d027725 // Zm00001d013392 // Zm00001d001939 // …
GO:0032259	P	methylation	16	1235	611	30113	0.98	1	// Zm00001d044763 // Zm00001d009430 // Zm00001d044329 // Zm00001d041455 // Zm00001d049265 // Zm00001d044765 // Zm00001d004624 // Zm00001d009084 // Zm00001d005998 // Zm00001d045782 // Zm00001d049179 // Zm00001d031539 // Zm00001d052827 // Zm00001d033541 // Zm00001d006323 // Zm00001d027451
GO:0018130	P	heterocycle biosynthetic process	135	1235	3382	30113	0.64	1	// Zm00001d053076 // Zm00001d039371 // Zm00001d044010 // Zm00001d013140 // Zm00001d003037 // Zm00001d030762 // Zm00001d010585 // Zm00001d045661 // Zm00001d027925 // Zm00001d028408 // Zm00001d043325 // Zm00001d032578 // Zm00001d017531 // Zm00001d002801 // Zm00001d018034 // Zm00001d013443 // Zm00001d028995 // Zm00001d022517 // Zm00001d002867 // Zm00001d016907 // Zm00001d042580 // Zm00001d012707 // …
GO:0009308	P	amine metabolic process	9	1235	119	30113	0.067	1	// Zm00001d000237 // Zm00001d025103 // Zm00001d034461 // Zm00001d020008 // Zm00001d034453 // Zm00001d051194 // Zm00001d048709 // Zm00001d036339 // Zm00001d032046
GO:0009309	P	amine biosynthetic process	5	1235	58	30113	0.1	1	// Zm00001d048709 // Zm00001d020008 // Zm00001d051194 // Zm00001d034453 // Zm00001d034461
GO:0009260	P	ribonucleotide biosynthetic process	7	1235	139	30113	0.35	1	// Zm00001d052242 // Zm00001d047789 // Zm00001d011486 // Zm00001d042088 // Zm00001d019062 // Zm00001d013140 // Zm00001d021620
GO:0043412	P	macromolecule modification	160	1235	4323	30113	0.92	1	// Zm00001d006944 // Zm00001d008485 // Zm00001d012774 // Zm00001d043447 // Zm00001d052200 // Zm00001d050475 // Zm00001d045782 // Zm00001d025342 // Zm00001d037694 // Zm00001d000282 // Zm00001d039923 // Zm00001d042608 // Zm00001d033541 // Zm00001d016381 // Zm00001d033316 // Zm00001d026248 // Zm00001d006587 // Zm00001d044823 // Zm00001d011628 // Zm00001d009660 // Zm00001d035949 // Zm00001d037397 // …
GO:0043413	P	macromolecule glycosylation	8	1235	200	30113	0.58	1	// Zm00001d000237 // Zm00001d017085 // Zm00001d003292 // Zm00001d050961 // Zm00001d048770 // Zm00001d023291 // Zm00001d048907 // Zm00001d044823
GO:0016070	P	RNA metabolic process	129	1235	4259	30113	1	1	// Zm00001d044010 // Zm00001d028995 // Zm00001d003037 // Zm00001d030762 // Zm00001d045661 // Zm00001d027925 // Zm00001d028408 // Zm00001d043325 // Zm00001d002801 // Zm00001d013443 // Zm00001d022517 // Zm00001d026016 // Zm00001d002867 // Zm00001d016907 // Zm00001d042580 // Zm00001d032368 // Zm00001d036993 // Zm00001d039531 // Zm00001d030577 // Zm00001d027725 // Zm00001d038801 // Zm00001d044785 // …
GO:0016071	P	mRNA metabolic process	5	1235	548	30113	1	1	// Zm00001d002141 // Zm00001d019573 // Zm00001d032336 // Zm00001d008326 // Zm00001d026016
GO:0003333	P	amino acid transmembrane transport	6	1235	111	30113	0.31	1	// Zm00001d044994 // Zm00001d002673 // Zm00001d019225 // Zm00001d008974 // Zm00001d035162 // Zm00001d044387
GO:0048367	P	shoot system development	15	1235	285	30113	0.21	1	// Zm00001d025099 // Zm00001d042637 // Zm00001d043589 // Zm00001d016361 // Zm00001d027652 // Zm00001d048146 // Zm00001d009773 // Zm00001d003162 // Zm00001d052316 // Zm00001d017176 // Zm00001d042217 // Zm00001d012702 // Zm00001d023346 // Zm00001d024980 // Zm00001d025062
GO:0010557	P	positive regulation of macromolecule biosynthetic process	13	1235	532	30113	0.98	1	// Zm00001d037274 // Zm00001d016381 // Zm00001d044785 // Zm00001d042315 // Zm00001d043325 // Zm00001d046539 // Zm00001d030762 // Zm00001d045112 // Zm00001d012757 // Zm00001d039913 // Zm00001d030577 // Zm00001d039260 // Zm00001d035053
GO:0010556	P	regulation of macromolecule biosynthetic process	108	1235	2851	30113	0.82	1	// Zm00001d044010 // Zm00001d028995 // Zm00001d003037 // Zm00001d030762 // Zm00001d045661 // Zm00001d027925 // Zm00001d028408 // Zm00001d043325 // Zm00001d002801 // Zm00001d013443 // Zm00001d022517 // Zm00001d002867 // Zm00001d016907 // Zm00001d042580 // Zm00001d032368 // Zm00001d039531 // Zm00001d030577 // Zm00001d038801 // Zm00001d044785 // Zm00001d016381 // Zm00001d007962 // Zm00001d026029 // …
GO:1901293	P	nucleoside phosphate biosynthetic process	10	1235	220	30113	0.42	1	// Zm00001d052242 // Zm00001d047789 // Zm00001d011486 // Zm00001d018277 // Zm00001d024051 // Zm00001d042088 // Zm00001d019062 // Zm00001d013140 // Zm00001d021620 // Zm00001d053076
GO:1902600	P	hydrogen ion transmembrane transport	17	1235	359	30113	0.32	1	// Zm00001d029645 // Zm00001d052242 // Zm00001d044529 // Zm00001d028355 // Zm00001d003603 // Zm00001d043374 // Zm00001d044768 // Zm00001d002996 // Zm00001d018803 // Zm00001d045139 // Zm00001d029254 // Zm00001d047789 // Zm00001d019062 // Zm00001d021620 // Zm00001d016274 // Zm00001d016982 // Zm00001d039973
GO:0051128	P	regulation of cellular component organization	11	1235	321	30113	0.76	1	// Zm00001d044802 // Zm00001d010732 // Zm00001d044785 // Zm00001d052273 // Zm00001d025721 // Zm00001d022560 // Zm00001d046539 // Zm00001d050475 // Zm00001d005105 // Zm00001d049494 // Zm00001d007202
GO:1903825	P	organic acid transmembrane transport	6	1235	112	30113	0.32	1	// Zm00001d044994 // Zm00001d002673 // Zm00001d019225 // Zm00001d008974 // Zm00001d035162 // Zm00001d044387
GO:0009414	P	response to water deprivation	9	1235	109	30113	0.044	1	// Zm00001d020383 // Zm00001d002690 // Zm00001d049187 // Zm00001d003006 // Zm00001d051403 // Zm00001d054044 // Zm00001d051872 // Zm00001d019565 // Zm00001d020557
GO:0009415	P	response to water	9	1235	109	30113	0.044	1	// Zm00001d020383 // Zm00001d002690 // Zm00001d049187 // Zm00001d003006 // Zm00001d051403 // Zm00001d054044 // Zm00001d051872 // Zm00001d019565 // Zm00001d020557
GO:0014070	P	response to organic cyclic compound	5	1235	121	30113	0.56	1	// Zm00001d013465 // Zm00001d003378 // Zm00001d033680 // Zm00001d002000 // Zm00001d053675
GO:0032446	P	protein modification by small protein conjugation	18	1235	756	30113	1	1	// Zm00001d017671 // Zm00001d053212 // Zm00001d000224 // Zm00001d038972 // Zm00001d005072 // Zm00001d038909 // Zm00001d052200 // Zm00001d012720 // Zm00001d035211 // Zm00001d028771 // Zm00001d005795 // Zm00001d028294 // Zm00001d039400 // Zm00001d027868 // Zm00001d026248 // Zm00001d043050 // Zm00001d053587 // Zm00001d042608
GO:0009653	P	anatomical structure morphogenesis	7	1235	218	30113	0.79	1	// Zm00001d044802 // Zm00001d010732 // Zm00001d052273 // Zm00001d045563 // Zm00001d027652 // Zm00001d020970 // Zm00001d048146
GO:0000280	P	nuclear division	6	1235	264	30113	0.96	1	// Zm00001d022396 // Zm00001d025721 // Zm00001d044629 // Zm00001d013447 // Zm00001d050475 // Zm00001d006300
GO:0015672	P	monovalent inorganic cation transport	22	1235	460	30113	0.27	1	// Zm00001d052242 // Zm00001d044717 // Zm00001d045139 // Zm00001d029254 // Zm00001d012153 // Zm00001d039973 // Zm00001d002996 // Zm00001d029645 // Zm00001d047789 // Zm00001d044768 // Zm00001d005950 // Zm00001d003603 // Zm00001d042244 // Zm00001d016982 // Zm00001d044529 // Zm00001d028355 // Zm00001d043374 // Zm00001d023929 // Zm00001d018803 // Zm00001d019062 // Zm00001d016274 // Zm00001d021620
GO:0006875	P	cellular metal ion homeostasis	5	1235	75	30113	0.21	1	// Zm00001d002884 // Zm00001d020395 // Zm00001d052316 // Zm00001d016691 // Zm00001d047242
GO:0006873	P	cellular ion homeostasis	9	1235	133	30113	0.11	1	// Zm00001d020395 // Zm00001d002884 // Zm00001d039647 // Zm00001d016691 // Zm00001d041590 // Zm00001d052316 // Zm00001d019062 // Zm00001d047242 // Zm00001d009705
GO:0006974	P	cellular response to DNA damage stimulus	11	1235	706	30113	1	1	// Zm00001d022468 // Zm00001d022590 // Zm00001d044629 // Zm00001d044780 // Zm00001d029096 // Zm00001d039132 // Zm00001d039133 // Zm00001d028771 // Zm00001d045782 // Zm00001d033210 // Zm00001d006300
GO:0006970	P	response to osmotic stress	12	1235	163	30113	0.045	1	// Zm00001d008209 // Zm00001d049187 // Zm00001d020557 // Zm00001d013465 // Zm00001d042637 // Zm00001d006036 // Zm00001d016691 // Zm00001d014600 // Zm00001d039933 // Zm00001d033680 // Zm00001d008974 // Zm00001d052194
GO:0044257	P	cellular protein catabolic process	28	1235	804	30113	0.83	1	// Zm00001d053212 // Zm00001d000224 // Zm00001d053217 // Zm00001d038653 // Zm00001d031599 // Zm00001d022560 // Zm00001d052200 // Zm00001d051206 // Zm00001d005072 // Zm00001d027868 // Zm00001d017330 // Zm00001d001900 // Zm00001d013261 // Zm00001d006914 // Zm00001d043274 // Zm00001d043137 // Zm00001d012720 // Zm00001d026577 // Zm00001d003257 // Zm00001d043050 // Zm00001d007202 // Zm00001d017460 // …
GO:0030258	P	lipid modification	10	1235	160	30113	0.14	1	// Zm00001d021014 // Zm00001d031212 // Zm00001d049785 // Zm00001d043490 // Zm00001d048434 // Zm00001d029443 // Zm00001d020414 // Zm00001d013090 // Zm00001d032238 // Zm00001d048890
GO:0006979	P	response to oxidative stress	15	1235	348	30113	0.46	1	// Zm00001d003381 // Zm00001d054044 // Zm00001d028408 // Zm00001d045384 // Zm00001d002704 // Zm00001d017199 // Zm00001d022560 // Zm00001d035336 // Zm00001d052316 // Zm00001d039933 // Zm00001d048073 // Zm00001d014600 // Zm00001d008209 // Zm00001d053554 // Zm00001d007202
GO:0072511	P	divalent inorganic cation transport	8	1235	119	30113	0.13	1	// Zm00001d052457 // Zm00001d033625 // Zm00001d049092 // Zm00001d019327 // Zm00001d019226 // Zm00001d047242 // Zm00001d020985 // Zm00001d015133
GO:0042542	P	response to hydrogen peroxide	5	1235	44	30113	0.043	1	// Zm00001d048073 // Zm00001d039933 // Zm00001d054044 // Zm00001d052316 // Zm00001d028408
GO:1904659	P	glucose transmembrane transport	5	1235	72	30113	0.19	1	// Zm00001d018803 // Zm00001d029645 // Zm00001d039973 // Zm00001d029254 // Zm00001d016274
GO:0010498	P	proteasomal protein catabolic process	9	1235	300	30113	0.86	1	// Zm00001d043137 // Zm00001d000224 // Zm00001d053217 // Zm00001d031599 // Zm00001d046539 // Zm00001d052200 // Zm00001d037401 // Zm00001d005072 // Zm00001d003257
GO:0030036	P	actin cytoskeleton organization	6	1235	113	30113	0.33	1	// Zm00001d044802 // Zm00001d010732 // Zm00001d052273 // Zm00001d010039 // Zm00001d047701 // Zm00001d035629
GO:0042592	P	homeostatic process	37	1235	815	30113	0.29	1	// Zm00001d022468 // Zm00001d002626 // Zm00001d007301 // Zm00001d023872 // Zm00001d038653 // Zm00001d021596 // Zm00001d026083 // Zm00001d021334 // Zm00001d037689 // Zm00001d021014 // Zm00001d041804 // Zm00001d033180 // Zm00001d045563 // Zm00001d002884 // Zm00001d037757 // Zm00001d022518 // Zm00001d033210 // Zm00001d006467 // Zm00001d021639 // Zm00001d038218 // Zm00001d049785 // Zm00001d043511 // …
GO:0006099	P	tricarboxylic acid cycle	5	1235	79	30113	0.24	1	// Zm00001d035136 // Zm00001d048358 // Zm00001d022229 // Zm00001d012702 // Zm00001d024980
GO:0022402	P	cell cycle process	13	1235	489	30113	0.96	1	// Zm00001d022396 // Zm00001d031619 // Zm00001d044629 // Zm00001d050475 // Zm00001d020852 // Zm00001d020532 // Zm00001d025721 // Zm00001d013447 // Zm00001d039132 // Zm00001d039133 // Zm00001d024833 // Zm00001d006300 // Zm00001d019317
GO:0042594	P	response to starvation	5	1235	51	30113	0.069	1	// Zm00001d051945 // Zm00001d042637 // Zm00001d053626 // Zm00001d040173 // Zm00001d033047
GO:0043632	P	modification-dependent macromolecule catabolic process	17	1235	661	30113	0.98	1	// Zm00001d017460 // Zm00001d043137 // Zm00001d000224 // Zm00001d053217 // Zm00001d038653 // Zm00001d031599 // Zm00001d046539 // Zm00001d052200 // Zm00001d012720 // Zm00001d053212 // Zm00001d005072 // Zm00001d027868 // Zm00001d003257 // Zm00001d022560 // Zm00001d043050 // Zm00001d006914 // Zm00001d007202
GO:0007275	P	multicellular organism development	34	1235	864	30113	0.62	1	// Zm00001d013465 // Zm00001d002626 // Zm00001d012510 // Zm00001d009773 // Zm00001d027652 // Zm00001d045563 // Zm00001d026083 // Zm00001d042217 // Zm00001d039913 // Zm00001d020970 // Zm00001d033680 // Zm00001d021014 // Zm00001d024980 // Zm00001d033180 // Zm00001d043589 // Zm00001d016361 // Zm00001d037830 // Zm00001d047468 // Zm00001d017176 // Zm00001d021639 // Zm00001d025062 // Zm00001d049785 // …
GO:0051301	P	cell division	8	1235	219	30113	0.67	1	// Zm00001d031619 // Zm00001d001939 // Zm00001d020852 // Zm00001d025721 // Zm00001d022396 // Zm00001d024833 // Zm00001d019317 // Zm00001d046803
GO:0009733	P	response to auxin	5	1235	253	30113	0.98	1	// Zm00001d010411 // Zm00001d054044 // Zm00001d021454 // Zm00001d018414 // Zm00001d001945
GO:0033993	P	response to lipid	18	1235	302	30113	0.084	1	// Zm00001d013465 // Zm00001d008209 // Zm00001d021014 // Zm00001d049187 // Zm00001d005698 // Zm00001d034828 // Zm00001d016105 // Zm00001d049785 // Zm00001d016361 // Zm00001d052200 // Zm00001d011392 // Zm00001d054044 // Zm00001d005795 // Zm00001d033680 // Zm00001d053675 // Zm00001d002000 // Zm00001d017270 // Zm00001d022166
GO:0009738	P	abscisic acid-activated signaling pathway	5	1235	123	30113	0.57	1	// Zm00001d016105 // Zm00001d011392 // Zm00001d005795 // Zm00001d017270 // Zm00001d022166
GO:2000112	P	regulation of cellular macromolecule biosynthetic process	108	1235	2823	30113	0.79	1	// Zm00001d044010 // Zm00001d028995 // Zm00001d003037 // Zm00001d030762 // Zm00001d045661 // Zm00001d027925 // Zm00001d028408 // Zm00001d043325 // Zm00001d002801 // Zm00001d013443 // Zm00001d022517 // Zm00001d002867 // Zm00001d016907 // Zm00001d042580 // Zm00001d032368 // Zm00001d039531 // Zm00001d030577 // Zm00001d038801 // Zm00001d044785 // Zm00001d016381 // Zm00001d007962 // Zm00001d026029 // …
GO:0006468	P	protein phosphorylation	85	1235	1855	30113	0.17	1	// Zm00001d006944 // Zm00001d031359 // Zm00001d008485 // Zm00001d037397 // Zm00001d034657 // Zm00001d012774 // Zm00001d043447 // Zm00001d035450 // Zm00001d008462 // Zm00001d023945 // Zm00001d011392 // Zm00001d027415 // Zm00001d041215 // Zm00001d025342 // Zm00001d018318 // Zm00001d013838 // Zm00001d027863 // Zm00001d045124 // Zm00001d051083 // Zm00001d021682 // Zm00001d012600 // Zm00001d022272 // …
GO:0000278	P	mitotic cell cycle	8	1235	342	30113	0.97	1	// Zm00001d008216 // Zm00001d020852 // Zm00001d025721 // Zm00001d019317 // Zm00001d022396 // Zm00001d024833 // Zm00001d050475 // Zm00001d015348
GO:0006461	P	protein complex assembly	21	1235	461	30113	0.35	1	// Zm00001d044802 // Zm00001d002690 // Zm00001d010732 // Zm00001d003006 // Zm00001d028485 // Zm00001d052273 // Zm00001d029049 // Zm00001d034187 // Zm00001d045478 // Zm00001d046539 // Zm00001d034183 // Zm00001d038540 // Zm00001d049387 // Zm00001d054044 // Zm00001d049494 // Zm00001d036535 // Zm00001d049002 // Zm00001d039933 // Zm00001d022560 // Zm00001d016159 // Zm00001d007202
GO:0070085	P	glycosylation	10	1235	252	30113	0.59	1	// Zm00001d000237 // Zm00001d017085 // Zm00001d018700 // Zm00001d003510 // Zm00001d003292 // Zm00001d050961 // Zm00001d048770 // Zm00001d023291 // Zm00001d048907 // Zm00001d044823
GO:0006464	P	cellular protein modification process	149	1235	3847	30113	0.78	1	// Zm00001d006944 // Zm00001d008485 // Zm00001d012774 // Zm00001d043447 // Zm00001d052200 // Zm00001d050475 // Zm00001d025342 // Zm00001d037694 // Zm00001d000282 // Zm00001d042608 // Zm00001d016381 // Zm00001d033316 // Zm00001d026248 // Zm00001d006587 // Zm00001d044823 // Zm00001d011628 // Zm00001d009660 // Zm00001d035949 // Zm00001d037397 // Zm00001d041327 // Zm00001d023291 // Zm00001d045124 // …
GO:0044767	P	single-organism developmental process	37	1235	948	30113	0.64	1	// Zm00001d013465 // Zm00001d002626 // Zm00001d012510 // Zm00001d009773 // Zm00001d027652 // Zm00001d045563 // Zm00001d026083 // Zm00001d042217 // Zm00001d039913 // Zm00001d020970 // Zm00001d033680 // Zm00001d021014 // Zm00001d024980 // Zm00001d033180 // Zm00001d043589 // Zm00001d016361 // Zm00001d037830 // Zm00001d047468 // Zm00001d017176 // Zm00001d021639 // Zm00001d025062 // Zm00001d044802 // …
GO:0044765	P	single-organism transport	71	1235	1464	30113	0.091	1	// Zm00001d052242 // Zm00001d008214 // Zm00001d000222 // Zm00001d002623 // Zm00001d048020 // Zm00001d023673 // Zm00001d027652 // Zm00001d031614 // Zm00001d044717 // Zm00001d021664 // Zm00001d045139 // Zm00001d029254 // Zm00001d043735 // Zm00001d021454 // Zm00001d019565 // Zm00001d017531 // Zm00001d016436 // Zm00001d047789 // Zm00001d002996 // Zm00001d051872 // Zm00001d039973 // Zm00001d044650 // …
GO:0010951	P	negative regulation of endopeptidase activity	6	1235	83	30113	0.14	1	// Zm00001d011080 // Zm00001d042867 // Zm00001d010025 // Zm00001d008283 // Zm00001d024996 // Zm00001d011079
GO:0051273	P	beta-glucan metabolic process	6	1235	126	30113	0.42	1	// Zm00001d026712 // Zm00001d020852 // Zm00001d014866 // Zm00001d020371 // Zm00001d014867 // Zm00001d019317
GO:1901701	P	cellular response to oxygen-containing compound	16	1235	362	30113	0.42	1	// Zm00001d013465 // Zm00001d026619 // Zm00001d048891 // Zm00001d045384 // Zm00001d011679 // Zm00001d049785 // Zm00001d016105 // Zm00001d047054 // Zm00001d011392 // Zm00001d035211 // Zm00001d005795 // Zm00001d006286 // Zm00001d033680 // Zm00001d021014 // Zm00001d017270 // Zm00001d022166
GO:0051276	P	chromosome organization	15	1235	1010	30113	1	1	// Zm00001d022468 // Zm00001d034828 // Zm00001d013392 // Zm00001d016381 // Zm00001d042974 // Zm00001d025721 // Zm00001d045478 // Zm00001d041606 // Zm00001d009430 // Zm00001d039132 // Zm00001d039133 // Zm00001d033210 // Zm00001d003378 // Zm00001d018384 // Zm00001d022396
GO:0048856	P	anatomical structure development	37	1235	959	30113	0.67	1	// Zm00001d013465 // Zm00001d002626 // Zm00001d012510 // Zm00001d009773 // Zm00001d027652 // Zm00001d045563 // Zm00001d026083 // Zm00001d042217 // Zm00001d039913 // Zm00001d020970 // Zm00001d033680 // Zm00001d021014 // Zm00001d024980 // Zm00001d033180 // Zm00001d043589 // Zm00001d016361 // Zm00001d037830 // Zm00001d047468 // Zm00001d017176 // Zm00001d021639 // Zm00001d025062 // Zm00001d044802 // …
GO:0006066	P	alcohol metabolic process	7	1235	90	30113	0.088	1	// Zm00001d019629 // Zm00001d033551 // Zm00001d021310 // Zm00001d049785 // Zm00001d012407 // Zm00001d046234 // Zm00001d021014
GO:0006412	P	translation	9	1235	1203	30113	1	1	// Zm00001d035136 // Zm00001d034773 // Zm00001d015037 // ZemaCp055 // Zm00001d013120 // Zm00001d006766 // Zm00001d017644 // Zm00001d036575 // Zm00001d008975
GO:0048523	P	negative regulation of cellular process	17	1235	628	30113	0.97	1	// Zm00001d013465 // Zm00001d011079 // Zm00001d037274 // Zm00001d011080 // Zm00001d042867 // Zm00001d016105 // Zm00001d025721 // Zm00001d010025 // Zm00001d013120 // Zm00001d008283 // Zm00001d005795 // Zm00001d024996 // Zm00001d003378 // Zm00001d033680 // Zm00001d049525 // Zm00001d051609 // Zm00001d029529
GO:0048522	P	positive regulation of cellular process	21	1235	854	30113	1	1	// Zm00001d044802 // Zm00001d008214 // Zm00001d010672 // Zm00001d016381 // Zm00001d044785 // Zm00001d042315 // Zm00001d038579 // Zm00001d043325 // Zm00001d046539 // Zm00001d030762 // Zm00001d050475 // Zm00001d010732 // Zm00001d039913 // Zm00001d037401 // Zm00001d012757 // Zm00001d052273 // Zm00001d030577 // Zm00001d039260 // Zm00001d037274 // Zm00001d035053 // Zm00001d045112
GO:0006520	P	cellular amino acid metabolic process	19	1235	478	30113	0.59	1	// Zm00001d033160 // Zm00001d051194 // Zm00001d011486 // Zm00001d015037 // Zm00001d034851 // Zm00001d028750 // Zm00001d013223 // Zm00001d027703 // Zm00001d017644 // Zm00001d005780 // Zm00001d041455 // Zm00001d033024 // Zm00001d043845 // Zm00001d048709 // Zm00001d008974 // Zm00001d052437 // Zm00001d004356 // Zm00001d008975 // Zm00001d002052
GO:0009636	P	response to toxic substance	10	1235	296	30113	0.77	1	// Zm00001d003381 // Zm00001d010822 // Zm00001d045384 // Zm00001d002704 // Zm00001d038732 // Zm00001d035336 // Zm00001d054044 // Zm00001d024839 // Zm00001d018809 // Zm00001d053554
GO:0009451	P	RNA modification	10	1235	454	30113	0.99	1	// Zm00001d049203 // Zm00001d017706 // Zm00001d037036 // Zm00001d025656 // Zm00001d039193 // Zm00001d036339 // Zm00001d033541 // Zm00001d051532 // Zm00001d037830 // Zm00001d026016
GO:0007165	P	signal transduction	58	1235	1321	30113	0.32	1	// Zm00001d007296 // Zm00001d006944 // Zm00001d021551 // Zm00001d034657 // Zm00001d012774 // Zm00001d043447 // Zm00001d002532 // Zm00001d043505 // Zm00001d011392 // Zm00001d045112 // Zm00001d001945 // Zm00001d033680 // Zm00001d021014 // Zm00001d022590 // Zm00001d043325 // Zm00001d016105 // Zm00001d022272 // Zm00001d029975 // Zm00001d031395 // Zm00001d035211 // Zm00001d005795 // Zm00001d004102 // …
GO:0007166	P	cell surface receptor signaling pathway	18	1235	304	30113	0.088	1	// Zm00001d031366 // Zm00001d031351 // Zm00001d037397 // Zm00001d012600 // Zm00001d012774 // Zm00001d031381 // Zm00001d031372 // Zm00001d009473 // Zm00001d037398 // Zm00001d002532 // Zm00001d031395 // Zm00001d031023 // Zm00001d020568 // Zm00001d018431 // Zm00001d042293 // Zm00001d054062 // Zm00001d042500 // Zm00001d005083
GO:0007167	P	enzyme linked receptor protein signaling pathway	8	1235	212	30113	0.64	1	// Zm00001d037397 // Zm00001d012774 // Zm00001d037398 // Zm00001d012600 // Zm00001d031023 // Zm00001d042293 // Zm00001d042500 // Zm00001d005083
GO:0044707	P	single-multicellular organism process	35	1235	889	30113	0.62	1	// Zm00001d013465 // Zm00001d002626 // Zm00001d012510 // Zm00001d009773 // Zm00001d027652 // Zm00001d045563 // Zm00001d026083 // Zm00001d042217 // Zm00001d039913 // Zm00001d020970 // Zm00001d033680 // Zm00001d021014 // Zm00001d024980 // Zm00001d033180 // Zm00001d043589 // Zm00001d016361 // Zm00001d037830 // Zm00001d047468 // Zm00001d017176 // Zm00001d021639 // Zm00001d025062 // Zm00001d049785 // …
GO:0031347	P	regulation of defense response	5	1235	107	30113	0.45	1	// Zm00001d015053 // Zm00001d049525 // Zm00001d038579 // Zm00001d010672 // Zm00001d015054
GO:0015758	P	glucose transport	5	1235	72	30113	0.19	1	// Zm00001d018803 // Zm00001d029645 // Zm00001d039973 // Zm00001d029254 // Zm00001d016274
GO:0070271	P	protein complex biogenesis	21	1235	463	30113	0.36	1	// Zm00001d044802 // Zm00001d002690 // Zm00001d010732 // Zm00001d003006 // Zm00001d028485 // Zm00001d052273 // Zm00001d029049 // Zm00001d034187 // Zm00001d045478 // Zm00001d046539 // Zm00001d034183 // Zm00001d038540 // Zm00001d049387 // Zm00001d054044 // Zm00001d049494 // Zm00001d036535 // Zm00001d049002 // Zm00001d039933 // Zm00001d022560 // Zm00001d016159 // Zm00001d007202
GO:0098869	P	cellular oxidant detoxification	8	1235	279	30113	0.88	1	// Zm00001d003381 // Zm00001d054044 // Zm00001d045384 // Zm00001d002704 // Zm00001d038732 // Zm00001d035336 // Zm00001d010822 // Zm00001d053554
GO:0042455	P	ribonucleoside biosynthetic process	7	1235	112	30113	0.19	1	// Zm00001d052242 // Zm00001d047789 // Zm00001d011486 // Zm00001d042088 // Zm00001d019062 // Zm00001d013140 // Zm00001d021620
GO:0044093	P	positive regulation of molecular function	8	1235	283	30113	0.89	1	// Zm00001d016016 // Zm00001d015804 // Zm00001d009580 // Zm00001d037401 // Zm00001d028967 // Zm00001d034270 // Zm00001d048592 // Zm00001d048593
GO:0044092	P	negative regulation of molecular function	10	1235	235	30113	0.5	1	// Zm00001d022274 // Zm00001d011080 // Zm00001d042867 // Zm00001d016105 // Zm00001d010025 // Zm00001d032495 // Zm00001d008283 // Zm00001d024996 // Zm00001d011079 // Zm00001d016705
GO:0033036	P	macromolecule localization	24	1235	1205	30113	1	1	// Zm00001d007296 // Zm00001d035267 // Zm00001d008214 // Zm00001d021551 // Zm00001d051675 // Zm00001d012677 // Zm00001d031614 // Zm00001d028485 // Zm00001d021664 // Zm00001d047965 // Zm00001d016436 // Zm00001d018358 // Zm00001d018098 // Zm00001d044650 // Zm00001d014090 // Zm00001d028720 // Zm00001d025062 // Zm00001d005513 // Zm00001d006126 // Zm00001d033718 // Zm00001d028373 // Zm00001d042395 // …
GO:0006664	P	glycolipid metabolic process	7	1235	84	30113	0.068	1	// Zm00001d039953 // Zm00001d047849 // Zm00001d003750 // Zm00001d018595 // Zm00001d032725 // Zm00001d048835 // Zm00001d005550
GO:2001141	P	regulation of RNA biosynthetic process	105	1235	2619	30113	0.61	1	// Zm00001d044010 // Zm00001d028995 // Zm00001d003037 // Zm00001d030762 // Zm00001d045661 // Zm00001d027925 // Zm00001d028408 // Zm00001d043325 // Zm00001d002801 // Zm00001d013443 // Zm00001d022517 // Zm00001d002867 // Zm00001d016907 // Zm00001d042580 // Zm00001d032368 // Zm00001d039531 // Zm00001d030577 // Zm00001d038801 // Zm00001d044785 // Zm00001d016381 // Zm00001d007962 // Zm00001d026029 // …
GO:0010033	P	response to organic substance	45	1235	897	30113	0.11	1	// Zm00001d013465 // Zm00001d021014 // Zm00001d008214 // Zm00001d021454 // Zm00001d034828 // Zm00001d026619 // Zm00001d052200 // Zm00001d011392 // Zm00001d045112 // Zm00001d001945 // Zm00001d042922 // Zm00001d033680 // Zm00001d002000 // Zm00001d010529 // Zm00001d049187 // Zm00001d005698 // Zm00001d049387 // Zm00001d044099 // Zm00001d016105 // Zm00001d006036 // Zm00001d016361 // Zm00001d042637 // …
GO:0009072	P	aromatic amino acid family metabolic process	7	1235	90	30113	0.088	1	// Zm00001d050412 // Zm00001d002128 // Zm00001d034461 // Zm00001d020008 // Zm00001d036439 // Zm00001d034453 // Zm00001d048709
GO:0051704	P	multi-organism process	25	1235	429	30113	0.059	1	// Zm00001d035450 // Zm00001d021014 // Zm00001d038579 // Zm00001d031359 // Zm00001d045563 // Zm00001d002000 // Zm00001d035962 // Zm00001d047468 // Zm00001d035211 // Zm00001d031023 // Zm00001d036539 // Zm00001d053675 // Zm00001d054044 // Zm00001d047789 // Zm00001d010672 // Zm00001d049785 // Zm00001d031377 // Zm00001d052316 // Zm00001d003378 // Zm00001d037397 // Zm00001d009936 // Zm00001d037398 // …
GO:0009791	P	post-embryonic development	19	1235	487	30113	0.62	1	// Zm00001d013465 // Zm00001d033180 // Zm00001d052316 // Zm00001d016037 // Zm00001d009773 // Zm00001d043589 // Zm00001d016361 // Zm00001d025099 // Zm00001d024783 // Zm00001d028485 // Zm00001d003162 // Zm00001d028432 // Zm00001d017176 // Zm00001d042217 // Zm00001d020638 // Zm00001d033680 // Zm00001d023346 // Zm00001d037830 // Zm00001d025062
GO:0098542	P	defense response to other organism	11	1235	203	30113	0.22	1	// Zm00001d009936 // Zm00001d047789 // Zm00001d010672 // Zm00001d037398 // Zm00001d035211 // Zm00001d037397 // Zm00001d031023 // Zm00001d003378 // Zm00001d036539 // Zm00001d038579 // Zm00001d042293
GO:0016567	P	protein ubiquitination	18	1235	722	30113	0.99	1	// Zm00001d017671 // Zm00001d053212 // Zm00001d000224 // Zm00001d038972 // Zm00001d005072 // Zm00001d038909 // Zm00001d052200 // Zm00001d012720 // Zm00001d035211 // Zm00001d028771 // Zm00001d005795 // Zm00001d028294 // Zm00001d039400 // Zm00001d027868 // Zm00001d026248 // Zm00001d043050 // Zm00001d053587 // Zm00001d042608
GO:0023052	P	signaling	58	1235	1335	30113	0.35	1	// Zm00001d007296 // Zm00001d006944 // Zm00001d021551 // Zm00001d034657 // Zm00001d012774 // Zm00001d043447 // Zm00001d002532 // Zm00001d043505 // Zm00001d011392 // Zm00001d045112 // Zm00001d001945 // Zm00001d033680 // Zm00001d021014 // Zm00001d022590 // Zm00001d043325 // Zm00001d016105 // Zm00001d022272 // Zm00001d029975 // Zm00001d031395 // Zm00001d035211 // Zm00001d005795 // Zm00001d004102 // …
GO:0016114	P	terpenoid biosynthetic process	6	1235	72	30113	0.087	1	// Zm00001d043411 // Zm00001d045563 // Zm00001d048146 // Zm00001d019060 // Zm00001d015053 // Zm00001d002351
GO:0023051	P	regulation of signaling	6	1235	164	30113	0.66	1	// Zm00001d013465 // Zm00001d000237 // Zm00001d043325 // Zm00001d005795 // Zm00001d033680 // Zm00001d051609
GO:0010629	P	negative regulation of gene expression	7	1235	381	30113	0.99	1	// Zm00001d013542 // Zm00001d037274 // Zm00001d029529 // Zm00001d002316 // Zm00001d052200 // Zm00001d013120 // Zm00001d003378
GO:0006807	P	nitrogen compound metabolic process	253	1235	7583	30113	1	1	// Zm00001d022468 // Zm00001d053076 // Zm00001d026703 // Zm00001d039371 // Zm00001d044010 // Zm00001d028995 // Zm00001d016469 // Zm00001d003037 // Zm00001d036993 // Zm00001d039132 // Zm00001d039133 // Zm00001d010585 // Zm00001d051545 // Zm00001d049995 // Zm00001d011507 // Zm00001d037689 // Zm00001d011183 // Zm00001d045661 // Zm00001d027925 // Zm00001d022590 // Zm00001d033024 // Zm00001d043325 // …
GO:0009651	P	response to salt stress	8	1235	145	30113	0.26	1	// Zm00001d013465 // Zm00001d049187 // Zm00001d020557 // Zm00001d008209 // Zm00001d006036 // Zm00001d016691 // Zm00001d039933 // Zm00001d033680
GO:0034660	P	ncRNA metabolic process	7	1235	578	30113	1	1	// Zm00001d016037 // Zm00001d015037 // Zm00001d034828 // ZemaCp055 // Zm00001d036339 // Zm00001d008975 // Zm00001d027725
GO:0044267	P	cellular protein metabolic process	186	1235	5508	30113	1	1	// Zm00001d006944 // Zm00001d008485 // Zm00001d026703 // Zm00001d038653 // Zm00001d043447 // Zm00001d040221 // Zm00001d052200 // Zm00001d027415 // Zm00001d025342 // Zm00001d023291 // Zm00001d000282 // Zm00001d042608 // Zm00001d016381 // Zm00001d012774 // Zm00001d033316 // Zm00001d026248 // Zm00001d036575 // Zm00001d039926 // Zm00001d044823 // Zm00001d035136 // Zm00001d035689 // Zm00001d031351 // …
GO:0044260	P	cellular macromolecule metabolic process	345	1235	10299	30113	1	1	// Zm00001d022468 // Zm00001d008485 // Zm00001d026703 // Zm00001d040221 // Zm00001d052200 // Zm00001d039132 // Zm00001d039133 // Zm00001d039131 // Zm00001d043325 // Zm00001d002801 // Zm00001d022517 // Zm00001d026016 // Zm00001d016907 // Zm00001d014866 // Zm00001d011628 // Zm00001d028995 // Zm00001d003257 // Zm00001d030577 // Zm00001d027725 // Zm00001d039040 // Zm00001d043137 // Zm00001d048998 // …
GO:0051188	P	cofactor biosynthetic process	8	1235	232	30113	0.73	1	// Zm00001d012510 // Zm00001d053076 // Zm00001d028924 // Zm00001d008230 // Zm00001d000133 // Zm00001d018034 // Zm00001d043963 // Zm00001d001820
GO:0019219	P	regulation of nucleobase-containing compound metabolic process	109	1235	2764	30113	0.68	1	// Zm00001d044010 // Zm00001d028995 // Zm00001d003037 // Zm00001d030762 // Zm00001d045661 // Zm00001d027925 // Zm00001d028408 // Zm00001d043325 // Zm00001d002801 // Zm00001d013443 // Zm00001d022517 // Zm00001d002867 // Zm00001d016907 // Zm00001d042580 // Zm00001d032368 // Zm00001d039531 // Zm00001d030577 // Zm00001d038801 // Zm00001d044785 // Zm00001d016381 // Zm00001d007962 // Zm00001d026029 // …
GO:0006366	P	transcription from RNA polymerase II promoter	7	1235	555	30113	1	1	// Zm00001d037274 // Zm00001d016381 // Zm00001d042315 // Zm00001d043589 // Zm00001d046539 // Zm00001d039913 // Zm00001d035053
GO:0010468	P	regulation of gene expression	111	1235	3001	30113	0.88	1	// Zm00001d044010 // Zm00001d028995 // Zm00001d003037 // Zm00001d030762 // Zm00001d052200 // Zm00001d045661 // Zm00001d027925 // Zm00001d028408 // Zm00001d043325 // Zm00001d002801 // Zm00001d013443 // Zm00001d022517 // Zm00001d002867 // Zm00001d016907 // Zm00001d042580 // Zm00001d032368 // Zm00001d039531 // Zm00001d030577 // Zm00001d038801 // Zm00001d044785 // Zm00001d016381 // Zm00001d002316 // …
GO:0009163	P	nucleoside biosynthetic process	7	1235	112	30113	0.19	1	// Zm00001d052242 // Zm00001d047789 // Zm00001d011486 // Zm00001d042088 // Zm00001d019062 // Zm00001d013140 // Zm00001d021620
GO:0035428	P	hexose transmembrane transport	5	1235	72	30113	0.19	1	// Zm00001d018803 // Zm00001d029645 // Zm00001d039973 // Zm00001d029254 // Zm00001d016274
GO:0050793	P	regulation of developmental process	13	1235	234	30113	0.18	1	// Zm00001d013465 // Zm00001d042637 // Zm00001d043589 // Zm00001d016361 // Zm00001d024783 // Zm00001d009773 // Zm00001d003162 // Zm00001d028432 // Zm00001d017176 // Zm00001d042217 // Zm00001d033680 // Zm00001d025099 // Zm00001d025062
GO:0000271	P	polysaccharide biosynthetic process	17	1235	260	30113	0.048	1	// Zm00001d018700 // Zm00001d007571 // Zm00001d033910 // Zm00001d020852 // Zm00001d014532 // Zm00001d052263 // Zm00001d019317 // Zm00001d003510 // Zm00001d019479 // Zm00001d033746 // Zm00001d039131 // Zm00001d015306 // Zm00001d014867 // Zm00001d014866 // Zm00001d005546 // Zm00001d003817 // Zm00001d044823
GO:0050790	P	regulation of catalytic activity	24	1235	681	30113	0.8	1	// Zm00001d022274 // Zm00001d043447 // Zm00001d010025 // Zm00001d032495 // Zm00001d050475 // Zm00001d011080 // Zm00001d016705 // Zm00001d011079 // Zm00001d042867 // Zm00001d016105 // Zm00001d008283 // Zm00001d009580 // Zm00001d048592 // Zm00001d048593 // Zm00001d015804 // Zm00001d010397 // Zm00001d024996 // Zm00001d003257 // Zm00001d016016 // Zm00001d005513 // Zm00001d051687 // Zm00001d037401 // …
GO:0009889	P	regulation of biosynthetic process	108	1235	2874	30113	0.84	1	// Zm00001d044010 // Zm00001d028995 // Zm00001d003037 // Zm00001d030762 // Zm00001d045661 // Zm00001d027925 // Zm00001d028408 // Zm00001d043325 // Zm00001d002801 // Zm00001d013443 // Zm00001d022517 // Zm00001d002867 // Zm00001d016907 // Zm00001d042580 // Zm00001d032368 // Zm00001d039531 // Zm00001d030577 // Zm00001d038801 // Zm00001d044785 // Zm00001d016381 // Zm00001d007962 // Zm00001d026029 // …
GO:0050794	P	regulation of cellular process	189	1235	4991	30113	0.89	1	// Zm00001d006944 // Zm00001d027415 // Zm00001d007301 // Zm00001d038653 // Zm00001d043447 // Zm00001d044010 // Zm00001d028995 // Zm00001d003037 // Zm00001d030762 // Zm00001d050475 // Zm00001d021334 // Zm00001d029050 // Zm00001d045661 // Zm00001d027925 // Zm00001d022590 // Zm00001d043325 // Zm00001d044099 // Zm00001d012774 // Zm00001d022518 // Zm00001d002801 // Zm00001d033316 // Zm00001d013443 // …
GO:0051239	P	regulation of multicellular organismal process	13	1235	201	30113	0.082	1	// Zm00001d013465 // Zm00001d042637 // Zm00001d043589 // Zm00001d016361 // Zm00001d024783 // Zm00001d009773 // Zm00001d003162 // Zm00001d028432 // Zm00001d017176 // Zm00001d042217 // Zm00001d033680 // Zm00001d025099 // Zm00001d025062
GO:0090567	P	reproductive shoot system development	10	1235	179	30113	0.21	1	// Zm00001d009773 // Zm00001d043589 // Zm00001d016361 // Zm00001d003162 // Zm00001d052316 // Zm00001d017176 // Zm00001d042217 // Zm00001d023346 // Zm00001d025099 // Zm00001d025062
GO:0051234	P	establishment of localization	145	1235	3264	30113	0.17	1	// Zm00001d040637 // Zm00001d035267 // Zm00001d012677 // Zm00001d047063 // Zm00001d044717 // Zm00001d021664 // Zm00001d047965 // Zm00001d043735 // Zm00001d016436 // Zm00001d039973 // Zm00001d044650 // Zm00001d021930 // Zm00001d037779 // Zm00001d035381 // Zm00001d020985 // Zm00001d028720 // Zm00001d002091 // Zm00001d020556 // Zm00001d020555 // Zm00001d021653 // Zm00001d043234 // Zm00001d027652 // …
GO:0090407	P	organophosphate biosynthetic process	15	1235	416	30113	0.72	1	// Zm00001d052242 // Zm00001d021620 // Zm00001d047789 // Zm00001d011486 // Zm00001d018277 // Zm00001d021310 // Zm00001d024051 // Zm00001d042088 // Zm00001d012407 // Zm00001d019062 // Zm00001d033551 // Zm00001d013140 // Zm00001d005550 // Zm00001d048835 // Zm00001d053076
GO:0061077	P	chaperone-mediated protein folding	7	1235	89	30113	0.085	1	// Zm00001d010529 // Zm00001d006036 // Zm00001d038456 // Zm00001d007031 // Zm00001d048073 // Zm00001d042922 // Zm00001d006126
GO:0051336	P	regulation of hydrolase activity	15	1235	301	30113	0.27	1	// Zm00001d016016 // Zm00001d015804 // Zm00001d042867 // Zm00001d043447 // Zm00001d016105 // Zm00001d011079 // Zm00001d010025 // Zm00001d024996 // Zm00001d008283 // Zm00001d009580 // Zm00001d037401 // Zm00001d028967 // Zm00001d011080 // Zm00001d034270 // Zm00001d016705
GO:0008652	P	cellular amino acid biosynthetic process	8	1235	214	30113	0.65	1	// Zm00001d041455 // Zm00001d013223 // Zm00001d034851 // Zm00001d028750 // Zm00001d017644 // Zm00001d052437 // Zm00001d048709 // Zm00001d008974
GO:0042546	P	cell wall biogenesis	8	1235	200	30113	0.58	1	// Zm00001d018700 // Zm00001d014532 // Zm00001d052864 // Zm00001d019317 // Zm00001d003510 // Zm00001d007208 // Zm00001d020852 // Zm00001d048907
GO:0009112	P	nucleobase metabolic process	5	1235	53	30113	0.078	1	// Zm00001d042088 // Zm00001d017531 // Zm00001d021558 // Zm00001d011486 // Zm00001d018277
GO:0046394	P	carboxylic acid biosynthetic process	24	1235	436	30113	0.1	1	// Zm00001d044813 // Zm00001d017644 // Zm00001d002000 // Zm00001d039053 // Zm00001d003512 // Zm00001d043845 // Zm00001d022144 // Zm00001d048709 // Zm00001d008974 // Zm00001d053675 // Zm00001d041455 // Zm00001d013223 // Zm00001d049267 // Zm00001d034851 // Zm00001d006080 // Zm00001d032368 // Zm00001d015306 // Zm00001d034387 // Zm00001d028750 // Zm00001d025545 // Zm00001d033222 // Zm00001d052437 // …
GO:0046395	P	carboxylic acid catabolic process	9	1235	133	30113	0.11	1	// Zm00001d004356 // Zm00001d047981 // Zm00001d002052 // Zm00001d043490 // Zm00001d033160 // Zm00001d051194 // Zm00001d002000 // Zm00001d048890 // Zm00001d031212
GO:0046390	P	ribose phosphate biosynthetic process	7	1235	145	30113	0.39	1	// Zm00001d052242 // Zm00001d047789 // Zm00001d011486 // Zm00001d042088 // Zm00001d019062 // Zm00001d013140 // Zm00001d021620
GO:0006511	P	ubiquitin-dependent protein catabolic process	15	1235	632	30113	0.99	1	// Zm00001d017460 // Zm00001d043137 // Zm00001d000224 // Zm00001d053217 // Zm00001d038653 // Zm00001d031599 // Zm00001d046539 // Zm00001d052200 // Zm00001d012720 // Zm00001d053212 // Zm00001d005072 // Zm00001d027868 // Zm00001d003257 // Zm00001d043050 // Zm00001d006914
GO:0006518	P	peptide metabolic process	21	1235	1338	30113	1	1	// Zm00001d035136 // Zm00001d042102 // Zm00001d034773 // Zm00001d017644 // Zm00001d026703 // Zm00001d029708 // Zm00001d015037 // Zm00001d043344 // Zm00001d016469 // ZemaCp055 // Zm00001d027557 // Zm00001d013120 // Zm00001d018220 // Zm00001d029696 // Zm00001d008975 // Zm00001d006766 // Zm00001d024839 // Zm00001d036575 // Zm00001d029699 // Zm00001d018809 // Zm00001d042098
GO:0051171	P	regulation of nitrogen compound metabolic process	110	1235	2956	30113	0.87	1	// Zm00001d044010 // Zm00001d028995 // Zm00001d003037 // Zm00001d030762 // Zm00001d045661 // Zm00001d027925 // Zm00001d028408 // Zm00001d043325 // Zm00001d002801 // Zm00001d013443 // Zm00001d022517 // Zm00001d002867 // Zm00001d016907 // Zm00001d042580 // Zm00001d032368 // Zm00001d039531 // Zm00001d030577 // Zm00001d038801 // Zm00001d044785 // Zm00001d016381 // Zm00001d007962 // Zm00001d026029 // …
GO:0006633	P	fatty acid biosynthetic process	9	1235	124	30113	0.08	1	// Zm00001d044813 // Zm00001d049267 // Zm00001d006866 // Zm00001d006080 // Zm00001d022144 // Zm00001d002000 // Zm00001d048061 // Zm00001d039053 // Zm00001d053675
GO:0033043	P	regulation of organelle organization	8	1235	259	30113	0.83	1	// Zm00001d044802 // Zm00001d010732 // Zm00001d044785 // Zm00001d052273 // Zm00001d025721 // Zm00001d022560 // Zm00001d050475 // Zm00001d007202
GO:0051649	P	establishment of localization in cell	21	1235	908	30113	1	1	// Zm00001d007296 // Zm00001d035267 // Zm00001d047283 // Zm00001d008214 // Zm00001d021551 // Zm00001d028373 // Zm00001d028485 // Zm00001d014090 // Zm00001d011716 // Zm00001d007164 // Zm00001d042395 // Zm00001d021664 // Zm00001d043234 // Zm00001d047965 // Zm00001d022038 // Zm00001d051474 // Zm00001d005513 // Zm00001d016436 // Zm00001d018358 // Zm00001d018098 // Zm00001d034270
GO:0009311	P	oligosaccharide metabolic process	5	1235	121	30113	0.56	1	// Zm00001d043469 // Zm00001d018082 // Zm00001d012036 // Zm00001d005687 // Zm00001d046595
GO:0042401	P	cellular biogenic amine biosynthetic process	5	1235	58	30113	0.1	1	// Zm00001d048709 // Zm00001d020008 // Zm00001d051194 // Zm00001d034453 // Zm00001d034461
GO:0009250	P	glucan biosynthetic process	13	1235	181	30113	0.044	1	// Zm00001d018700 // Zm00001d033910 // Zm00001d020852 // Zm00001d052263 // Zm00001d019317 // Zm00001d003510 // Zm00001d019479 // Zm00001d033746 // Zm00001d039131 // Zm00001d014867 // Zm00001d014866 // Zm00001d005546 // Zm00001d003817
GO:0070887	P	cellular response to chemical stimulus	34	1235	686	30113	0.16	1	// Zm00001d013465 // Zm00001d008214 // Zm00001d011679 // Zm00001d026619 // Zm00001d043505 // Zm00001d011392 // Zm00001d045112 // Zm00001d001945 // Zm00001d042922 // Zm00001d033680 // Zm00001d021014 // Zm00001d010529 // Zm00001d045384 // Zm00001d016105 // Zm00001d006036 // Zm00001d035211 // Zm00001d005795 // Zm00001d048073 // Zm00001d006286 // Zm00001d051609 // Zm00001d017270 // Zm00001d022166 // …
GO:0009892	P	negative regulation of metabolic process	14	1235	591	30113	0.99	1	// Zm00001d013542 // Zm00001d037274 // Zm00001d011080 // Zm00001d042867 // Zm00001d016105 // Zm00001d011079 // Zm00001d010025 // Zm00001d002316 // Zm00001d052200 // Zm00001d013120 // Zm00001d008283 // Zm00001d024996 // Zm00001d003378 // Zm00001d029529
GO:0007049	P	cell cycle	18	1235	675	30113	0.98	1	// Zm00001d008216 // Zm00001d031619 // Zm00001d044629 // Zm00001d050475 // Zm00001d020852 // Zm00001d020532 // Zm00001d025721 // Zm00001d023945 // Zm00001d015348 // Zm00001d013447 // Zm00001d039132 // Zm00001d039133 // Zm00001d024833 // Zm00001d006300 // Zm00001d041606 // Zm00001d019317 // Zm00001d037274 // Zm00001d022396
GO:0000902	P	cell morphogenesis	5	1235	85	30113	0.28	1	// Zm00001d044802 // Zm00001d052273 // Zm00001d010732 // Zm00001d045563 // Zm00001d027652
GO:0051248	P	negative regulation of protein metabolic process	8	1235	242	30113	0.77	1	// Zm00001d011080 // Zm00001d042867 // Zm00001d016105 // Zm00001d010025 // Zm00001d013120 // Zm00001d008283 // Zm00001d024996 // Zm00001d011079
GO:0071806	P	protein transmembrane transport	9	1235	121	30113	0.072	1	// Zm00001d035267 // Zm00001d005513 // Zm00001d028373 // Zm00001d042395 // Zm00001d014090 // Zm00001d028485 // Zm00001d047965 // Zm00001d016436 // Zm00001d034270
GO:0051246	P	regulation of protein metabolic process	13	1235	625	30113	1	1	// Zm00001d008214 // Zm00001d011080 // Zm00001d042867 // Zm00001d043447 // Zm00001d016105 // Zm00001d010025 // Zm00001d046539 // Zm00001d050475 // Zm00001d013120 // Zm00001d008283 // Zm00001d037401 // Zm00001d024996 // Zm00001d011079
GO:0051179	P	localization	151	1235	3404	30113	0.17	1	// Zm00001d040637 // Zm00001d035267 // Zm00001d012677 // Zm00001d047063 // Zm00001d044717 // Zm00001d021664 // Zm00001d047965 // Zm00001d043735 // Zm00001d016436 // Zm00001d039973 // Zm00001d044650 // Zm00001d021930 // Zm00001d037779 // Zm00001d035381 // Zm00001d020985 // Zm00001d028720 // Zm00001d025062 // Zm00001d002091 // Zm00001d020556 // Zm00001d020555 // Zm00001d052273 // Zm00001d021653 // …
GO:0051641	P	cellular localization	25	1235	1061	30113	1	1	// Zm00001d007296 // Zm00001d035267 // Zm00001d047283 // Zm00001d008214 // Zm00001d021551 // Zm00001d051675 // Zm00001d011716 // Zm00001d028485 // Zm00001d021664 // Zm00001d047965 // Zm00001d016436 // Zm00001d018358 // Zm00001d018098 // Zm00001d020395 // Zm00001d014090 // Zm00001d007164 // Zm00001d002884 // Zm00001d052316 // Zm00001d043234 // Zm00001d005513 // Zm00001d028373 // Zm00001d051474 // …
GO:0016125	P	sterol metabolic process	8	1235	95	30113	0.051	1	// Zm00001d002626 // Zm00001d033180 // Zm00001d020717 // Zm00001d054067 // Zm00001d045563 // Zm00001d026083 // Zm00001d021639 // Zm00001d017826
GO:0048608	P	reproductive structure development	17	1235	383	30113	0.41	1	// Zm00001d013465 // Zm00001d052316 // Zm00001d016037 // Zm00001d009773 // Zm00001d043589 // Zm00001d016361 // Zm00001d025099 // Zm00001d024783 // Zm00001d003162 // Zm00001d028432 // Zm00001d017176 // Zm00001d042217 // Zm00001d020638 // Zm00001d033680 // Zm00001d023346 // Zm00001d037830 // Zm00001d025062
GO:0072594	P	establishment of protein localization to organelle	9	1235	283	30113	0.82	1	// Zm00001d035267 // Zm00001d005513 // Zm00001d042395 // Zm00001d014090 // Zm00001d028485 // Zm00001d016436 // Zm00001d018358 // Zm00001d018098 // Zm00001d034270
GO:0071396	P	cellular response to lipid	7	1235	189	30113	0.66	1	// Zm00001d013465 // Zm00001d016105 // Zm00001d011392 // Zm00001d005795 // Zm00001d033680 // Zm00001d017270 // Zm00001d022166
GO:0016128	P	phytosteroid metabolic process	5	1235	46	30113	0.05	1	// Zm00001d026083 // Zm00001d002626 // Zm00001d033180 // Zm00001d045563 // Zm00001d021639
GO:0009408	P	response to heat	10	1235	159	30113	0.13	1	// Zm00001d051001 // Zm00001d054044 // Zm00001d028408 // Zm00001d010529 // Zm00001d006036 // Zm00001d033210 // Zm00001d039933 // Zm00001d048073 // Zm00001d042922 // Zm00001d052194
GO:0070838	P	divalent metal ion transport	8	1235	119	30113	0.13	1	// Zm00001d052457 // Zm00001d033625 // Zm00001d049092 // Zm00001d019327 // Zm00001d019226 // Zm00001d047242 // Zm00001d020985 // Zm00001d015133
GO:1901137	P	carbohydrate derivative biosynthetic process	26	1235	488	30113	0.12	1	// Zm00001d052242 // Zm00001d047849 // Zm00001d018595 // Zm00001d021310 // Zm00001d010585 // Zm00001d048907 // Zm00001d012407 // Zm00001d039953 // Zm00001d011486 // Zm00001d003750 // Zm00001d024307 // Zm00001d003292 // Zm00001d044823 // Zm00001d000237 // Zm00001d047789 // Zm00001d042088 // Zm00001d015306 // Zm00001d013140 // Zm00001d023291 // Zm00001d048835 // Zm00001d005550 // Zm00001d017085 // …
GO:1901136	P	carbohydrate derivative catabolic process	5	1235	61	30113	0.12	1	// Zm00001d010670 // Zm00001d009936 // Zm00001d043674 // Zm00001d008376 // Zm00001d032725
GO:1902680	P	positive regulation of RNA biosynthetic process	13	1235	491	30113	0.96	1	// Zm00001d037274 // Zm00001d016381 // Zm00001d044785 // Zm00001d042315 // Zm00001d043325 // Zm00001d046539 // Zm00001d030762 // Zm00001d045112 // Zm00001d012757 // Zm00001d039913 // Zm00001d030577 // Zm00001d039260 // Zm00001d035053
GO:0033365	P	protein localization to organelle	9	1235	346	30113	0.94	1	// Zm00001d035267 // Zm00001d005513 // Zm00001d042395 // Zm00001d014090 // Zm00001d028485 // Zm00001d016436 // Zm00001d018358 // Zm00001d018098 // Zm00001d034270
GO:0048731	P	system development	24	1235	553	30113	0.42	1	// Zm00001d013465 // Zm00001d009773 // Zm00001d027652 // Zm00001d042217 // Zm00001d033680 // Zm00001d021014 // Zm00001d024980 // Zm00001d043589 // Zm00001d016361 // Zm00001d037830 // Zm00001d017176 // Zm00001d025062 // Zm00001d049785 // Zm00001d042637 // Zm00001d024783 // Zm00001d003162 // Zm00001d052316 // Zm00001d012702 // Zm00001d025099 // Zm00001d016037 // Zm00001d028432 // Zm00001d020638 // …
GO:0061458	P	reproductive system development	17	1235	386	30113	0.42	1	// Zm00001d013465 // Zm00001d052316 // Zm00001d016037 // Zm00001d009773 // Zm00001d043589 // Zm00001d016361 // Zm00001d025099 // Zm00001d024783 // Zm00001d003162 // Zm00001d028432 // Zm00001d017176 // Zm00001d042217 // Zm00001d020638 // Zm00001d033680 // Zm00001d023346 // Zm00001d037830 // Zm00001d025062
GO:0072528	P	pyrimidine-containing compound biosynthetic process	5	1235	69	30113	0.17	1	// Zm00001d042088 // Zm00001d017531 // Zm00001d011183 // Zm00001d011486 // Zm00001d018277
GO:0034622	P	cellular macromolecular complex assembly	19	1235	711	30113	0.98	1	// Zm00001d044802 // Zm00001d010732 // Zm00001d036535 // Zm00001d028485 // Zm00001d052273 // Zm00001d029049 // Zm00001d044629 // Zm00001d045478 // Zm00001d046539 // Zm00001d034183 // Zm00001d038540 // Zm00001d049387 // Zm00001d032336 // Zm00001d034187 // Zm00001d049002 // Zm00001d022560 // ZemaCp055 // Zm00001d016159 // Zm00001d007202
GO:0072522	P	purine-containing compound biosynthetic process	5	1235	138	30113	0.67	1	// Zm00001d052242 // Zm00001d021620 // Zm00001d019062 // Zm00001d047789 // Zm00001d013140
GO:0009100	P	glycoprotein metabolic process	8	1235	204	30113	0.6	1	// Zm00001d000237 // Zm00001d017085 // Zm00001d003292 // Zm00001d050961 // Zm00001d048770 // Zm00001d023291 // Zm00001d048907 // Zm00001d044823
GO:0009101	P	glycoprotein biosynthetic process	8	1235	202	30113	0.59	1	// Zm00001d000237 // Zm00001d017085 // Zm00001d003292 // Zm00001d050961 // Zm00001d048770 // Zm00001d023291 // Zm00001d048907 // Zm00001d044823
GO:0072527	P	pyrimidine-containing compound metabolic process	6	1235	77	30113	0.11	1	// Zm00001d011486 // Zm00001d018277 // Zm00001d011183 // Zm00001d042088 // Zm00001d017531 // Zm00001d043674
GO:0006325	P	chromatin organization	6	1235	442	30113	1	1	// Zm00001d009430 // Zm00001d016381 // Zm00001d045478 // Zm00001d042974 // Zm00001d013392 // Zm00001d003378
GO:0097306	P	cellular response to alcohol	5	1235	127	30113	0.6	1	// Zm00001d016105 // Zm00001d011392 // Zm00001d005795 // Zm00001d017270 // Zm00001d022166
GO:2000026	P	regulation of multicellular organismal development	13	1235	189	30113	0.057	1	// Zm00001d013465 // Zm00001d042637 // Zm00001d043589 // Zm00001d016361 // Zm00001d024783 // Zm00001d009773 // Zm00001d003162 // Zm00001d028432 // Zm00001d017176 // Zm00001d042217 // Zm00001d033680 // Zm00001d025099 // Zm00001d025062
GO:0045935	P	positive regulation of nucleobase-containing compound metabolic process	15	1235	526	30113	0.94	1	// Zm00001d037274 // Zm00001d010672 // Zm00001d016381 // Zm00001d044785 // Zm00001d042315 // Zm00001d043325 // Zm00001d046539 // Zm00001d030762 // Zm00001d045112 // Zm00001d012757 // Zm00001d039913 // Zm00001d030577 // Zm00001d039260 // Zm00001d038579 // Zm00001d035053
GO:0030029	P	actin filament-based process	6	1235	114	30113	0.34	1	// Zm00001d044802 // Zm00001d010732 // Zm00001d052273 // Zm00001d010039 // Zm00001d047701 // Zm00001d035629
GO:0052547	P	regulation of peptidase activity	7	1235	85	30113	0.071	1	// Zm00001d011080 // Zm00001d042867 // Zm00001d010025 // Zm00001d008283 // Zm00001d037401 // Zm00001d024996 // Zm00001d011079
GO:0052548	P	regulation of endopeptidase activity	6	1235	84	30113	0.14	1	// Zm00001d011080 // Zm00001d042867 // Zm00001d010025 // Zm00001d008283 // Zm00001d024996 // Zm00001d011079
GO:0022414	P	reproductive process	29	1235	700	30113	0.51	1	// Zm00001d013465 // Zm00001d031359 // Zm00001d009773 // Zm00001d035450 // Zm00001d045563 // Zm00001d006300 // Zm00001d042217 // Zm00001d033680 // Zm00001d021014 // Zm00001d043589 // Zm00001d016361 // Zm00001d037830 // Zm00001d022396 // Zm00001d047468 // Zm00001d017176 // Zm00001d025062 // Zm00001d049785 // Zm00001d013447 // Zm00001d024783 // Zm00001d003162 // Zm00001d052316 // Zm00001d031377 // …
GO:0072593	P	reactive oxygen species metabolic process	9	1235	208	30113	0.49	1	// Zm00001d003381 // Zm00001d054044 // Zm00001d045384 // Zm00001d013465 // Zm00001d026069 // Zm00001d035336 // Zm00001d049995 // Zm00001d033680 // Zm00001d053554
GO:0055065	P	metal ion homeostasis	6	1235	95	30113	0.21	1	// Zm00001d020395 // Zm00001d005662 // Zm00001d002884 // Zm00001d016691 // Zm00001d052316 // Zm00001d047242
GO:0007265	P	Ras protein signal transduction	6	1235	73	30113	0.091	1	// Zm00001d044802 // Zm00001d010732 // Zm00001d021551 // Zm00001d052273 // Zm00001d051687 // Zm00001d010397
GO:0007264	P	small GTPase mediated signal transduction	6	1235	120	30113	0.38	1	// Zm00001d044802 // Zm00001d010732 // Zm00001d021551 // Zm00001d052273 // Zm00001d051687 // Zm00001d010397
GO:0043623	P	cellular protein complex assembly	14	1235	316	30113	0.43	1	// Zm00001d044802 // Zm00001d010732 // Zm00001d028485 // Zm00001d052273 // Zm00001d029049 // Zm00001d034187 // Zm00001d022560 // Zm00001d034183 // Zm00001d038540 // Zm00001d049387 // Zm00001d036535 // Zm00001d049002 // Zm00001d016159 // Zm00001d007202
GO:0006996	P	organelle organization	63	1235	2289	30113	1	1	// Zm00001d022468 // Zm00001d008216 // Zm00001d031619 // Zm00001d027415 // Zm00001d026703 // Zm00001d034828 // Zm00001d021664 // Zm00001d017783 // Zm00001d022560 // Zm00001d027652 // Zm00001d039132 // Zm00001d039133 // Zm00001d006300 // Zm00001d041606 // Zm00001d003378 // Zm00001d016436 // Zm00001d018098 // Zm00001d033181 // Zm00001d033180 // Zm00001d017707 // Zm00001d043325 // Zm00001d014090 // …
GO:0044238	P	primary metabolic process	506	1235	13559	30113	1	1	// Zm00001d022468 // Zm00001d008485 // Zm00001d026703 // Zm00001d040221 // Zm00001d052200 // Zm00001d039132 // Zm00001d039133 // Zm00001d039131 // Zm00001d051545 // Zm00001d043325 // Zm00001d038653 // Zm00001d002801 // Zm00001d022517 // Zm00001d026016 // Zm00001d046794 // Zm00001d031351 // Zm00001d016907 // Zm00001d014866 // Zm00001d011628 // Zm00001d042767 // Zm00001d028995 // Zm00001d003257 // …
GO:0009743	P	response to carbohydrate	5	1235	47	30113	0.053	1	// Zm00001d042637 // Zm00001d043511 // Zm00001d021014 // Zm00001d027488 // Zm00001d049785
GO:0005976	P	polysaccharide metabolic process	24	1235	495	30113	0.24	1	// Zm00001d033910 // Zm00001d020852 // Zm00001d052263 // Zm00001d027619 // Zm00001d039131 // Zm00001d007571 // Zm00001d005546 // Zm00001d006309 // Zm00001d018700 // Zm00001d003510 // Zm00001d033746 // Zm00001d014867 // Zm00001d019317 // Zm00001d021421 // Zm00001d052977 // Zm00001d044823 // Zm00001d026712 // Zm00001d014532 // Zm00001d014866 // Zm00001d020371 // Zm00001d019479 // Zm00001d015306 // …
GO:0044237	P	cellular metabolic process	578	1235	13654	30113	0.16	1	// Zm00001d022468 // Zm00001d003381 // Zm00001d008485 // Zm00001d026703 // Zm00001d010662 // Zm00001d040221 // Zm00001d052200 // Zm00001d027557 // Zm00001d039133 // Zm00001d039131 // Zm00001d051545 // Zm00001d043325 // Zm00001d038653 // Zm00001d002801 // Zm00001d018034 // Zm00001d022517 // Zm00001d026016 // Zm00001d031351 // Zm00001d016907 // Zm00001d014866 // Zm00001d011628 // Zm00001d028995 // …
GO:0008299	P	isoprenoid biosynthetic process	8	1235	124	30113	0.15	1	// Zm00001d043411 // Zm00001d017826 // Zm00001d045563 // Zm00001d048146 // Zm00001d019060 // Zm00001d015053 // Zm00001d002351 // Zm00001d019629
GO:0006259	P	DNA metabolic process	16	1235	991	30113	1	1	// Zm00001d022468 // Zm00001d050224 // Zm00001d022590 // Zm00001d044780 // Zm00001d044629 // Zm00001d022560 // Zm00001d029096 // Zm00001d013447 // Zm00001d039132 // Zm00001d039133 // Zm00001d006300 // Zm00001d045782 // Zm00001d033210 // Zm00001d018384 // Zm00001d041606 // Zm00001d007202
GO:0006396	P	RNA processing	12	1235	942	30113	1	1	// Zm00001d019573 // Zm00001d032336 // Zm00001d033541 // Zm00001d016037 // Zm00001d002141 // Zm00001d034828 // ZemaCp055 // Zm00001d037036 // Zm00001d025656 // Zm00001d036339 // Zm00001d003378 // Zm00001d027725
GO:0045893	P	positive regulation of transcription, DNA-templated	13	1235	463	30113	0.94	1	// Zm00001d037274 // Zm00001d016381 // Zm00001d044785 // Zm00001d042315 // Zm00001d043325 // Zm00001d046539 // Zm00001d030762 // Zm00001d045112 // Zm00001d012757 // Zm00001d039913 // Zm00001d030577 // Zm00001d039260 // Zm00001d035053
GO:0019220	P	regulation of phosphate metabolic process	5	1235	284	30113	0.99	1	// Zm00001d043447 // Zm00001d016105 // Zm00001d050475 // Zm00001d038579 // Zm00001d010672
GO:0019222	P	regulation of metabolic process	127	1235	3582	30113	0.96	1	// Zm00001d043447 // Zm00001d044010 // Zm00001d028995 // Zm00001d003037 // Zm00001d030762 // Zm00001d052200 // Zm00001d050475 // Zm00001d045661 // Zm00001d027925 // Zm00001d028408 // Zm00001d043325 // Zm00001d002801 // Zm00001d013443 // Zm00001d022517 // Zm00001d002867 // Zm00001d016907 // Zm00001d042580 // Zm00001d032368 // Zm00001d039531 // Zm00001d024996 // Zm00001d030577 // Zm00001d038801 // …
GO:0006470	P	protein dephosphorylation	7	1235	367	30113	0.99	1	// Zm00001d011364 // Zm00001d043447 // Zm00001d016105 // Zm00001d044970 // Zm00001d009181 // Zm00001d048336 // Zm00001d037956
GO:0048585	P	negative regulation of response to stimulus	6	1235	73	30113	0.091	1	// Zm00001d013465 // Zm00001d028432 // Zm00001d005795 // Zm00001d033680 // Zm00001d049525 // Zm00001d051609
GO:0048583	P	regulation of response to stimulus	12	1235	336	30113	0.72	1	// Zm00001d013465 // Zm00001d000237 // Zm00001d010672 // Zm00001d043325 // Zm00001d028432 // Zm00001d005795 // Zm00001d015053 // Zm00001d033680 // Zm00001d049525 // Zm00001d038579 // Zm00001d051609 // Zm00001d015054
GO:0008104	P	protein localization	22	1235	986	30113	1	1	// Zm00001d007296 // Zm00001d035267 // Zm00001d008214 // Zm00001d021551 // Zm00001d051675 // Zm00001d012677 // Zm00001d031614 // Zm00001d028485 // Zm00001d021664 // Zm00001d047965 // Zm00001d016436 // Zm00001d018358 // Zm00001d018098 // Zm00001d044650 // Zm00001d014090 // Zm00001d025062 // Zm00001d006126 // Zm00001d005513 // Zm00001d028373 // Zm00001d042395 // Zm00001d022038 // Zm00001d034270
GO:1901362	P	organic cyclic compound biosynthetic process	144	1235	3555	30113	0.58	1	// Zm00001d053076 // Zm00001d039371 // Zm00001d044010 // Zm00001d013140 // Zm00001d003037 // Zm00001d030762 // Zm00001d045563 // Zm00001d010585 // Zm00001d045661 // Zm00001d027925 // Zm00001d028408 // Zm00001d043325 // Zm00001d002128 // Zm00001d032578 // Zm00001d017531 // Zm00001d021639 // Zm00001d018034 // Zm00001d013443 // Zm00001d028995 // Zm00001d022517 // Zm00001d002867 // Zm00001d016907 // …
GO:0045454	P	cell redox homeostasis	13	1235	201	30113	0.082	1	// Zm00001d041804 // Zm00001d007301 // Zm00001d023872 // Zm00001d038653 // Zm00001d034187 // Zm00001d010871 // Zm00001d049650 // Zm00001d037757 // Zm00001d024835 // Zm00001d021334 // Zm00001d021596 // Zm00001d022518 // Zm00001d006467
GO:1901360	P	organic cyclic compound metabolic process	220	1235	6221	30113	0.99	1	// Zm00001d022468 // Zm00001d053076 // Zm00001d039371 // Zm00001d044010 // Zm00001d028995 // Zm00001d003037 // Zm00001d036993 // Zm00001d045563 // Zm00001d039132 // Zm00001d039133 // Zm00001d010585 // Zm00001d051545 // Zm00001d011507 // Zm00001d037689 // Zm00001d045661 // Zm00001d027925 // Zm00001d022590 // Zm00001d043325 // Zm00001d002128 // Zm00001d013992 // Zm00001d032578 // Zm00001d002801 // …
GO:1901361	P	organic cyclic compound catabolic process	7	1235	260	30113	0.9	1	// Zm00001d043019 // Zm00001d021558 // Zm00001d008376 // Zm00001d022630 // Zm00001d051111 // Zm00001d043674 // Zm00001d008326
GO:0009966	P	regulation of signal transduction	6	1235	163	30113	0.66	1	// Zm00001d013465 // Zm00001d000237 // Zm00001d043325 // Zm00001d005795 // Zm00001d033680 // Zm00001d051609
GO:0048869	P	cellular developmental process	13	1235	361	30113	0.72	1	// Zm00001d044802 // Zm00001d032694 // Zm00001d010732 // Zm00001d032240 // Zm00001d052273 // Zm00001d044975 // Zm00001d045563 // Zm00001d027652 // Zm00001d021296 // Zm00001d021761 // Zm00001d020970 // Zm00001d049525 // Zm00001d009435
GO:0043603	P	cellular amide metabolic process	23	1235	1404	30113	1	1	// Zm00001d026703 // Zm00001d021558 // Zm00001d027557 // Zm00001d029696 // Zm00001d017644 // Zm00001d029699 // Zm00001d042098 // Zm00001d043344 // Zm00001d032725 // Zm00001d006766 // Zm00001d036575 // Zm00001d042102 // Zm00001d035136 // Zm00001d034773 // Zm00001d029708 // Zm00001d013120 // Zm00001d018220 // Zm00001d024839 // Zm00001d008975 // Zm00001d015037 // Zm00001d016469 // ZemaCp055 // Zm000…
GO:0022900	P	electron transport chain	17	1235	362	30113	0.33	1	// Zm00001d035136 // Zm00001d038218 // Zm00001d040202 // Zm00001d023872 // Zm00001d003767 // Zm00001d013781 // Zm00001d039288 // Zm00001d034153 // Zm00001d037757 // Zm00001d011760 // Zm00001d019454 // Zm00001d034387 // Zm00001d000282 // Zm00001d034345 // Zm00001d031257 // Zm00001d006398 // Zm00001d016134
GO:0006073	P	cellular glucan metabolic process	18	1235	277	30113	0.045	1	// Zm00001d026712 // Zm00001d052977 // Zm00001d033910 // Zm00001d020852 // Zm00001d052263 // Zm00001d019317 // Zm00001d003510 // Zm00001d020371 // Zm00001d019479 // Zm00001d033746 // Zm00001d039131 // Zm00001d014867 // Zm00001d014866 // Zm00001d021421 // Zm00001d018700 // Zm00001d005546 // Zm00001d003817 // Zm00001d006309
GO:0048518	P	positive regulation of biological process	22	1235	945	30113	1	1	// Zm00001d008214 // Zm00001d042315 // Zm00001d030762 // Zm00001d050475 // Zm00001d045112 // Zm00001d039913 // Zm00001d038579 // Zm00001d016381 // Zm00001d039260 // Zm00001d044802 // Zm00001d037274 // Zm00001d010672 // Zm00001d052273 // Zm00001d012757 // Zm00001d030577 // Zm00001d035053 // Zm00001d010732 // Zm00001d047269 // Zm00001d044785 // Zm00001d043325 // Zm00001d046539 // Zm00001d037401
GO:0048519	P	negative regulation of biological process	22	1235	750	30113	0.96	1	// Zm00001d013542 // Zm00001d037274 // Zm00001d013465 // Zm00001d010025 // Zm00001d052200 // Zm00001d033680 // Zm00001d011079 // Zm00001d042867 // Zm00001d016105 // Zm00001d043589 // Zm00001d008283 // Zm00001d005795 // Zm00001d011080 // Zm00001d029529 // Zm00001d013120 // Zm00001d024996 // Zm00001d003378 // Zm00001d051609 // Zm00001d025721 // Zm00001d002316 // Zm00001d028432 // Zm00001d049525
GO:0034470	P	ncRNA processing	5	1235	454	30113	1	1	// Zm00001d036339 // ZemaCp055 // Zm00001d016037 // Zm00001d027725 // Zm00001d034828
GO:0015711	P	organic anion transport	6	1235	76	30113	0.1	1	// Zm00001d006511 // Zm00001d031833 // Zm00001d021653 // Zm00001d017901 // Zm00001d012153 // Zm00001d019225
GO:0006605	P	protein targeting	10	1235	319	30113	0.84	1	// Zm00001d035267 // Zm00001d005513 // Zm00001d028485 // Zm00001d014090 // Zm00001d042395 // Zm00001d022038 // Zm00001d016436 // Zm00001d018358 // Zm00001d018098 // Zm00001d034270
GO:0045184	P	establishment of protein localization	20	1235	869	30113	1	1	// Zm00001d007296 // Zm00001d035267 // Zm00001d008214 // Zm00001d021551 // Zm00001d028373 // Zm00001d044650 // Zm00001d014090 // Zm00001d012677 // Zm00001d031614 // Zm00001d042395 // Zm00001d021664 // Zm00001d028485 // Zm00001d047965 // Zm00001d022038 // Zm00001d005513 // Zm00001d016436 // Zm00001d018358 // Zm00001d018098 // Zm00001d006126 // Zm00001d034270
GO:0003006	P	developmental process involved in reproduction	19	1235	420	30113	0.37	1	// Zm00001d013465 // Zm00001d052316 // Zm00001d016037 // Zm00001d009773 // Zm00001d045563 // Zm00001d043589 // Zm00001d016361 // Zm00001d025099 // Zm00001d024783 // Zm00001d047468 // Zm00001d003162 // Zm00001d028432 // Zm00001d017176 // Zm00001d042217 // Zm00001d020638 // Zm00001d033680 // Zm00001d023346 // Zm00001d037830 // Zm00001d025062
GO:1990748	P	cellular detoxification	8	1235	280	30113	0.88	1	// Zm00001d003381 // Zm00001d054044 // Zm00001d045384 // Zm00001d002704 // Zm00001d038732 // Zm00001d035336 // Zm00001d010822 // Zm00001d053554
GO:0042451	P	purine nucleoside biosynthetic process	5	1235	94	30113	0.35	1	// Zm00001d052242 // Zm00001d021620 // Zm00001d019062 // Zm00001d047789 // Zm00001d013140
GO:0007178	P	transmembrane receptor protein serine/threonine kinase signaling pathway	8	1235	212	30113	0.64	1	// Zm00001d037397 // Zm00001d012774 // Zm00001d037398 // Zm00001d012600 // Zm00001d031023 // Zm00001d042293 // Zm00001d042500 // Zm00001d005083
GO:0044700	P	single organism signaling	58	1235	1334	30113	0.35	1	// Zm00001d007296 // Zm00001d006944 // Zm00001d021551 // Zm00001d034657 // Zm00001d012774 // Zm00001d043447 // Zm00001d002532 // Zm00001d043505 // Zm00001d011392 // Zm00001d045112 // Zm00001d001945 // Zm00001d033680 // Zm00001d021014 // Zm00001d022590 // Zm00001d043325 // Zm00001d016105 // Zm00001d022272 // Zm00001d029975 // Zm00001d031395 // Zm00001d035211 // Zm00001d005795 // Zm00001d004102 // …
GO:0044703	P	multi-organism reproductive process	8	1235	172	30113	0.42	1	// Zm00001d049785 // Zm00001d045563 // Zm00001d031359 // Zm00001d035450 // Zm00001d031377 // Zm00001d047468 // Zm00001d029906 // Zm00001d021014
GO:0044702	P	single organism reproductive process	26	1235	571	30113	0.33	1	// Zm00001d013465 // Zm00001d031359 // Zm00001d009773 // Zm00001d035450 // Zm00001d016361 // Zm00001d006300 // Zm00001d042217 // Zm00001d033680 // Zm00001d021014 // Zm00001d043589 // Zm00001d045563 // Zm00001d037830 // Zm00001d022396 // Zm00001d017176 // Zm00001d025062 // Zm00001d049785 // Zm00001d013447 // Zm00001d024783 // Zm00001d003162 // Zm00001d052316 // Zm00001d031377 // Zm00001d025099 // …
GO:1901564	P	organonitrogen compound metabolic process	101	1235	2612	30113	0.74	1	// Zm00001d053076 // Zm00001d026703 // Zm00001d002128 // Zm00001d027557 // Zm00001d051545 // Zm00001d037689 // Zm00001d003252 // Zm00001d013992 // Zm00001d025103 // Zm00001d017531 // Zm00001d018034 // Zm00001d039301 // Zm00001d036575 // Zm00001d035136 // Zm00001d046962 // Zm00001d013223 // Zm00001d047054 // Zm00001d012707 // Zm00001d018220 // Zm00001d013140 // Zm00001d004356 // Zm00001d015037 // …
GO:1901565	P	organonitrogen compound catabolic process	11	1235	207	30113	0.24	1	// Zm00001d009936 // Zm00001d002052 // Zm00001d004356 // Zm00001d033160 // Zm00001d021558 // Zm00001d016469 // Zm00001d032725 // Zm00001d047981 // Zm00001d008376 // Zm00001d051194 // Zm00001d043674
GO:1901566	P	organonitrogen compound biosynthetic process	44	1235	1903	30113	1	1	// Zm00001d052242 // Zm00001d006766 // Zm00001d011486 // Zm00001d002128 // Zm00001d053076 // Zm00001d008230 // Zm00001d011183 // Zm00001d021596 // Zm00001d017644 // Zm00001d001820 // Zm00001d013223 // Zm00001d017531 // Zm00001d050412 // Zm00001d018277 // Zm00001d036439 // Zm00001d034453 // Zm00001d018034 // Zm00001d043963 // Zm00001d048709 // Zm00001d006467 // Zm00001d036575 // Zm00001d008975 // …
GO:0044706	P	multi-multicellular organism process	7	1235	105	30113	0.15	1	// Zm00001d049785 // Zm00001d045563 // Zm00001d031359 // Zm00001d035450 // Zm00001d031377 // Zm00001d047468 // Zm00001d021014
GO:0016054	P	organic acid catabolic process	11	1235	157	30113	0.069	1	// Zm00001d004356 // Zm00001d047981 // Zm00001d043411 // Zm00001d002052 // Zm00001d043490 // Zm00001d033160 // Zm00001d031212 // Zm00001d051194 // Zm00001d002000 // Zm00001d048890 // Zm00001d002999
GO:0002376	P	immune system process	5	1235	102	30113	0.41	1	// Zm00001d038579 // Zm00001d036539 // Zm00001d049525 // Zm00001d044723 // Zm00001d010672
GO:0033554	P	cellular response to stress	32	1235	1070	30113	0.97	1	// Zm00001d022468 // Zm00001d053626 // Zm00001d008214 // Zm00001d007301 // Zm00001d022560 // Zm00001d044780 // Zm00001d039132 // Zm00001d039133 // Zm00001d006300 // Zm00001d045782 // Zm00001d042922 // Zm00001d043469 // Zm00001d010529 // Zm00001d022590 // Zm00001d045384 // Zm00001d006036 // Zm00001d033210 // Zm00001d048073 // Zm00001d051609 // Zm00001d040173 // Zm00001d044723 // Zm00001d007202 // …
GO:0009725	P	response to hormone	34	1235	699	30113	0.19	1	// Zm00001d013465 // Zm00001d021454 // Zm00001d034828 // Zm00001d026619 // Zm00001d052200 // Zm00001d011392 // Zm00001d045112 // Zm00001d001945 // Zm00001d033680 // Zm00001d021014 // Zm00001d049187 // Zm00001d005698 // Zm00001d016105 // Zm00001d006036 // Zm00001d016361 // Zm00001d002000 // Zm00001d049387 // Zm00001d035211 // Zm00001d005795 // Zm00001d053675 // Zm00001d017270 // Zm00001d022166 // …
GO:0071103	P	DNA conformation change	7	1235	496	30113	1	1	// Zm00001d022468 // Zm00001d034828 // Zm00001d045478 // Zm00001d041606 // Zm00001d022396 // Zm00001d033210 // Zm00001d018384
GO:0022607	P	cellular component assembly	31	1235	968	30113	0.93	1	// Zm00001d027415 // Zm00001d029049 // Zm00001d022560 // Zm00001d030762 // Zm00001d028485 // Zm00001d010039 // Zm00001d020970 // Zm00001d039933 // Zm00001d049494 // Zm00001d032336 // Zm00001d049387 // Zm00001d036535 // Zm00001d049002 // Zm00001d044802 // Zm00001d054044 // Zm00001d003006 // Zm00001d052273 // Zm00001d020532 // Zm00001d034187 // Zm00001d045478 // Zm00001d034183 // Zm00001d038540 // …
GO:0009142	P	nucleoside triphosphate biosynthetic process	6	1235	88	30113	0.17	1	// Zm00001d052242 // Zm00001d047789 // Zm00001d011486 // Zm00001d019062 // Zm00001d013140 // Zm00001d021620
GO:0009145	P	purine nucleoside triphosphate biosynthetic process	5	1235	73	30113	0.19	1	// Zm00001d052242 // Zm00001d021620 // Zm00001d019062 // Zm00001d047789 // Zm00001d013140
GO:0006928	P	movement of cell or subcellular component	9	1235	152	30113	0.19	1	// Zm00001d044802 // Zm00001d044982 // Zm00001d038961 // Zm00001d016273 // Zm00001d052273 // Zm00001d034239 // Zm00001d049938 // Zm00001d010732 // Zm00001d010039
GO:0009060	P	aerobic respiration	7	1235	113	30113	0.2	1	// Zm00001d035136 // Zm00001d048358 // Zm00001d022229 // Zm00001d012702 // Zm00001d036539 // Zm00001d002436 // Zm00001d024980
GO:0009067	P	aspartate family amino acid biosynthetic process	5	1235	64	30113	0.14	1	// Zm00001d052437 // Zm00001d034851 // Zm00001d041455 // Zm00001d028750 // Zm00001d013223
GO:0009066	P	aspartate family amino acid metabolic process	7	1235	84	30113	0.068	1	// Zm00001d033160 // Zm00001d002052 // Zm00001d041455 // Zm00001d034851 // Zm00001d028750 // Zm00001d052437 // Zm00001d013223
GO:0098754	P	detoxification	8	1235	281	30113	0.89	1	// Zm00001d003381 // Zm00001d054044 // Zm00001d045384 // Zm00001d002704 // Zm00001d038732 // Zm00001d035336 // Zm00001d010822 // Zm00001d053554
GO:0048316	P	seed development	6	1235	149	30113	0.58	1	// Zm00001d013465 // Zm00001d016037 // Zm00001d024783 // Zm00001d020638 // Zm00001d033680 // Zm00001d037830
GO:0009069	P	serine family amino acid metabolic process	5	1235	83	30113	0.27	1	// Zm00001d017644 // Zm00001d006467 // Zm00001d034851 // Zm00001d041455 // Zm00001d021596
GO:0097659	P	nucleic acid-templated transcription	107	1235	2829	30113	0.82	1	// Zm00001d044010 // Zm00001d028995 // Zm00001d003037 // Zm00001d030762 // Zm00001d045661 // Zm00001d027925 // Zm00001d028408 // Zm00001d043325 // Zm00001d002801 // Zm00001d013443 // Zm00001d022517 // Zm00001d002867 // Zm00001d016907 // Zm00001d042580 // Zm00001d032368 // Zm00001d036993 // Zm00001d039531 // Zm00001d030577 // Zm00001d038801 // Zm00001d044785 // Zm00001d016381 // Zm00001d007962 // …
GO:0007005	P	mitochondrion organization	14	1235	283	30113	0.28	1	// Zm00001d035267 // Zm00001d005513 // Zm00001d017707 // Zm00001d042395 // Zm00001d014090 // Zm00001d017783 // Zm00001d022560 // Zm00001d033535 // ZeamMp088 // Zm00001d028485 // Zm00001d016436 // Zm00001d018098 // Zm00001d034270 // Zm00001d007202
GO:0071215	P	cellular response to abscisic acid stimulus	5	1235	127	30113	0.6	1	// Zm00001d016105 // Zm00001d011392 // Zm00001d005795 // Zm00001d017270 // Zm00001d022166
GO:0071669	P	plant-type cell wall organization or biogenesis	6	1235	230	30113	0.91	1	// Zm00001d020852 // Zm00001d052864 // Zm00001d019317 // Zm00001d007208 // Zm00001d014532 // Zm00001d026014
GO:0006818	P	hydrogen transport	18	1235	374	30113	0.29	1	// Zm00001d029645 // Zm00001d052242 // Zm00001d044529 // Zm00001d028355 // Zm00001d003603 // Zm00001d043374 // Zm00001d018803 // Zm00001d044768 // Zm00001d002996 // Zm00001d012153 // Zm00001d045139 // Zm00001d029254 // Zm00001d047789 // Zm00001d019062 // Zm00001d021620 // Zm00001d016274 // Zm00001d016982 // Zm00001d039973
GO:0006810	P	transport	143	1235	3223	30113	0.18	1	// Zm00001d040637 // Zm00001d035267 // Zm00001d012677 // Zm00001d047063 // Zm00001d044717 // Zm00001d021664 // Zm00001d047965 // Zm00001d043735 // Zm00001d016436 // Zm00001d039973 // Zm00001d044650 // Zm00001d021930 // Zm00001d037779 // Zm00001d035381 // Zm00001d020985 // Zm00001d028720 // Zm00001d002091 // Zm00001d020556 // Zm00001d020555 // Zm00001d021653 // Zm00001d043234 // Zm00001d027652 // …
GO:0099402	P	plant organ development	9	1235	231	30113	0.61	1	// Zm00001d049785 // Zm00001d042637 // Zm00001d021014 // Zm00001d016361 // Zm00001d027652 // Zm00001d052316 // Zm00001d012702 // Zm00001d023346 // Zm00001d024980
GO:0046700	P	heterocycle catabolic process	6	1235	239	30113	0.92	1	// Zm00001d021558 // Zm00001d008376 // Zm00001d022630 // Zm00001d051111 // Zm00001d043674 // Zm00001d008326
GO:0006952	P	defense response	21	1235	374	30113	0.1	1	// Zm00001d044763 // Zm00001d009936 // Zm00001d047789 // Zm00001d044765 // Zm00001d010672 // Zm00001d037398 // Zm00001d031023 // Zm00001d044723 // Zm00001d038205 // Zm00001d002351 // Zm00001d035211 // Zm00001d037397 // Zm00001d048826 // Zm00001d015053 // Zm00001d003378 // Zm00001d042293 // Zm00001d049525 // Zm00001d038579 // Zm00001d036539 // Zm00001d038199 // Zm00001d015054
GO:0006950	P	response to stress	100	1235	2093	30113	0.07	1	// Zm00001d022468 // Zm00001d003381 // Zm00001d006036 // Zm00001d007301 // Zm00001d035336 // Zm00001d039132 // Zm00001d039133 // Zm00001d045782 // Zm00001d022590 // Zm00001d045384 // Zm00001d053675 // Zm00001d020557 // Zm00001d032368 // Zm00001d027488 // Zm00001d053554 // Zm00001d028408 // Zm00001d051945 // Zm00001d044629 // Zm00001d044780 // Zm00001d011183 // Zm00001d014600 // Zm00001d042293 // …
GO:0045333	P	cellular respiration	9	1235	160	30113	0.22	1	// Zm00001d035136 // Zm00001d048358 // Zm00001d013781 // Zm00001d022229 // Zm00001d012702 // Zm00001d038218 // Zm00001d036539 // Zm00001d002436 // Zm00001d024980
GO:0034654	P	nucleobase-containing compound biosynthetic process	123	1235	3211	30113	0.8	1	// Zm00001d053076 // Zm00001d039371 // Zm00001d044010 // Zm00001d013140 // Zm00001d003037 // Zm00001d030762 // Zm00001d010585 // Zm00001d045661 // Zm00001d027925 // Zm00001d028408 // Zm00001d043325 // Zm00001d002801 // Zm00001d013443 // Zm00001d028995 // Zm00001d022517 // Zm00001d002867 // Zm00001d016907 // Zm00001d042580 // Zm00001d032368 // Zm00001d036993 // Zm00001d039531 // Zm00001d030577 // …
GO:0034655	P	nucleobase-containing compound catabolic process	5	1235	204	30113	0.92	1	// Zm00001d051111 // Zm00001d043674 // Zm00001d008326 // Zm00001d008376 // Zm00001d022630
GO:0044275	P	cellular carbohydrate catabolic process	5	1235	67	30113	0.15	1	// Zm00001d046234 // Zm00001d012407 // Zm00001d021310 // Zm00001d026712 // Zm00001d020371
GO:0051603	P	proteolysis involved in cellular protein catabolic process	28	1235	798	30113	0.82	1	// Zm00001d053212 // Zm00001d000224 // Zm00001d053217 // Zm00001d038653 // Zm00001d031599 // Zm00001d022560 // Zm00001d052200 // Zm00001d051206 // Zm00001d005072 // Zm00001d027868 // Zm00001d017330 // Zm00001d001900 // Zm00001d013261 // Zm00001d006914 // Zm00001d043274 // Zm00001d043137 // Zm00001d012720 // Zm00001d026577 // Zm00001d003257 // Zm00001d043050 // Zm00001d007202 // Zm00001d017460 // …
GO:0044271	P	cellular nitrogen compound biosynthetic process	145	1235	4553	30113	1	1	// Zm00001d053076 // Zm00001d039371 // Zm00001d044010 // Zm00001d028995 // Zm00001d003037 // Zm00001d030762 // Zm00001d010585 // Zm00001d033876 // Zm00001d049995 // Zm00001d045661 // Zm00001d027925 // Zm00001d028408 // Zm00001d043325 // Zm00001d032578 // Zm00001d002801 // Zm00001d018034 // Zm00001d013443 // Zm00001d036575 // Zm00001d022517 // Zm00001d035136 // Zm00001d002867 // Zm00001d016907 // …
GO:0044270	P	cellular nitrogen compound catabolic process	6	1235	244	30113	0.93	1	// Zm00001d021558 // Zm00001d008376 // Zm00001d022630 // Zm00001d051111 // Zm00001d043674 // Zm00001d008326
GO:0046907	P	intracellular transport	19	1235	873	30113	1	1	// Zm00001d007296 // Zm00001d035267 // Zm00001d047283 // Zm00001d008214 // Zm00001d021551 // Zm00001d028373 // Zm00001d028485 // Zm00001d014090 // Zm00001d042395 // Zm00001d021664 // Zm00001d043234 // Zm00001d047965 // Zm00001d022038 // Zm00001d051474 // Zm00001d005513 // Zm00001d016436 // Zm00001d018358 // Zm00001d018098 // Zm00001d034270
GO:0044272	P	sulfur compound biosynthetic process	6	1235	60	30113	0.045	1	// Zm00001d041455 // Zm00001d047849 // Zm00001d018595 // Zm00001d011183 // Zm00001d000133 // Zm00001d010585
GO:0080134	P	regulation of response to stress	6	1235	174	30113	0.72	1	// Zm00001d010672 // Zm00001d015054 // Zm00001d015053 // Zm00001d049525 // Zm00001d038579 // Zm00001d051609
GO:0006355	P	regulation of transcription, DNA-templated	105	1235	2596	30113	0.57	1	// Zm00001d044010 // Zm00001d028995 // Zm00001d003037 // Zm00001d030762 // Zm00001d045661 // Zm00001d027925 // Zm00001d028408 // Zm00001d043325 // Zm00001d002801 // Zm00001d013443 // Zm00001d022517 // Zm00001d002867 // Zm00001d016907 // Zm00001d042580 // Zm00001d032368 // Zm00001d039531 // Zm00001d030577 // Zm00001d038801 // Zm00001d044785 // Zm00001d016381 // Zm00001d007962 // Zm00001d026029 // …
GO:0006357	P	regulation of transcription from RNA polymerase II promoter	7	1235	472	30113	1	1	// Zm00001d037274 // Zm00001d016381 // Zm00001d042315 // Zm00001d043589 // Zm00001d046539 // Zm00001d039913 // Zm00001d035053
GO:0006351	P	transcription, DNA-templated	107	1235	2807	30113	0.8	1	// Zm00001d044010 // Zm00001d028995 // Zm00001d003037 // Zm00001d030762 // Zm00001d045661 // Zm00001d027925 // Zm00001d028408 // Zm00001d043325 // Zm00001d002801 // Zm00001d013443 // Zm00001d022517 // Zm00001d002867 // Zm00001d016907 // Zm00001d042580 // Zm00001d032368 // Zm00001d036993 // Zm00001d039531 // Zm00001d030577 // Zm00001d038801 // Zm00001d044785 // Zm00001d016381 // Zm00001d007962 // …
GO:1901617	P	organic hydroxy compound biosynthetic process	8	1235	141	30113	0.23	1	// Zm00001d002626 // Zm00001d019629 // Zm00001d033551 // Zm00001d045563 // Zm00001d026083 // Zm00001d021639 // Zm00001d017826 // Zm00001d033180
GO:0032774	P	RNA biosynthetic process	107	1235	2841	30113	0.83	1	// Zm00001d044010 // Zm00001d028995 // Zm00001d003037 // Zm00001d030762 // Zm00001d045661 // Zm00001d027925 // Zm00001d028408 // Zm00001d043325 // Zm00001d002801 // Zm00001d013443 // Zm00001d022517 // Zm00001d002867 // Zm00001d016907 // Zm00001d042580 // Zm00001d032368 // Zm00001d036993 // Zm00001d039531 // Zm00001d030577 // Zm00001d038801 // Zm00001d044785 // Zm00001d016381 // Zm00001d007962 // …
GO:0043043	P	peptide biosynthetic process	9	1235	1221	30113	1	1	// Zm00001d035136 // Zm00001d034773 // Zm00001d015037 // ZemaCp055 // Zm00001d013120 // Zm00001d006766 // Zm00001d017644 // Zm00001d036575 // Zm00001d008975
GO:0030154	P	cell differentiation	8	1235	276	30113	0.87	1	// Zm00001d032694 // Zm00001d021761 // Zm00001d009435 // Zm00001d044975 // Zm00001d045563 // Zm00001d021296 // Zm00001d049525 // Zm00001d032240
GO:0044042	P	glucan metabolic process	18	1235	285	30113	0.056	1	// Zm00001d026712 // Zm00001d052977 // Zm00001d033910 // Zm00001d020852 // Zm00001d052263 // Zm00001d019317 // Zm00001d003510 // Zm00001d020371 // Zm00001d019479 // Zm00001d033746 // Zm00001d039131 // Zm00001d014867 // Zm00001d014866 // Zm00001d021421 // Zm00001d018700 // Zm00001d005546 // Zm00001d003817 // Zm00001d006309
GO:0009206	P	purine ribonucleoside triphosphate biosynthetic process	5	1235	73	30113	0.19	1	// Zm00001d052242 // Zm00001d021620 // Zm00001d019062 // Zm00001d047789 // Zm00001d013140
GO:0046777	P	protein autophosphorylation	15	1235	334	30113	0.4	1	// Zm00001d027415 // Zm00001d041215 // Zm00001d031211 // Zm00001d038503 // Zm00001d042637 // Zm00001d045481 // Zm00001d043447 // Zm00001d011392 // Zm00001d018261 // Zm00001d011643 // Zm00001d041327 // Zm00001d051099 // Zm00001d017270 // Zm00001d054012 // Zm00001d022166
GO:0009719	P	response to endogenous stimulus	34	1235	711	30113	0.21	1	// Zm00001d013465 // Zm00001d021454 // Zm00001d034828 // Zm00001d026619 // Zm00001d052200 // Zm00001d011392 // Zm00001d045112 // Zm00001d001945 // Zm00001d033680 // Zm00001d021014 // Zm00001d049187 // Zm00001d005698 // Zm00001d016105 // Zm00001d006036 // Zm00001d016361 // Zm00001d002000 // Zm00001d049387 // Zm00001d035211 // Zm00001d005795 // Zm00001d053675 // Zm00001d017270 // Zm00001d022166 // …
GO:0006139	P	nucleobase-containing compound metabolic process	193	1235	5783	30113	1	1	// Zm00001d022468 // Zm00001d053076 // Zm00001d039371 // Zm00001d044010 // Zm00001d028995 // Zm00001d003037 // Zm00001d036993 // Zm00001d039132 // Zm00001d039133 // Zm00001d010585 // Zm00001d051545 // Zm00001d011507 // Zm00001d037689 // Zm00001d045661 // Zm00001d027925 // Zm00001d022590 // Zm00001d043325 // Zm00001d002801 // Zm00001d013443 // Zm00001d039301 // Zm00001d022517 // Zm00001d026016 // …
GO:0051084	P	'de novo' posttranslational protein folding	6	1235	67	30113	0.068	1	// Zm00001d010529 // Zm00001d006036 // Zm00001d038456 // Zm00001d007031 // Zm00001d048073 // Zm00001d042922
GO:0051085	P	chaperone mediated protein folding requiring cofactor	6	1235	67	30113	0.068	1	// Zm00001d010529 // Zm00001d006036 // Zm00001d038456 // Zm00001d007031 // Zm00001d048073 // Zm00001d042922
GO:0005984	P	disaccharide metabolic process	5	1235	85	30113	0.28	1	// Zm00001d043469 // Zm00001d018082 // Zm00001d012036 // Zm00001d005687 // Zm00001d046595
GO:0046835	P	carbohydrate phosphorylation	5	1235	55	30113	0.087	1	// Zm00001d043511 // Zm00001d044813 // Zm00001d037278 // Zm00001d033181 // Zm00001d037689
GO:0043933	P	macromolecular complex subunit organization	31	1235	1267	30113	1	1	// Zm00001d009430 // Zm00001d029049 // Zm00001d022560 // Zm00001d013392 // Zm00001d028485 // Zm00001d039933 // Zm00001d049494 // Zm00001d032336 // Zm00001d016381 // Zm00001d049387 // Zm00001d036535 // Zm00001d049002 // Zm00001d035629 // Zm00001d044802 // Zm00001d054044 // Zm00001d003006 // Zm00001d052273 // Zm00001d034187 // Zm00001d045478 // Zm00001d034183 // Zm00001d038540 // Zm00001d003378 // …
GO:0006508	P	proteolysis	52	1235	1749	30113	0.99	1	// Zm00001d053212 // Zm00001d000224 // Zm00001d008214 // Zm00001d053217 // Zm00001d027731 // Zm00001d026703 // Zm00001d038653 // Zm00001d031599 // Zm00001d040221 // Zm00001d010025 // Zm00001d022560 // Zm00001d009775 // Zm00001d052200 // Zm00001d031436 // Zm00001d051206 // Zm00001d005072 // Zm00001d027868 // Zm00001d032215 // Zm00001d017330 // Zm00001d011079 // Zm00001d042867 // Zm00001d001900 // …
GO:0071495	P	cellular response to endogenous stimulus	17	1235	433	30113	0.6	1	// Zm00001d013465 // Zm00001d000237 // Zm00001d026619 // Zm00001d016105 // Zm00001d047054 // Zm00001d035211 // Zm00001d043505 // Zm00001d001945 // Zm00001d011392 // Zm00001d005795 // Zm00001d045112 // Zm00001d037694 // Zm00001d010411 // Zm00001d018414 // Zm00001d033680 // Zm00001d017270 // Zm00001d022166
GO:0006644	P	phospholipid metabolic process	10	1235	261	30113	0.63	1	// Zm00001d049785 // Zm00001d021014 // Zm00001d048434 // Zm00001d031653 // Zm00001d020414 // Zm00001d029443 // Zm00001d048835 // Zm00001d005550 // Zm00001d032238 // Zm00001d013090
GO:0032501	P	multicellular organismal process	38	1235	967	30113	0.63	1	// Zm00001d013465 // Zm00001d002626 // Zm00001d012510 // Zm00001d031359 // Zm00001d009773 // Zm00001d035450 // Zm00001d027652 // Zm00001d045563 // Zm00001d026083 // Zm00001d042217 // Zm00001d039913 // Zm00001d020970 // Zm00001d033680 // Zm00001d021014 // Zm00001d024980 // Zm00001d033180 // Zm00001d043589 // Zm00001d016361 // Zm00001d037830 // Zm00001d047468 // Zm00001d017176 // Zm00001d021639 // …
GO:0006643	P	membrane lipid metabolic process	8	1235	153	30113	0.3	1	// Zm00001d039953 // Zm00001d020557 // Zm00001d047849 // Zm00001d003750 // Zm00001d018595 // Zm00001d032725 // Zm00001d048835 // Zm00001d005550
GO:0006721	P	terpenoid metabolic process	7	1235	83	30113	0.065	1	// Zm00001d043411 // Zm00001d045563 // Zm00001d048146 // Zm00001d019060 // Zm00001d015053 // Zm00001d002351 // Zm00001d002999
GO:0032508	P	DNA duplex unwinding	5	1235	383	30113	1	1	// Zm00001d022468 // Zm00001d018384 // Zm00001d041606 // Zm00001d033210 // Zm00001d034828
GO:0009987	P	cellular process	690	1235	16613	30113	0.32	1	// Zm00001d022468 // Zm00001d003381 // Zm00001d008485 // Zm00001d026703 // Zm00001d010662 // Zm00001d040221 // Zm00001d027652 // Zm00001d052200 // Zm00001d027557 // Zm00001d039133 // Zm00001d039131 // Zm00001d051545 // Zm00001d044717 // Zm00001d043325 // Zm00001d038653 // Zm00001d022518 // Zm00001d002801 // Zm00001d018034 // Zm00001d049002 // Zm00001d022517 // Zm00001d026014 // Zm00001d026016 // …
GO:0009247	P	glycolipid biosynthetic process	6	1235	78	30113	0.11	1	// Zm00001d039953 // Zm00001d047849 // Zm00001d003750 // Zm00001d018595 // Zm00001d048835 // Zm00001d005550
GO:1903506	P	regulation of nucleic acid-templated transcription	105	1235	2619	30113	0.61	1	// Zm00001d044010 // Zm00001d028995 // Zm00001d003037 // Zm00001d030762 // Zm00001d045661 // Zm00001d027925 // Zm00001d028408 // Zm00001d043325 // Zm00001d002801 // Zm00001d013443 // Zm00001d022517 // Zm00001d002867 // Zm00001d016907 // Zm00001d042580 // Zm00001d032368 // Zm00001d039531 // Zm00001d030577 // Zm00001d038801 // Zm00001d044785 // Zm00001d016381 // Zm00001d007962 // Zm00001d026029 // …
GO:0032870	P	cellular response to hormone stimulus	17	1235	428	30113	0.59	1	// Zm00001d013465 // Zm00001d000237 // Zm00001d026619 // Zm00001d016105 // Zm00001d047054 // Zm00001d035211 // Zm00001d043505 // Zm00001d001945 // Zm00001d011392 // Zm00001d005795 // Zm00001d045112 // Zm00001d037694 // Zm00001d010411 // Zm00001d018414 // Zm00001d033680 // Zm00001d017270 // Zm00001d022166
GO:0044743	P	intracellular protein transmembrane import	7	1235	90	30113	0.088	1	// Zm00001d035267 // Zm00001d005513 // Zm00001d028485 // Zm00001d014090 // Zm00001d042395 // Zm00001d016436 // Zm00001d034270
GO:0010154	P	fruit development	6	1235	155	30113	0.61	1	// Zm00001d013465 // Zm00001d016037 // Zm00001d024783 // Zm00001d020638 // Zm00001d033680 // Zm00001d037830
GO:0051604	P	protein maturation	6	1235	113	30113	0.33	1	// Zm00001d008214 // Zm00001d002052 // Zm00001d026703 // Zm00001d040221 // Zm00001d028924 // Zm00001d033160
GO:0051252	P	regulation of RNA metabolic process	105	1235	2687	30113	0.71	1	// Zm00001d044010 // Zm00001d028995 // Zm00001d003037 // Zm00001d030762 // Zm00001d045661 // Zm00001d027925 // Zm00001d028408 // Zm00001d043325 // Zm00001d002801 // Zm00001d013443 // Zm00001d022517 // Zm00001d002867 // Zm00001d016907 // Zm00001d042580 // Zm00001d032368 // Zm00001d039531 // Zm00001d030577 // Zm00001d038801 // Zm00001d044785 // Zm00001d016381 // Zm00001d007962 // Zm00001d026029 // …
GO:0051254	P	positive regulation of RNA metabolic process	13	1235	496	30113	0.97	1	// Zm00001d037274 // Zm00001d016381 // Zm00001d044785 // Zm00001d042315 // Zm00001d043325 // Zm00001d046539 // Zm00001d030762 // Zm00001d045112 // Zm00001d012757 // Zm00001d039913 // Zm00001d030577 // Zm00001d039260 // Zm00001d035053
GO:0035967	P	cellular response to topologically incorrect protein	6	1235	70	30113	0.079	1	// Zm00001d010529 // Zm00001d008214 // Zm00001d006036 // Zm00001d048073 // Zm00001d048770 // Zm00001d042922
GO:0035966	P	response to topologically incorrect protein	6	1235	75	30113	0.1	1	// Zm00001d010529 // Zm00001d008214 // Zm00001d006036 // Zm00001d048073 // Zm00001d048770 // Zm00001d042922
GO:0009124	P	nucleoside monophosphate biosynthetic process	5	1235	117	30113	0.53	1	// Zm00001d042088 // Zm00001d052242 // Zm00001d021620 // Zm00001d019062 // Zm00001d047789
GO:0071229	P	cellular response to acid chemical	8	1235	226	30113	0.71	1	// Zm00001d013465 // Zm00001d016105 // Zm00001d035211 // Zm00001d011392 // Zm00001d005795 // Zm00001d033680 // Zm00001d017270 // Zm00001d022166
GO:0032989	P	cellular component morphogenesis	6	1235	100	30113	0.24	1	// Zm00001d044802 // Zm00001d010732 // Zm00001d052273 // Zm00001d045563 // Zm00001d027652 // Zm00001d020970
GO:0071705	P	nitrogen compound transport	24	1235	407	30113	0.058	1	// Zm00001d011679 // Zm00001d051637 // Zm00001d017531 // Zm00001d021930 // Zm00001d012153 // Zm00001d035214 // Zm00001d008974 // Zm00001d023720 // Zm00001d042637 // Zm00001d044768 // Zm00001d002673 // Zm00001d003603 // Zm00001d036010 // Zm00001d033718 // Zm00001d016982 // Zm00001d051843 // Zm00001d044994 // Zm00001d044529 // Zm00001d028355 // Zm00001d043374 // Zm00001d017249 // Zm00001d019225 // …
GO:0071704	P	organic substance metabolic process	561	1235	14289	30113	0.92	1	// Zm00001d022468 // Zm00001d008485 // Zm00001d026703 // Zm00001d040221 // Zm00001d052200 // Zm00001d027557 // Zm00001d039133 // Zm00001d039131 // Zm00001d051545 // Zm00001d043325 // Zm00001d038653 // Zm00001d002801 // Zm00001d018034 // Zm00001d022517 // Zm00001d026016 // Zm00001d046794 // Zm00001d031351 // Zm00001d016907 // Zm00001d014866 // Zm00001d011628 // Zm00001d036993 // Zm00001d028995 // …
GO:0071310	P	cellular response to organic substance	26	1235	555	30113	0.28	1	// Zm00001d013465 // Zm00001d008214 // Zm00001d026619 // Zm00001d043505 // Zm00001d011392 // Zm00001d045112 // Zm00001d001945 // Zm00001d042922 // Zm00001d033680 // Zm00001d021014 // Zm00001d010529 // Zm00001d016105 // Zm00001d006036 // Zm00001d035211 // Zm00001d005795 // Zm00001d048073 // Zm00001d017270 // Zm00001d022166 // Zm00001d000237 // Zm00001d049785 // Zm00001d047054 // Zm00001d037694 // …
GO:0071702	P	organic substance transport	53	1235	1528	30113	0.91	1	// Zm00001d007296 // Zm00001d035267 // Zm00001d008214 // Zm00001d021551 // Zm00001d023673 // Zm00001d017901 // Zm00001d031614 // Zm00001d028485 // Zm00001d021664 // Zm00001d047965 // Zm00001d029254 // Zm00001d043735 // Zm00001d000222 // Zm00001d016436 // Zm00001d017531 // Zm00001d018098 // Zm00001d018358 // Zm00001d039973 // Zm00001d044650 // Zm00001d014090 // Zm00001d021930 // Zm00001d012153 // …
GO:0009832	P	plant-type cell wall biogenesis	5	1235	132	30113	0.63	1	// Zm00001d020852 // Zm00001d014532 // Zm00001d052864 // Zm00001d007208 // Zm00001d019317
GO:0006694	P	steroid biosynthetic process	6	1235	97	30113	0.22	1	// Zm00001d002626 // Zm00001d033180 // Zm00001d045563 // Zm00001d026083 // Zm00001d021639 // Zm00001d017826
GO:0034613	P	cellular protein localization	17	1235	817	30113	1	1	// Zm00001d007296 // Zm00001d035267 // Zm00001d008214 // Zm00001d021551 // Zm00001d028373 // Zm00001d051675 // Zm00001d028485 // Zm00001d014090 // Zm00001d042395 // Zm00001d021664 // Zm00001d047965 // Zm00001d022038 // Zm00001d005513 // Zm00001d016436 // Zm00001d018358 // Zm00001d018098 // Zm00001d034270
GO:0051174	P	regulation of phosphorus metabolic process	5	1235	284	30113	0.99	1	// Zm00001d043447 // Zm00001d016105 // Zm00001d050475 // Zm00001d038579 // Zm00001d010672
GO:0009058	P	biosynthetic process	250	1235	6434	30113	0.84	1	// Zm00001d042596 // Zm00001d053076 // Zm00001d039371 // Zm00001d044010 // Zm00001d028995 // Zm00001d003037 // Zm00001d036993 // Zm00001d045563 // Zm00001d039131 // Zm00001d033876 // Zm00001d049995 // Zm00001d023291 // Zm00001d002000 // Zm00001d045661 // Zm00001d027925 // Zm00001d028408 // Zm00001d047849 // Zm00001d043325 // Zm00001d006098 // Zm00001d013992 // Zm00001d032578 // Zm00001d012407 // …
GO:0009059	P	macromolecule biosynthetic process	149	1235	4780	30113	1	1	// Zm00001d044010 // Zm00001d028995 // Zm00001d003037 // Zm00001d030762 // Zm00001d003510 // Zm00001d039131 // Zm00001d045661 // Zm00001d027925 // Zm00001d028408 // Zm00001d043325 // Zm00001d002801 // Zm00001d013443 // Zm00001d036575 // Zm00001d022517 // Zm00001d044823 // Zm00001d035136 // Zm00001d002867 // Zm00001d016907 // Zm00001d042580 // Zm00001d042813 // Zm00001d014866 // Zm00001d032368 // …
GO:0042026	P	protein refolding	7	1235	82	30113	0.062	1	// Zm00001d008209 // Zm00001d028409 // Zm00001d010529 // Zm00001d014090 // Zm00001d006036 // Zm00001d048073 // Zm00001d042922
GO:0051173	P	positive regulation of nitrogen compound metabolic process	15	1235	555	30113	0.96	1	// Zm00001d037274 // Zm00001d010672 // Zm00001d016381 // Zm00001d044785 // Zm00001d042315 // Zm00001d043325 // Zm00001d046539 // Zm00001d030762 // Zm00001d045112 // Zm00001d012757 // Zm00001d039913 // Zm00001d030577 // Zm00001d039260 // Zm00001d038579 // Zm00001d035053
GO:0009056	P	catabolic process	90	1235	2032	30113	0.25	1	// Zm00001d003381 // Zm00001d038653 // Zm00001d009775 // Zm00001d052200 // Zm00001d037689 // Zm00001d002000 // Zm00001d053554 // Zm00001d044390 // Zm00001d035689 // Zm00001d047054 // Zm00001d035336 // Zm00001d003257 // Zm00001d004356 // Zm00001d043137 // Zm00001d006539 // Zm00001d018309 // Zm00001d020636 // Zm00001d029776 // Zm00001d036206 // Zm00001d021310 // Zm00001d021558 // Zm00001d053015 // …
GO:0009057	P	macromolecule catabolic process	41	1235	1267	30113	0.95	1	// Zm00001d053212 // Zm00001d000224 // Zm00001d008214 // Zm00001d053217 // Zm00001d038653 // Zm00001d031599 // Zm00001d022560 // Zm00001d009775 // Zm00001d052200 // Zm00001d027619 // Zm00001d051206 // Zm00001d005072 // Zm00001d027868 // Zm00001d032215 // Zm00001d017330 // Zm00001d001900 // Zm00001d013261 // Zm00001d022630 // Zm00001d044390 // Zm00001d051111 // Zm00001d008326 // Zm00001d006914 // …
GO:1902578	P	single-organism localization	75	1235	1558	30113	0.094	1	// Zm00001d052242 // Zm00001d008214 // Zm00001d000222 // Zm00001d051675 // Zm00001d002623 // Zm00001d048020 // Zm00001d023673 // Zm00001d027652 // Zm00001d031614 // Zm00001d044717 // Zm00001d021664 // Zm00001d045139 // Zm00001d029254 // Zm00001d043735 // Zm00001d021454 // Zm00001d019565 // Zm00001d017531 // Zm00001d016436 // Zm00001d047789 // Zm00001d002996 // Zm00001d051872 // Zm00001d039973 // …
GO:0046942	P	carboxylic acid transport	6	1235	76	30113	0.1	1	// Zm00001d006511 // Zm00001d031833 // Zm00001d021653 // Zm00001d017901 // Zm00001d012153 // Zm00001d019225
GO:0006310	P	DNA recombination	5	1235	496	30113	1	1	// Zm00001d022468 // Zm00001d044629 // Zm00001d006300 // Zm00001d013447 // Zm00001d033210
GO:1902589	P	single-organism organelle organization	19	1235	537	30113	0.77	1	// Zm00001d044802 // Zm00001d038540 // Zm00001d031619 // Zm00001d010732 // Zm00001d033180 // Zm00001d008216 // Zm00001d052273 // Zm00001d020532 // Zm00001d025721 // Zm00001d035267 // Zm00001d022396 // Zm00001d039132 // Zm00001d039133 // Zm00001d021664 // Zm00001d047701 // Zm00001d010039 // Zm00001d015348 // Zm00001d029592 // Zm00001d035629
GO:1902582	P	single-organism intracellular transport	8	1235	277	30113	0.88	1	// Zm00001d035267 // Zm00001d005513 // Zm00001d042395 // Zm00001d014090 // Zm00001d028485 // Zm00001d022038 // Zm00001d016436 // Zm00001d034270
GO:1902580	P	single-organism cellular localization	9	1235	336	30113	0.93	1	// Zm00001d035267 // Zm00001d005513 // Zm00001d051675 // Zm00001d042395 // Zm00001d014090 // Zm00001d028485 // Zm00001d022038 // Zm00001d016436 // Zm00001d034270
GO:1901659	P	glycosyl compound biosynthetic process	7	1235	113	30113	0.2	1	// Zm00001d052242 // Zm00001d047789 // Zm00001d011486 // Zm00001d042088 // Zm00001d019062 // Zm00001d013140 // Zm00001d021620
GO:0080090	P	regulation of primary metabolic process	121	1235	3368	30113	0.94	1	// Zm00001d043447 // Zm00001d044010 // Zm00001d028995 // Zm00001d003037 // Zm00001d030762 // Zm00001d050475 // Zm00001d045661 // Zm00001d027925 // Zm00001d028408 // Zm00001d043325 // Zm00001d002801 // Zm00001d013443 // Zm00001d022517 // Zm00001d002867 // Zm00001d016907 // Zm00001d042580 // Zm00001d032368 // Zm00001d039531 // Zm00001d024996 // Zm00001d030577 // Zm00001d038801 // Zm00001d044785 // …
GO:0061024	P	membrane organization	9	1235	388	30113	0.98	1	// Zm00001d035267 // Zm00001d021664 // Zm00001d051675 // Zm00001d026703 // Zm00001d030762 // Zm00001d038540 // Zm00001d024833 // Zm00001d022038 // Zm00001d029592
GO:0055076	P	transition metal ion homeostasis	5	1235	54	30113	0.082	1	// Zm00001d002884 // Zm00001d020395 // Zm00001d052316 // Zm00001d016691 // Zm00001d005662
GO:0009755	P	hormone-mediated signaling pathway	15	1235	405	30113	0.69	1	// Zm00001d013465 // Zm00001d000237 // Zm00001d016105 // Zm00001d035211 // Zm00001d043505 // Zm00001d001945 // Zm00001d011392 // Zm00001d005795 // Zm00001d045112 // Zm00001d037694 // Zm00001d010411 // Zm00001d018414 // Zm00001d033680 // Zm00001d017270 // Zm00001d022166
GO:0010605	P	negative regulation of macromolecule metabolic process	14	1235	561	30113	0.98	1	// Zm00001d013542 // Zm00001d037274 // Zm00001d011080 // Zm00001d042867 // Zm00001d016105 // Zm00001d011079 // Zm00001d010025 // Zm00001d002316 // Zm00001d052200 // Zm00001d013120 // Zm00001d008283 // Zm00001d024996 // Zm00001d003378 // Zm00001d029529
GO:0010604	P	positive regulation of macromolecule metabolic process	15	1235	681	30113	1	1	// Zm00001d008214 // Zm00001d016381 // Zm00001d044785 // Zm00001d042315 // Zm00001d043325 // Zm00001d046539 // Zm00001d030762 // Zm00001d037274 // Zm00001d037401 // Zm00001d012757 // Zm00001d039913 // Zm00001d030577 // Zm00001d039260 // Zm00001d035053 // Zm00001d045112
GO:0009753	P	response to jasmonic acid	5	1235	87	30113	0.3	1	// Zm00001d053675 // Zm00001d033680 // Zm00001d002000 // Zm00001d035211 // Zm00001d013465
GO:0070727	P	cellular macromolecule localization	17	1235	830	30113	1	1	// Zm00001d007296 // Zm00001d035267 // Zm00001d008214 // Zm00001d021551 // Zm00001d028373 // Zm00001d051675 // Zm00001d028485 // Zm00001d014090 // Zm00001d042395 // Zm00001d021664 // Zm00001d047965 // Zm00001d022038 // Zm00001d005513 // Zm00001d016436 // Zm00001d018358 // Zm00001d018098 // Zm00001d034270
GO:0009617	P	response to bacterium	8	1235	132	30113	0.19	1	// Zm00001d054044 // Zm00001d047789 // Zm00001d037398 // Zm00001d035211 // Zm00001d052316 // Zm00001d031023 // Zm00001d042293 // Zm00001d037397
GO:0070647	P	protein modification by small protein conjugation or removal	19	1235	865	30113	1	1	// Zm00001d017460 // Zm00001d017671 // Zm00001d000224 // Zm00001d038972 // Zm00001d005072 // Zm00001d053212 // Zm00001d038909 // Zm00001d052200 // Zm00001d012720 // Zm00001d035211 // Zm00001d028771 // Zm00001d005795 // Zm00001d028294 // Zm00001d039400 // Zm00001d027868 // Zm00001d026248 // Zm00001d043050 // Zm00001d053587 // Zm00001d042608
GO:0018193	P	peptidyl-amino acid modification	11	1235	580	30113	1	1	// Zm00001d009430 // Zm00001d008209 // Zm00001d025253 // Zm00001d006126 // Zm00001d011392 // Zm00001d031696 // Zm00001d022038 // Zm00001d025062 // Zm00001d017270 // Zm00001d042500 // Zm00001d022166
GO:0009073	P	aromatic amino acid family biosynthetic process	7	1235	75	30113	0.043	1	// Zm00001d050412 // Zm00001d002128 // Zm00001d034461 // Zm00001d020008 // Zm00001d036439 // Zm00001d034453 // Zm00001d048709
GO:0032392	P	DNA geometric change	5	1235	385	30113	1	1	// Zm00001d022468 // Zm00001d018384 // Zm00001d041606 // Zm00001d033210 // Zm00001d034828
GO:0009201	P	ribonucleoside triphosphate biosynthetic process	6	1235	85	30113	0.15	1	// Zm00001d052242 // Zm00001d047789 // Zm00001d011486 // Zm00001d019062 // Zm00001d013140 // Zm00001d021620
GO:0060255	P	regulation of macromolecule metabolic process	123	1235	3482	30113	0.96	1	// Zm00001d043447 // Zm00001d044010 // Zm00001d028995 // Zm00001d003037 // Zm00001d030762 // Zm00001d052200 // Zm00001d050475 // Zm00001d045661 // Zm00001d027925 // Zm00001d028408 // Zm00001d043325 // Zm00001d002801 // Zm00001d013443 // Zm00001d022517 // Zm00001d002867 // Zm00001d016907 // Zm00001d042580 // Zm00001d032368 // Zm00001d039531 // Zm00001d024996 // Zm00001d030577 // Zm00001d038801 // …
GO:0030162	P	regulation of proteolysis	9	1235	130	30113	0.099	1	// Zm00001d008214 // Zm00001d011080 // Zm00001d042867 // Zm00001d010025 // Zm00001d046539 // Zm00001d008283 // Zm00001d037401 // Zm00001d024996 // Zm00001d011079
GO:0030163	P	protein catabolic process	33	1235	934	30113	0.83	1	// Zm00001d053212 // Zm00001d000224 // Zm00001d008214 // Zm00001d053217 // Zm00001d038653 // Zm00001d031599 // Zm00001d022560 // Zm00001d009775 // Zm00001d052200 // Zm00001d051206 // Zm00001d005072 // Zm00001d027868 // Zm00001d032215 // Zm00001d017330 // Zm00001d001900 // Zm00001d044390 // Zm00001d013261 // Zm00001d006914 // Zm00001d043274 // Zm00001d043137 // Zm00001d012720 // Zm00001d026577 // …
GO:0046129	P	purine ribonucleoside biosynthetic process	5	1235	94	30113	0.35	1	// Zm00001d052242 // Zm00001d021620 // Zm00001d019062 // Zm00001d047789 // Zm00001d013140
GO:0043648	P	dicarboxylic acid metabolic process	5	1235	114	30113	0.51	1	// Zm00001d034851 // Zm00001d050412 // Zm00001d013223 // Zm00001d043845 // Zm00001d047981
GO:0009856	P	pollination	7	1235	105	30113	0.15	1	// Zm00001d049785 // Zm00001d045563 // Zm00001d031359 // Zm00001d035450 // Zm00001d031377 // Zm00001d047468 // Zm00001d021014
GO:0006164	P	purine nucleotide biosynthetic process	5	1235	126	30113	0.59	1	// Zm00001d052242 // Zm00001d021620 // Zm00001d019062 // Zm00001d047789 // Zm00001d013140
GO:0019439	P	aromatic compound catabolic process	7	1235	256	30113	0.9	1	// Zm00001d043019 // Zm00001d021558 // Zm00001d008376 // Zm00001d022630 // Zm00001d051111 // Zm00001d043674 // Zm00001d008326
GO:0019438	P	aromatic compound biosynthetic process	139	1235	3450	30113	0.6	1	// Zm00001d053076 // Zm00001d039371 // Zm00001d044010 // Zm00001d013140 // Zm00001d003037 // Zm00001d030762 // Zm00001d010585 // Zm00001d045661 // Zm00001d027925 // Zm00001d028408 // Zm00001d043325 // Zm00001d002128 // Zm00001d032578 // Zm00001d017531 // Zm00001d002801 // Zm00001d018034 // Zm00001d013443 // Zm00001d028995 // Zm00001d022517 // Zm00001d002867 // Zm00001d016907 // Zm00001d042580 // …
GO:0000226	P	microtubule cytoskeleton organization	5	1235	152	30113	0.75	1	// Zm00001d008216 // Zm00001d031619 // Zm00001d015348 // Zm00001d020532 // Zm00001d033180
GO:0042742	P	defense response to bacterium	6	1235	118	30113	0.36	1	// Zm00001d037397 // Zm00001d047789 // Zm00001d037398 // Zm00001d035211 // Zm00001d031023 // Zm00001d042293
GO:1901576	P	organic substance biosynthetic process	236	1235	6180	30113	0.89	1	// Zm00001d042596 // Zm00001d053076 // Zm00001d039371 // Zm00001d044010 // Zm00001d028995 // Zm00001d003037 // Zm00001d036993 // Zm00001d045563 // Zm00001d039131 // Zm00001d033876 // Zm00001d023291 // Zm00001d002000 // Zm00001d045661 // Zm00001d027925 // Zm00001d028408 // Zm00001d047849 // Zm00001d043325 // Zm00001d006098 // Zm00001d002520 // Zm00001d032578 // Zm00001d012407 // Zm00001d002801 // …
GO:1901575	P	organic substance catabolic process	86	1235	1859	30113	0.14	1	// Zm00001d038653 // Zm00001d009775 // Zm00001d052200 // Zm00001d037689 // Zm00001d002000 // Zm00001d044390 // Zm00001d035689 // Zm00001d047054 // Zm00001d003257 // Zm00001d004356 // Zm00001d043137 // Zm00001d006539 // Zm00001d018309 // Zm00001d020636 // Zm00001d029776 // Zm00001d036206 // Zm00001d021310 // Zm00001d021558 // Zm00001d053015 // Zm00001d031653 // Zm00001d010670 // Zm00001d012407 // …
GO:0016043	P	cellular component organization	90	1235	3365	30113	1	1	// Zm00001d022468 // Zm00001d027415 // Zm00001d026703 // Zm00001d035267 // Zm00001d027652 // Zm00001d045563 // Zm00001d039132 // Zm00001d028485 // Zm00001d050475 // Zm00001d016436 // Zm00001d028408 // Zm00001d043325 // Zm00001d049002 // Zm00001d026014 // Zm00001d035629 // Zm00001d052273 // Zm00001d013447 // Zm00001d030762 // Zm00001d013392 // Zm00001d001939 // Zm00001d039133 // Zm00001d044785 // …
GO:0016042	P	lipid catabolic process	11	1235	172	30113	0.11	1	// Zm00001d017766 // Zm00001d043411 // Zm00001d002000 // Zm00001d032725 // Zm00001d033222 // Zm00001d031653 // Zm00001d031212 // Zm00001d051556 // Zm00001d043490 // Zm00001d048890 // Zm00001d002999
GO:0065003	P	macromolecular complex assembly	24	1235	785	30113	0.94	1	// Zm00001d029049 // Zm00001d022560 // Zm00001d028485 // Zm00001d039933 // Zm00001d049494 // Zm00001d032336 // Zm00001d049387 // Zm00001d036535 // Zm00001d049002 // Zm00001d044802 // Zm00001d054044 // Zm00001d003006 // Zm00001d052273 // Zm00001d034187 // Zm00001d045478 // Zm00001d034183 // Zm00001d038540 // Zm00001d007202 // Zm00001d002690 // Zm00001d010732 // Zm00001d044629 // Zm00001d046539 // …
GO:0065002	P	intracellular protein transmembrane transport	7	1235	112	30113	0.19	1	// Zm00001d035267 // Zm00001d005513 // Zm00001d028485 // Zm00001d014090 // Zm00001d042395 // Zm00001d016436 // Zm00001d034270
GO:0065007	P	biological regulation	243	1235	6244	30113	0.83	1	// Zm00001d022468 // Zm00001d006944 // Zm00001d027415 // Zm00001d007301 // Zm00001d038653 // Zm00001d009773 // Zm00001d044010 // Zm00001d028995 // Zm00001d032495 // Zm00001d030762 // Zm00001d052200 // Zm00001d044717 // Zm00001d050475 // Zm00001d021334 // Zm00001d042217 // Zm00001d037689 // Zm00001d016436 // Zm00001d009580 // Zm00001d029050 // Zm00001d016705 // Zm00001d045661 // Zm00001d027925 // …
GO:0098662	P	inorganic cation transmembrane transport	29	1235	540	30113	0.096	1	// Zm00001d052242 // Zm00001d052457 // Zm00001d044717 // Zm00001d045139 // Zm00001d029254 // Zm00001d016274 // Zm00001d020395 // Zm00001d039973 // Zm00001d033625 // Zm00001d002996 // Zm00001d020985 // Zm00001d029645 // Zm00001d047789 // Zm00001d002884 // Zm00001d010957 // Zm00001d044768 // Zm00001d003603 // Zm00001d042244 // Zm00001d016982 // Zm00001d015133 // Zm00001d044529 // Zm00001d028355 // …
GO:0065009	P	regulation of molecular function	24	1235	742	30113	0.9	1	// Zm00001d022274 // Zm00001d043447 // Zm00001d010025 // Zm00001d032495 // Zm00001d050475 // Zm00001d011080 // Zm00001d016705 // Zm00001d011079 // Zm00001d042867 // Zm00001d016105 // Zm00001d008283 // Zm00001d009580 // Zm00001d048592 // Zm00001d048593 // Zm00001d015804 // Zm00001d010397 // Zm00001d024996 // Zm00001d003257 // Zm00001d016016 // Zm00001d005513 // Zm00001d051687 // Zm00001d037401 // …
GO:0065008	P	regulation of biological quality	47	1235	1103	30113	0.42	1	// Zm00001d022468 // Zm00001d002626 // Zm00001d021454 // Zm00001d007301 // Zm00001d023872 // Zm00001d038653 // Zm00001d021596 // Zm00001d026083 // Zm00001d021334 // Zm00001d037689 // Zm00001d016436 // Zm00001d021014 // Zm00001d041804 // Zm00001d033180 // Zm00001d045563 // Zm00001d002884 // Zm00001d037757 // Zm00001d022518 // Zm00001d033210 // Zm00001d006467 // Zm00001d021639 // Zm00001d044802 // …
GO:0051130	P	positive regulation of cellular component organization	5	1235	91	30113	0.33	1	// Zm00001d044785 // Zm00001d052273 // Zm00001d010732 // Zm00001d044802 // Zm00001d046539
GO:0009156	P	ribonucleoside monophosphate biosynthetic process	5	1235	109	30113	0.47	1	// Zm00001d042088 // Zm00001d052242 // Zm00001d021620 // Zm00001d019062 // Zm00001d047789
GO:0009152	P	purine ribonucleotide biosynthetic process	5	1235	118	30113	0.54	1	// Zm00001d052242 // Zm00001d021620 // Zm00001d019062 // Zm00001d047789 // Zm00001d013140
GO:0036211	P	protein modification process	149	1235	3847	30113	0.78	1	// Zm00001d006944 // Zm00001d008485 // Zm00001d012774 // Zm00001d043447 // Zm00001d052200 // Zm00001d050475 // Zm00001d025342 // Zm00001d037694 // Zm00001d000282 // Zm00001d042608 // Zm00001d016381 // Zm00001d033316 // Zm00001d026248 // Zm00001d006587 // Zm00001d044823 // Zm00001d011628 // Zm00001d009660 // Zm00001d035949 // Zm00001d037397 // Zm00001d041327 // Zm00001d023291 // Zm00001d045124 // …
GO:0044802	P	single-organism membrane organization	8	1235	322	30113	0.95	1	// Zm00001d035267 // Zm00001d021664 // Zm00001d051675 // Zm00001d026703 // Zm00001d030762 // Zm00001d038540 // Zm00001d022038 // Zm00001d029592
GO:0043254	P	regulation of protein complex assembly	5	1235	92	30113	0.34	1	// Zm00001d044802 // Zm00001d052273 // Zm00001d010732 // Zm00001d046539 // Zm00001d049494
GO:1901698	P	response to nitrogen compound	9	1235	126	30113	0.086	1	// Zm00001d026619 // Zm00001d005698 // Zm00001d011679 // Zm00001d051637 // Zm00001d047054 // Zm00001d016361 // Zm00001d006286 // Zm00001d003378 // Zm00001d048891
GO:1901699	P	cellular response to nitrogen compound	6	1235	99	30113	0.23	1	// Zm00001d026619 // Zm00001d011679 // Zm00001d047054 // Zm00001d006286 // Zm00001d003378 // Zm00001d048891
GO:0032502	P	developmental process	38	1235	1036	30113	0.78	1	// Zm00001d013465 // Zm00001d002626 // Zm00001d012510 // Zm00001d009773 // Zm00001d027652 // Zm00001d045563 // Zm00001d026083 // Zm00001d042217 // Zm00001d039913 // Zm00001d020970 // Zm00001d033680 // Zm00001d033876 // Zm00001d021014 // Zm00001d024980 // Zm00001d033180 // Zm00001d043589 // Zm00001d016361 // Zm00001d037830 // Zm00001d047468 // Zm00001d017176 // Zm00001d021639 // Zm00001d025062 // …
GO:0043161	P	proteasome-mediated ubiquitin-dependent protein catabolic process	8	1235	287	30113	0.9	1	// Zm00001d043137 // Zm00001d000224 // Zm00001d053217 // Zm00001d031599 // Zm00001d046539 // Zm00001d052200 // Zm00001d005072 // Zm00001d003257
GO:0016311	P	dephosphorylation	27	1235	583	30113	0.29	1	// Zm00001d043447 // Zm00001d030765 // Zm00001d044970 // Zm00001d045404 // Zm00001d010373 // Zm00001d017644 // Zm00001d021014 // Zm00001d037680 // Zm00001d048434 // Zm00001d016105 // Zm00001d045564 // Zm00001d028368 // Zm00001d043469 // Zm00001d048336 // Zm00001d008592 // Zm00001d016907 // Zm00001d049785 // Zm00001d043621 // Zm00001d018082 // Zm00001d037956 // Zm00001d034839 // Zm00001d048835 // …
GO:0050801	P	ion homeostasis	10	1235	174	30113	0.19	1	// Zm00001d020395 // Zm00001d005662 // Zm00001d002884 // Zm00001d047242 // Zm00001d016691 // Zm00001d041590 // Zm00001d052316 // Zm00001d019062 // Zm00001d039647 // Zm00001d009705
GO:0009658	P	chloroplast organization	9	1235	136	30113	0.12	1	// Zm00001d007164 // Zm00001d011716 // Zm00001d028408 // Zm00001d016037 // Zm00001d023583 // Zm00001d016361 // Zm00001d030762 // Zm00001d033181 // Zm00001d001939
GO:0044249	P	cellular biosynthetic process	229	1235	6107	30113	0.94	1	// Zm00001d053076 // Zm00001d039371 // Zm00001d044010 // Zm00001d028995 // Zm00001d003037 // Zm00001d036993 // Zm00001d045563 // Zm00001d039131 // Zm00001d033876 // Zm00001d049995 // Zm00001d002000 // Zm00001d045661 // Zm00001d027925 // Zm00001d028408 // Zm00001d047849 // Zm00001d043325 // Zm00001d002128 // Zm00001d002520 // Zm00001d032578 // Zm00001d012407 // Zm00001d002801 // Zm00001d018034 // …
GO:0034641	P	cellular nitrogen compound metabolic process	227	1235	7084	30113	1	1	// Zm00001d022468 // Zm00001d053076 // Zm00001d026703 // Zm00001d039371 // Zm00001d044010 // Zm00001d028995 // Zm00001d016469 // Zm00001d003037 // Zm00001d036993 // Zm00001d039132 // Zm00001d039133 // Zm00001d010585 // Zm00001d051545 // Zm00001d049995 // Zm00001d011507 // Zm00001d037689 // Zm00001d011183 // Zm00001d045661 // Zm00001d027925 // Zm00001d022590 // Zm00001d043325 // Zm00001d032578 // …
GO:0045229	P	external encapsulating structure organization	7	1235	375	30113	0.99	1	// Zm00001d020852 // Zm00001d042553 // Zm00001d007208 // Zm00001d007571 // Zm00001d019317 // Zm00001d020970 // Zm00001d026014
GO:0034645	P	cellular macromolecule biosynthetic process	147	1235	4699	30113	1	1	// Zm00001d044010 // Zm00001d028995 // Zm00001d003037 // Zm00001d030762 // Zm00001d003510 // Zm00001d039131 // Zm00001d045661 // Zm00001d027925 // Zm00001d028408 // Zm00001d043325 // Zm00001d002801 // Zm00001d013443 // Zm00001d036575 // Zm00001d022517 // Zm00001d044823 // Zm00001d035136 // Zm00001d002867 // Zm00001d016907 // Zm00001d042580 // Zm00001d014532 // Zm00001d014866 // Zm00001d032368 // …
GO:0010646	P	regulation of cell communication	6	1235	165	30113	0.67	1	// Zm00001d013465 // Zm00001d000237 // Zm00001d043325 // Zm00001d005795 // Zm00001d033680 // Zm00001d051609
GO:0043086	P	negative regulation of catalytic activity	10	1235	232	30113	0.48	1	// Zm00001d022274 // Zm00001d011080 // Zm00001d042867 // Zm00001d016105 // Zm00001d010025 // Zm00001d032495 // Zm00001d008283 // Zm00001d024996 // Zm00001d011079 // Zm00001d016705
GO:0043085	P	positive regulation of catalytic activity	8	1235	276	30113	0.87	1	// Zm00001d016016 // Zm00001d015804 // Zm00001d009580 // Zm00001d037401 // Zm00001d028967 // Zm00001d034270 // Zm00001d048592 // Zm00001d048593
GO:0009657	P	plastid organization	11	1235	176	30113	0.12	1	// Zm00001d007164 // Zm00001d001939 // Zm00001d011716 // Zm00001d033181 // Zm00001d026703 // Zm00001d016037 // Zm00001d043325 // Zm00001d023583 // Zm00001d016361 // Zm00001d030762 // Zm00001d028408
GO:0046467	P	membrane lipid biosynthetic process	7	1235	121	30113	0.24	1	// Zm00001d039953 // Zm00001d020557 // Zm00001d047849 // Zm00001d003750 // Zm00001d018595 // Zm00001d048835 // Zm00001d005550
GO:0017038	P	protein import	7	1235	155	30113	0.46	1	// Zm00001d035267 // Zm00001d005513 // Zm00001d028485 // Zm00001d014090 // Zm00001d042395 // Zm00001d016436 // Zm00001d034270
GO:0044106	P	cellular amine metabolic process	5	1235	83	30113	0.27	1	// Zm00001d048709 // Zm00001d020008 // Zm00001d051194 // Zm00001d034453 // Zm00001d034461
GO:0030003	P	cellular cation homeostasis	8	1235	122	30113	0.14	1	// Zm00001d020395 // Zm00001d002884 // Zm00001d039647 // Zm00001d016691 // Zm00001d041590 // Zm00001d052316 // Zm00001d019062 // Zm00001d047242
GO:0055080	P	cation homeostasis	9	1235	159	30113	0.22	1	// Zm00001d020395 // Zm00001d005662 // Zm00001d002884 // Zm00001d047242 // Zm00001d016691 // Zm00001d041590 // Zm00001d052316 // Zm00001d019062 // Zm00001d039647
GO:0055082	P	cellular chemical homeostasis	11	1235	148	30113	0.05	1	// Zm00001d020395 // Zm00001d041590 // Zm00001d043511 // Zm00001d039647 // Zm00001d016691 // Zm00001d047242 // Zm00001d002884 // Zm00001d052316 // Zm00001d019062 // Zm00001d037689 // Zm00001d009705
GO:0008202	P	steroid metabolic process	8	1235	120	30113	0.13	1	// Zm00001d002626 // Zm00001d033180 // Zm00001d020717 // Zm00001d054067 // Zm00001d045563 // Zm00001d026083 // Zm00001d021639 // Zm00001d017826
GO:0043604	P	amide biosynthetic process	9	1235	1249	30113	1	1	// Zm00001d035136 // Zm00001d034773 // Zm00001d015037 // ZemaCp055 // Zm00001d013120 // Zm00001d006766 // Zm00001d017644 // Zm00001d036575 // Zm00001d008975
GO:0032269	P	negative regulation of cellular protein metabolic process	8	1235	240	30113	0.76	1	// Zm00001d011080 // Zm00001d042867 // Zm00001d016105 // Zm00001d010025 // Zm00001d013120 // Zm00001d008283 // Zm00001d024996 // Zm00001d011079
GO:0032268	P	regulation of cellular protein metabolic process	13	1235	608	30113	1	1	// Zm00001d008214 // Zm00001d011080 // Zm00001d042867 // Zm00001d043447 // Zm00001d016105 // Zm00001d010025 // Zm00001d046539 // Zm00001d050475 // Zm00001d013120 // Zm00001d008283 // Zm00001d037401 // Zm00001d024996 // Zm00001d011079
GO:0043170	P	macromolecule metabolic process	370	1235	11281	30113	1	1	// Zm00001d022468 // Zm00001d008485 // Zm00001d026703 // Zm00001d040221 // Zm00001d052200 // Zm00001d039132 // Zm00001d039133 // Zm00001d039131 // Zm00001d043325 // Zm00001d002801 // Zm00001d022517 // Zm00001d026016 // Zm00001d046794 // Zm00001d016907 // Zm00001d014866 // Zm00001d011628 // Zm00001d028995 // Zm00001d003257 // Zm00001d030577 // Zm00001d027725 // Zm00001d039040 // Zm00001d043137 // …
GO:0010628	P	positive regulation of gene expression	14	1235	502	30113	0.95	1	// Zm00001d008214 // Zm00001d016381 // Zm00001d044785 // Zm00001d042315 // Zm00001d043325 // Zm00001d046539 // Zm00001d030762 // Zm00001d037274 // Zm00001d045112 // Zm00001d012757 // Zm00001d039913 // Zm00001d030577 // Zm00001d039260 // Zm00001d035053
GO:0045944	P	positive regulation of transcription from RNA polymerase II promoter	6	1235	305	30113	0.98	1	// Zm00001d037274 // Zm00001d016381 // Zm00001d042315 // Zm00001d046539 // Zm00001d039913 // Zm00001d035053
GO:0045861	P	negative regulation of proteolysis	6	1235	83	30113	0.14	1	// Zm00001d011080 // Zm00001d042867 // Zm00001d010025 // Zm00001d008283 // Zm00001d024996 // Zm00001d011079
GO:1903508	P	positive regulation of nucleic acid-templated transcription	13	1235	491	30113	0.96	1	// Zm00001d037274 // Zm00001d016381 // Zm00001d044785 // Zm00001d042315 // Zm00001d043325 // Zm00001d046539 // Zm00001d030762 // Zm00001d045112 // Zm00001d012757 // Zm00001d039913 // Zm00001d030577 // Zm00001d039260 // Zm00001d035053
GO:0006650	P	glycerophospholipid metabolic process	9	1235	192	30113	0.4	1	// Zm00001d049785 // Zm00001d021014 // Zm00001d048434 // Zm00001d031653 // Zm00001d020414 // Zm00001d029443 // Zm00001d005550 // Zm00001d032238 // Zm00001d013090
GO:0031328	P	positive regulation of cellular biosynthetic process	13	1235	537	30113	0.98	1	// Zm00001d037274 // Zm00001d016381 // Zm00001d044785 // Zm00001d042315 // Zm00001d043325 // Zm00001d046539 // Zm00001d030762 // Zm00001d045112 // Zm00001d012757 // Zm00001d039913 // Zm00001d030577 // Zm00001d039260 // Zm00001d035053
GO:0031326	P	regulation of cellular biosynthetic process	108	1235	2871	30113	0.84	1	// Zm00001d044010 // Zm00001d028995 // Zm00001d003037 // Zm00001d030762 // Zm00001d045661 // Zm00001d027925 // Zm00001d028408 // Zm00001d043325 // Zm00001d002801 // Zm00001d013443 // Zm00001d022517 // Zm00001d002867 // Zm00001d016907 // Zm00001d042580 // Zm00001d032368 // Zm00001d039531 // Zm00001d030577 // Zm00001d038801 // Zm00001d044785 // Zm00001d016381 // Zm00001d007962 // Zm00001d026029 // …
GO:0031325	P	positive regulation of cellular metabolic process	17	1235	688	30113	0.99	1	// Zm00001d008214 // Zm00001d010672 // Zm00001d016381 // Zm00001d044785 // Zm00001d042315 // Zm00001d043325 // Zm00001d046539 // Zm00001d030762 // Zm00001d037274 // Zm00001d037401 // Zm00001d012757 // Zm00001d039913 // Zm00001d030577 // Zm00001d039260 // Zm00001d038579 // Zm00001d035053 // Zm00001d045112
GO:0031324	P	negative regulation of cellular metabolic process	11	1235	512	30113	0.99	1	// Zm00001d037274 // Zm00001d011080 // Zm00001d042867 // Zm00001d016105 // Zm00001d011079 // Zm00001d010025 // Zm00001d013120 // Zm00001d008283 // Zm00001d024996 // Zm00001d003378 // Zm00001d029529
GO:0031323	P	regulation of cellular metabolic process	123	1235	3404	30113	0.94	1	// Zm00001d043447 // Zm00001d044010 // Zm00001d028995 // Zm00001d003037 // Zm00001d030762 // Zm00001d050475 // Zm00001d045661 // Zm00001d027925 // Zm00001d028408 // Zm00001d043325 // Zm00001d002801 // Zm00001d013443 // Zm00001d022517 // Zm00001d002867 // Zm00001d016907 // Zm00001d042580 // Zm00001d032368 // Zm00001d039531 // Zm00001d024996 // Zm00001d030577 // Zm00001d038801 // Zm00001d044785 // …
GO:0019751	P	polyol metabolic process	6	1235	64	30113	0.057	1	// Zm00001d033551 // Zm00001d021310 // Zm00001d049785 // Zm00001d012407 // Zm00001d046234 // Zm00001d021014
GO:1903047	P	mitotic cell cycle process	6	1235	286	30113	0.97	1	// Zm00001d020852 // Zm00001d025721 // Zm00001d022396 // Zm00001d024833 // Zm00001d050475 // Zm00001d019317
GO:0090304	P	nucleic acid metabolic process	147	1235	5183	30113	1	1	// Zm00001d022468 // Zm00001d044010 // Zm00001d028995 // Zm00001d003037 // Zm00001d030762 // Zm00001d039132 // Zm00001d039133 // Zm00001d045782 // Zm00001d011507 // Zm00001d045661 // Zm00001d027925 // Zm00001d022590 // Zm00001d043325 // Zm00001d002801 // Zm00001d013443 // Zm00001d022517 // Zm00001d026016 // Zm00001d002867 // Zm00001d016907 // Zm00001d042580 // Zm00001d041606 // Zm00001d032368 // …
GO:0071822	P	protein complex subunit organization	23	1235	579	30113	0.59	1	// Zm00001d029049 // Zm00001d022560 // Zm00001d028485 // Zm00001d039933 // Zm00001d049494 // Zm00001d049387 // Zm00001d036535 // Zm00001d049002 // Zm00001d035629 // Zm00001d044802 // Zm00001d054044 // Zm00001d003006 // Zm00001d052273 // Zm00001d034187 // Zm00001d045478 // Zm00001d034183 // Zm00001d038540 // Zm00001d007202 // Zm00001d002690 // Zm00001d010732 // Zm00001d051474 // Zm00001d046539 // …
GO:0071554	P	cell wall organization or biogenesis	12	1235	527	30113	0.99	1	// Zm00001d009936 // Zm00001d018700 // Zm00001d014532 // Zm00001d019317 // Zm00001d003510 // Zm00001d020852 // Zm00001d042553 // Zm00001d007208 // Zm00001d007571 // Zm00001d052864 // Zm00001d048907 // Zm00001d026014
GO:0071555	P	cell wall organization	6	1235	359	30113	1	1	// Zm00001d020852 // Zm00001d042553 // Zm00001d007208 // Zm00001d007571 // Zm00001d019317 // Zm00001d026014
GO:0010467	P	gene expression	136	1235	4995	30113	1	1	// Zm00001d026703 // Zm00001d044010 // Zm00001d040221 // Zm00001d003037 // Zm00001d030762 // Zm00001d052200 // Zm00001d045661 // Zm00001d027925 // Zm00001d028408 // Zm00001d043325 // Zm00001d002801 // Zm00001d013443 // Zm00001d036575 // Zm00001d022517 // Zm00001d035136 // Zm00001d002867 // Zm00001d016907 // Zm00001d042580 // Zm00001d032368 // Zm00001d036993 // Zm00001d039531 // Zm00001d030577 // …
GO:0010466	P	negative regulation of peptidase activity	6	1235	83	30113	0.14	1	// Zm00001d011080 // Zm00001d042867 // Zm00001d010025 // Zm00001d008283 // Zm00001d024996 // Zm00001d011079
GO:0009908	P	flower development	10	1235	170	30113	0.17	1	// Zm00001d009773 // Zm00001d043589 // Zm00001d016361 // Zm00001d003162 // Zm00001d052316 // Zm00001d017176 // Zm00001d042217 // Zm00001d023346 // Zm00001d025099 // Zm00001d025062
GO:0006486	P	protein glycosylation	8	1235	200	30113	0.58	1	// Zm00001d000237 // Zm00001d017085 // Zm00001d003292 // Zm00001d050961 // Zm00001d048770 // Zm00001d023291 // Zm00001d048907 // Zm00001d044823
GO:0006725	P	cellular aromatic compound metabolic process	216	1235	6147	30113	1	1	// Zm00001d022468 // Zm00001d053076 // Zm00001d039371 // Zm00001d044010 // Zm00001d028995 // Zm00001d003037 // Zm00001d036993 // Zm00001d039132 // Zm00001d039133 // Zm00001d010585 // Zm00001d051545 // Zm00001d011507 // Zm00001d037689 // Zm00001d045661 // Zm00001d027925 // Zm00001d022590 // Zm00001d043325 // Zm00001d002128 // Zm00001d013992 // Zm00001d032578 // Zm00001d002801 // Zm00001d018034 // …
GO:0019941	P	modification-dependent protein catabolic process	17	1235	643	30113	0.98	1	// Zm00001d017460 // Zm00001d043137 // Zm00001d000224 // Zm00001d053217 // Zm00001d038653 // Zm00001d031599 // Zm00001d046539 // Zm00001d052200 // Zm00001d012720 // Zm00001d053212 // Zm00001d005072 // Zm00001d027868 // Zm00001d003257 // Zm00001d022560 // Zm00001d043050 // Zm00001d006914 // Zm00001d007202
GO:0044265	P	cellular macromolecule catabolic process	31	1235	974	30113	0.94	1	// Zm00001d053212 // Zm00001d000224 // Zm00001d053217 // Zm00001d038653 // Zm00001d031599 // Zm00001d022560 // Zm00001d052200 // Zm00001d051206 // Zm00001d005072 // Zm00001d027868 // Zm00001d017330 // Zm00001d001900 // Zm00001d022630 // Zm00001d051111 // Zm00001d008326 // Zm00001d006914 // Zm00001d043274 // Zm00001d043137 // Zm00001d012720 // Zm00001d026577 // Zm00001d003257 // Zm00001d043050 // …
GO:0007154	P	cell communication	65	1235	1452	30113	0.26	1	// Zm00001d007296 // Zm00001d006944 // Zm00001d021551 // Zm00001d034657 // Zm00001d012774 // Zm00001d043447 // Zm00001d022272 // Zm00001d035450 // Zm00001d002532 // Zm00001d043505 // Zm00001d011392 // Zm00001d045112 // Zm00001d001945 // Zm00001d053626 // Zm00001d021014 // Zm00001d033680 // Zm00001d040173 // Zm00001d022590 // Zm00001d012600 // Zm00001d043325 // Zm00001d016105 // Zm00001d009473 // …
GO:0044248	P	cellular catabolic process	63	1235	1559	30113	0.57	1	// Zm00001d053212 // Zm00001d003381 // Zm00001d000224 // Zm00001d053217 // Zm00001d038653 // Zm00001d031599 // Zm00001d021310 // Zm00001d021558 // Zm00001d008376 // Zm00001d052200 // Zm00001d031653 // Zm00001d005072 // Zm00001d027868 // Zm00001d012407 // Zm00001d043674 // Zm00001d046234 // Zm00001d031212 // Zm00001d017330 // Zm00001d017766 // Zm00001d047981 // Zm00001d001900 // Zm00001d002000 // …
GO:0007015	P	actin filament organization	5	1235	102	30113	0.41	1	// Zm00001d044802 // Zm00001d052273 // Zm00001d010732 // Zm00001d010039 // Zm00001d035629
GO:0007017	P	microtubule-based process	12	1235	311	30113	0.62	1	// Zm00001d016016 // Zm00001d008216 // Zm00001d031619 // Zm00001d038961 // Zm00001d001939 // Zm00001d033180 // Zm00001d016273 // Zm00001d020532 // Zm00001d034239 // Zm00001d049938 // Zm00001d015348 // Zm00001d044982
GO:0007010	P	cytoskeleton organization	11	1235	287	30113	0.63	1	// Zm00001d044802 // Zm00001d008216 // Zm00001d031619 // Zm00001d010732 // Zm00001d033180 // Zm00001d052273 // Zm00001d020532 // Zm00001d010039 // Zm00001d047701 // Zm00001d015348 // Zm00001d035629
GO:0007018	P	microtubule-based movement	5	1235	139	30113	0.67	1	// Zm00001d049938 // Zm00001d038961 // Zm00001d034239 // Zm00001d044982 // Zm00001d016273
GO:0044087	P	regulation of cellular component biogenesis	5	1235	112	30113	0.49	1	// Zm00001d044802 // Zm00001d052273 // Zm00001d010732 // Zm00001d046539 // Zm00001d049494
GO:0044085	P	cellular component biogenesis	40	1235	1540	30113	1	1	// Zm00001d027415 // Zm00001d034828 // Zm00001d020852 // Zm00001d029049 // Zm00001d022560 // Zm00001d030762 // Zm00001d048907 // Zm00001d054044 // Zm00001d020970 // Zm00001d039933 // Zm00001d049494 // Zm00001d032336 // Zm00001d018700 // Zm00001d003510 // Zm00001d049387 // Zm00001d036535 // Zm00001d049002 // Zm00001d044802 // Zm00001d034187 // Zm00001d003006 // Zm00001d052273 // Zm00001d020532 // …
GO:0048285	P	organelle fission	8	1235	313	30113	0.94	1	// Zm00001d022396 // Zm00001d025721 // Zm00001d001939 // Zm00001d044629 // Zm00001d013447 // Zm00001d050475 // Zm00001d006300 // Zm00001d023583
GO:0015749	P	monosaccharide transport	5	1235	72	30113	0.19	1	// Zm00001d018803 // Zm00001d029645 // Zm00001d039973 // Zm00001d029254 // Zm00001d016274
GO:0015748	P	organophosphate ester transport	5	1235	90	30113	0.32	1	// Zm00001d017901 // Zm00001d033718 // Zm00001d028720 // Zm00001d021653 // Zm00001d006511
GO:0015031	P	protein transport	20	1235	861	30113	1	1	// Zm00001d007296 // Zm00001d035267 // Zm00001d008214 // Zm00001d021551 // Zm00001d028373 // Zm00001d044650 // Zm00001d014090 // Zm00001d012677 // Zm00001d031614 // Zm00001d042395 // Zm00001d021664 // Zm00001d028485 // Zm00001d047965 // Zm00001d022038 // Zm00001d005513 // Zm00001d016436 // Zm00001d018358 // Zm00001d018098 // Zm00001d006126 // Zm00001d034270
GO:0098655	P	cation transmembrane transport	30	1235	573	30113	0.11	1	// Zm00001d052242 // Zm00001d052457 // Zm00001d044717 // Zm00001d045139 // Zm00001d029254 // Zm00001d016274 // Zm00001d020395 // Zm00001d039973 // Zm00001d033625 // Zm00001d002996 // Zm00001d020985 // Zm00001d029645 // Zm00001d047789 // Zm00001d002884 // Zm00001d010957 // Zm00001d044768 // Zm00001d003603 // Zm00001d042244 // Zm00001d016982 // Zm00001d015133 // Zm00001d044529 // Zm00001d028355 // …
GO:0004252	F	serine-type endopeptidase activity	9	1235	137	30113	0.12	1	// Zm00001d017330 // Zm00001d008214 // Zm00001d026703 // Zm00001d022560 // Zm00001d027387 // Zm00001d027731 // Zm00001d037651 // Zm00001d040466 // Zm00001d007202
GO:0098772	F	molecular function regulator	21	1235	585	30113	0.76	1	// Zm00001d005513 // Zm00001d015804 // Zm00001d042867 // Zm00001d043447 // Zm00001d016105 // Zm00001d011079 // Zm00001d010025 // Zm00001d032495 // Zm00001d050475 // Zm00001d024996 // Zm00001d008283 // Zm00001d011080 // Zm00001d037401 // Zm00001d051687 // Zm00001d028967 // Zm00001d003257 // Zm00001d034270 // Zm00001d016705 // Zm00001d010397 // Zm00001d048592 // Zm00001d048593
GO:0016860	F	intramolecular oxidoreductase activity	6	1235	81	30113	0.13	1	// Zm00001d007301 // Zm00001d021310 // Zm00001d048907 // Zm00001d015306 // Zm00001d020008 // Zm00001d012407
GO:0015149	F	hexose transmembrane transporter activity	5	1235	72	30113	0.19	1	// Zm00001d018803 // Zm00001d029645 // Zm00001d039973 // Zm00001d029254 // Zm00001d016274
GO:0005402	F	cation:sugar symporter activity	6	1235	90	30113	0.18	1	// Zm00001d029645 // Zm00001d018803 // Zm00001d039973 // Zm00001d012153 // Zm00001d029254 // Zm00001d016274
GO:0001067	F	regulatory region nucleic acid binding	19	1235	423	30113	0.38	1	// Zm00001d009435 // Zm00001d043921 // Zm00001d032694 // Zm00001d021761 // Zm00001d007281 // Zm00001d032240 // Zm00001d025684 // Zm00001d044785 // Zm00001d042315 // Zm00001d044975 // Zm00001d022560 // Zm00001d035053 // Zm00001d039913 // Zm00001d021296 // Zm00001d003293 // Zm00001d030577 // Zm00001d039260 // Zm00001d043589 // Zm00001d007202
GO:0044212	F	transcription regulatory region DNA binding	19	1235	423	30113	0.38	1	// Zm00001d009435 // Zm00001d043921 // Zm00001d032694 // Zm00001d021761 // Zm00001d007281 // Zm00001d032240 // Zm00001d025684 // Zm00001d044785 // Zm00001d042315 // Zm00001d044975 // Zm00001d022560 // Zm00001d035053 // Zm00001d039913 // Zm00001d021296 // Zm00001d003293 // Zm00001d030577 // Zm00001d039260 // Zm00001d043589 // Zm00001d007202
GO:0016818	F	hydrolase activity, acting on acid anhydrides, in phosphorus-containing anhydrides	51	1235	1641	30113	0.98	1	// Zm00001d022468 // Zm00001d052242 // Zm00001d021551 // Zm00001d008216 // Zm00001d021620 // Zm00001d022560 // Zm00001d025892 // Zm00001d034239 // Zm00001d052457 // Zm00001d049938 // Zm00001d044733 // Zm00001d045139 // Zm00001d042922 // Zm00001d017330 // Zm00001d044982 // Zm00001d040562 // Zm00001d006036 // Zm00001d002996 // Zm00001d009580 // Zm00001d033210 // Zm00001d048073 // Zm00001d019062 // …
GO:0016684	F	oxidoreductase activity, acting on peroxide as acceptor	7	1235	231	30113	0.83	1	// Zm00001d003381 // Zm00001d054044 // Zm00001d002704 // Zm00001d038732 // Zm00001d035336 // Zm00001d010822 // Zm00001d053554
GO:0016810	F	hydrolase activity, acting on carbon-nitrogen (but not peptide) bonds	8	1235	155	30113	0.31	1	// Zm00001d002052 // Zm00001d016381 // Zm00001d018098 // Zm00001d033160 // Zm00001d042974 // Zm00001d021558 // Zm00001d012706 // Zm00001d043674
GO:0016811	F	hydrolase activity, acting on carbon-nitrogen (but not peptide) bonds, in linear amides	6	1235	96	30113	0.21	1	// Zm00001d002052 // Zm00001d016381 // Zm00001d033160 // Zm00001d042974 // Zm00001d012706 // Zm00001d018098
GO:0016817	F	hydrolase activity, acting on acid anhydrides	51	1235	1651	30113	0.99	1	// Zm00001d022468 // Zm00001d052242 // Zm00001d021551 // Zm00001d008216 // Zm00001d021620 // Zm00001d022560 // Zm00001d025892 // Zm00001d034239 // Zm00001d052457 // Zm00001d049938 // Zm00001d044733 // Zm00001d045139 // Zm00001d042922 // Zm00001d017330 // Zm00001d044982 // Zm00001d040562 // Zm00001d006036 // Zm00001d002996 // Zm00001d009580 // Zm00001d033210 // Zm00001d048073 // Zm00001d019062 // …
GO:0033218	F	amide binding	6	1235	122	30113	0.39	1	// Zm00001d008209 // Zm00001d013786 // Zm00001d033718 // Zm00001d042637 // Zm00001d043344 // Zm00001d024839
GO:0015078	F	hydrogen ion transmembrane transporter activity	7	1235	198	30113	0.7	1	// Zm00001d052242 // Zm00001d047789 // Zm00001d002996 // Zm00001d019062 // Zm00001d016134 // Zm00001d047242 // Zm00001d021620
GO:0031072	F	heat shock protein binding	5	1235	74	30113	0.2	1	// Zm00001d048073 // Zm00001d042922 // Zm00001d006036 // Zm00001d033210 // Zm00001d010529
GO:0005488	F	binding	677	1235	15954	30113	0.11	1	// Zm00001d022468 // Zm00001d003381 // Zm00001d040637 // Zm00001d008485 // Zm00001d010662 // Zm00001d027557 // Zm00001d039133 // Zm00001d039131 // Zm00001d043735 // Zm00001d015579 // Zm00001d043325 // Zm00001d052584 // Zm00001d033380 // Zm00001d002801 // Zm00001d018034 // Zm00001d049002 // Zm00001d022517 // Zm00001d026016 // Zm00001d002091 // Zm00001d016907 // Zm00001d032480 // Zm00001d011628 // …
GO:0008565	F	protein transporter activity	5	1235	140	30113	0.68	1	// Zm00001d007296 // Zm00001d035267 // Zm00001d034270 // Zm00001d047965 // Zm00001d028373
GO:0003779	F	actin binding	6	1235	119	30113	0.37	1	// Zm00001d010039 // Zm00001d032933 // Zm00001d007105 // Zm00001d047701 // Zm00001d009811 // Zm00001d035629
GO:0015399	F	primary active transmembrane transporter activity	13	1235	324	30113	0.57	1	// Zm00001d052242 // Zm00001d040562 // Zm00001d047789 // Zm00001d052457 // Zm00001d002996 // Zm00001d045139 // Zm00001d047965 // Zm00001d019226 // Zm00001d049565 // Zm00001d019062 // Zm00001d021620 // Zm00001d020985 // Zm00001d028373
GO:0001071	F	nucleic acid binding transcription factor activity	58	1235	1216	30113	0.14	1	// Zm00001d026486 // Zm00001d039371 // Zm00001d051569 // Zm00001d037274 // Zm00001d013119 // Zm00001d013465 // Zm00001d002867 // Zm00001d039378 // Zm00001d044010 // Zm00001d039531 // Zm00001d003657 // Zm00001d012757 // Zm00001d012725 // Zm00001d026447 // Zm00001d046937 // Zm00001d052357 // Zm00001d033680 // Zm00001d049494 // Zm00001d006110 // Zm00001d054080 // Zm00001d002364 // Zm00001d043368 // …
GO:0017076	F	purine nucleotide binding	172	1235	3841	30113	0.12	1	// Zm00001d022468 // Zm00001d006944 // Zm00001d008485 // Zm00001d038653 // Zm00001d049938 // Zm00001d039131 // Zm00001d047965 // Zm00001d025342 // Zm00001d037689 // Zm00001d042608 // Zm00001d040562 // Zm00001d028409 // Zm00001d052584 // Zm00001d012774 // Zm00001d021638 // Zm00001d033316 // Zm00001d039926 // Zm00001d020985 // Zm00001d031351 // Zm00001d032480 // Zm00001d052273 // Zm00001d011628 // …
GO:0003774	F	motor activity	6	1235	145	30113	0.55	1	// Zm00001d016016 // Zm00001d044982 // Zm00001d038961 // Zm00001d016273 // Zm00001d034239 // Zm00001d049938
GO:0003777	F	microtubule motor activity	6	1235	142	30113	0.53	1	// Zm00001d016016 // Zm00001d044982 // Zm00001d038961 // Zm00001d016273 // Zm00001d034239 // Zm00001d049938
GO:0016787	F	hydrolase activity	177	1235	5027	30113	0.99	1	// Zm00001d022468 // Zm00001d042596 // Zm00001d026703 // Zm00001d038653 // Zm00001d030765 // Zm00001d040221 // Zm00001d012677 // Zm00001d009775 // Zm00001d049938 // Zm00001d045782 // Zm00001d047965 // Zm00001d011507 // Zm00001d037680 // Zm00001d022590 // Zm00001d016381 // Zm00001d048336 // Zm00001d044390 // Zm00001d040562 // Zm00001d020985 // Zm00001d046794 // Zm00001d016907 // Zm00001d052273 // …
GO:0016788	F	hydrolase activity, acting on ester bonds	41	1235	1222	30113	0.92	1	// Zm00001d042596 // Zm00001d039542 // Zm00001d037556 // Zm00001d030765 // Zm00001d012677 // Zm00001d044970 // Zm00001d042553 // Zm00001d010373 // Zm00001d031653 // Zm00001d011507 // Zm00001d017644 // Zm00001d043469 // Zm00001d037680 // Zm00001d033187 // Zm00001d022590 // Zm00001d048434 // Zm00001d011334 // Zm00001d028368 // Zm00001d017989 // Zm00001d022630 // Zm00001d048336 // Zm00001d033079 // …
GO:0008168	F	methyltransferase activity	16	1235	567	30113	0.95	1	// Zm00001d044763 // Zm00001d009430 // Zm00001d044329 // Zm00001d041455 // Zm00001d049265 // Zm00001d044765 // Zm00001d004624 // Zm00001d009084 // Zm00001d005998 // Zm00001d045782 // Zm00001d049179 // Zm00001d031539 // Zm00001d052827 // Zm00001d033541 // Zm00001d006323 // Zm00001d027451
GO:0004842	F	ubiquitin-protein transferase activity	17	1235	641	30113	0.98	1	// Zm00001d017671 // Zm00001d053212 // Zm00001d000224 // Zm00001d038972 // Zm00001d005072 // Zm00001d038909 // Zm00001d052200 // Zm00001d012720 // Zm00001d035211 // Zm00001d005795 // Zm00001d028294 // Zm00001d039400 // Zm00001d027868 // Zm00001d026248 // Zm00001d043050 // Zm00001d053587 // Zm00001d042608
GO:0016779	F	nucleotidyltransferase activity	12	1235	335	30113	0.72	1	// Zm00001d010585 // Zm00001d033910 // Zm00001d024307 // Zm00001d050224 // Zm00001d044780 // Zm00001d039131 // Zm00001d002755 // Zm00001d021421 // Zm00001d003378 // Zm00001d005546 // ZeamMp088 // Zm00001d006309
GO:0032559	F	adenyl ribonucleotide binding	158	1235	3483	30113	0.1	1	// Zm00001d022468 // Zm00001d006944 // Zm00001d008485 // Zm00001d038653 // Zm00001d049938 // Zm00001d039131 // Zm00001d025342 // Zm00001d037689 // Zm00001d042608 // Zm00001d040562 // Zm00001d028409 // Zm00001d052584 // Zm00001d012774 // Zm00001d021638 // Zm00001d033316 // Zm00001d039926 // Zm00001d020985 // Zm00001d031351 // Zm00001d032480 // Zm00001d011628 // Zm00001d009660 // Zm00001d035949 // …
GO:0000975	F	regulatory region DNA binding	19	1235	423	30113	0.38	1	// Zm00001d009435 // Zm00001d043921 // Zm00001d032694 // Zm00001d021761 // Zm00001d007281 // Zm00001d032240 // Zm00001d025684 // Zm00001d044785 // Zm00001d042315 // Zm00001d044975 // Zm00001d022560 // Zm00001d035053 // Zm00001d039913 // Zm00001d021296 // Zm00001d003293 // Zm00001d030577 // Zm00001d039260 // Zm00001d043589 // Zm00001d007202
GO:0032555	F	purine ribonucleotide binding	171	1235	3829	30113	0.13	1	// Zm00001d022468 // Zm00001d006944 // Zm00001d008485 // Zm00001d038653 // Zm00001d049938 // Zm00001d039131 // Zm00001d047965 // Zm00001d025342 // Zm00001d037689 // Zm00001d042608 // Zm00001d040562 // Zm00001d028409 // Zm00001d052584 // Zm00001d012774 // Zm00001d021638 // Zm00001d033316 // Zm00001d039926 // Zm00001d020985 // Zm00001d031351 // Zm00001d032480 // Zm00001d052273 // Zm00001d011628 // …
GO:0032553	F	ribonucleotide binding	173	1235	3872	30113	0.13	1	// Zm00001d022468 // Zm00001d006944 // Zm00001d008485 // Zm00001d038653 // Zm00001d049938 // Zm00001d039131 // Zm00001d047965 // Zm00001d025342 // Zm00001d037689 // Zm00001d042608 // Zm00001d040562 // Zm00001d028409 // Zm00001d052584 // Zm00001d012774 // Zm00001d021638 // Zm00001d043845 // Zm00001d039926 // Zm00001d020985 // Zm00001d031351 // Zm00001d032480 // Zm00001d052273 // Zm00001d011628 // …
GO:0005342	F	organic acid transmembrane transporter activity	7	1235	119	30113	0.23	1	// Zm00001d044994 // Zm00001d031833 // Zm00001d002673 // Zm00001d019225 // Zm00001d008974 // Zm00001d035162 // Zm00001d044387
GO:0005509	F	calcium ion binding	14	1235	366	30113	0.64	1	// Zm00001d044389 // Zm00001d031484 // Zm00001d045451 // Zm00001d054062 // Zm00001d031395 // Zm00001d002996 // Zm00001d011392 // Zm00001d047855 // Zm00001d036535 // Zm00001d018431 // Zm00001d049597 // Zm00001d053858 // Zm00001d014325 // Zm00001d018779
GO:0005507	F	copper ion binding	5	1235	85	30113	0.28	1	// Zm00001d014366 // Zm00001d052040 // Zm00001d038218 // Zm00001d025103 // Zm00001d043019
GO:0022890	F	inorganic cation transmembrane transporter activity	19	1235	413	30113	0.34	1	// Zm00001d052242 // Zm00001d047789 // Zm00001d052457 // Zm00001d002884 // Zm00001d033625 // Zm00001d010957 // Zm00001d049092 // Zm00001d002996 // Zm00001d044717 // Zm00001d019327 // Zm00001d019062 // Zm00001d016134 // Zm00001d019226 // Zm00001d047242 // Zm00001d020395 // Zm00001d042244 // Zm00001d021620 // Zm00001d020985 // Zm00001d015133
GO:0008324	F	cation transmembrane transporter activity	34	1235	625	30113	0.068	1	// Zm00001d052242 // Zm00001d052457 // Zm00001d049092 // Zm00001d044717 // Zm00001d029254 // Zm00001d016274 // Zm00001d012153 // Zm00001d039973 // Zm00001d033625 // Zm00001d002996 // Zm00001d035214 // Zm00001d020985 // Zm00001d029645 // Zm00001d047789 // Zm00001d020395 // Zm00001d002884 // Zm00001d010957 // Zm00001d044768 // Zm00001d003603 // Zm00001d042244 // Zm00001d016982 // Zm00001d015133 // …
GO:0008289	F	lipid binding	5	1235	230	30113	0.96	1	// Zm00001d028720 // Zm00001d006630 // Zm00001d033718 // Zm00001d048890 // Zm00001d049002
GO:0016853	F	isomerase activity	19	1235	481	30113	0.6	1	// Zm00001d008209 // Zm00001d050412 // Zm00001d027841 // Zm00001d007301 // Zm00001d007549 // Zm00001d043086 // Zm00001d021310 // Zm00001d002071 // Zm00001d013456 // Zm00001d033746 // Zm00001d012407 // Zm00001d031696 // Zm00001d026457 // Zm00001d006630 // Zm00001d020008 // Zm00001d048907 // Zm00001d006126 // Zm00001d015306 // Zm00001d025062
GO:0004601	F	peroxidase activity	7	1235	231	30113	0.83	1	// Zm00001d003381 // Zm00001d054044 // Zm00001d002704 // Zm00001d038732 // Zm00001d035336 // Zm00001d010822 // Zm00001d053554
GO:0015333	F	peptide:proton symporter activity	6	1235	70	30113	0.079	1	// Zm00001d044529 // Zm00001d028355 // Zm00001d043374 // Zm00001d044768 // Zm00001d003603 // Zm00001d016982
GO:0004197	F	cysteine-type endopeptidase activity	5	1235	103	30113	0.42	1	// Zm00001d001900 // Zm00001d035689 // Zm00001d013261 // Zm00001d026577 // Zm00001d020636
GO:0043492	F	ATPase activity, coupled to movement of substances	10	1235	306	30113	0.8	1	// Zm00001d052242 // Zm00001d047789 // Zm00001d052457 // Zm00001d002996 // Zm00001d019062 // Zm00001d019226 // Zm00001d049565 // Zm00001d021620 // Zm00001d020985 // Zm00001d040562
GO:0051536	F	iron-sulfur cluster binding	11	1235	175	30113	0.12	1	// Zm00001d035136 // Zm00001d042026 // Zm00001d048358 // Zm00001d006398 // Zm00001d039288 // Zm00001d016134 // Zm00001d043845 // Zm00001d028924 // Zm00001d034387 // Zm00001d011819 // Zm00001d018358
GO:0001882	F	nucleoside binding	171	1235	3843	30113	0.14	1	// Zm00001d022468 // Zm00001d006944 // Zm00001d008485 // Zm00001d038653 // Zm00001d049938 // Zm00001d039131 // Zm00001d047965 // Zm00001d025342 // Zm00001d037689 // Zm00001d042608 // Zm00001d040562 // Zm00001d028409 // Zm00001d052584 // Zm00001d012774 // Zm00001d021638 // Zm00001d033316 // Zm00001d039926 // Zm00001d020985 // Zm00001d031351 // Zm00001d032480 // Zm00001d052273 // Zm00001d011628 // …
GO:0003924	F	GTPase activity	11	1235	280	30113	0.6	1	// Zm00001d044802 // Zm00001d008216 // Zm00001d010732 // Zm00001d001939 // Zm00001d052273 // Zm00001d023583 // Zm00001d009580 // Zm00001d015348 // Zm00001d034773 // Zm00001d021551 // Zm00001d029592
GO:0003677	F	DNA binding	119	1235	2927	30113	0.55	1	// Zm00001d044010 // Zm00001d028995 // Zm00001d003037 // Zm00001d013392 // Zm00001d030678 // Zm00001d013119 // Zm00001d027925 // Zm00001d022590 // Zm00001d043325 // Zm00001d002801 // Zm00001d022517 // Zm00001d002867 // Zm00001d016907 // Zm00001d042580 // Zm00001d032368 // Zm00001d039531 // Zm00001d030577 // Zm00001d038801 // Zm00001d032240 // Zm00001d044785 // Zm00001d044629 // Zm00001d044780 // …
GO:0046983	F	protein dimerization activity	28	1235	730	30113	0.66	1	// Zm00001d031717 // Zm00001d051569 // Zm00001d049179 // Zm00001d000291 // Zm00001d042315 // Zm00001d013392 // Zm00001d024839 // Zm00001d039913 // Zm00001d006110 // Zm00001d043589 // Zm00001d021086 // Zm00001d035053 // Zm00001d032070 // Zm00001d029078 // Zm00001d049265 // Zm00001d013223 // Zm00001d024783 // Zm00001d024522 // Zm00001d042730 // Zm00001d012276 // Zm00001d042263 // Zm00001d005513 // …
GO:0019900	F	kinase binding	6	1235	108	30113	0.29	1	// Zm00001d044802 // Zm00001d010732 // Zm00001d052273 // Zm00001d043505 // Zm00001d050475 // Zm00001d037694
GO:0070011	F	peptidase activity, acting on L-amino acid peptides	31	1235	1017	30113	0.96	1	// Zm00001d008214 // Zm00001d053217 // Zm00001d026703 // Zm00001d038653 // Zm00001d031599 // Zm00001d040221 // Zm00001d022560 // Zm00001d009775 // Zm00001d051206 // Zm00001d027731 // Zm00001d017330 // Zm00001d001900 // Zm00001d033160 // Zm00001d026577 // Zm00001d037651 // Zm00001d044390 // Zm00001d013261 // Zm00001d043274 // Zm00001d043137 // Zm00001d014178 // Zm00001d027387 // Zm00001d040466 // …
GO:0022853	F	active ion transmembrane transporter activity	8	1235	148	30113	0.27	1	// Zm00001d052242 // Zm00001d047789 // Zm00001d052457 // Zm00001d002996 // Zm00001d019062 // Zm00001d019226 // Zm00001d021620 // Zm00001d020985
GO:0035639	F	purine ribonucleoside triphosphate binding	168	1235	3686	30113	0.084	1	// Zm00001d022468 // Zm00001d006944 // Zm00001d008485 // Zm00001d038653 // Zm00001d049938 // Zm00001d039131 // Zm00001d047965 // Zm00001d025342 // Zm00001d037689 // Zm00001d042608 // Zm00001d040562 // Zm00001d028409 // Zm00001d052584 // Zm00001d012774 // Zm00001d021638 // Zm00001d033316 // Zm00001d039926 // Zm00001d020985 // Zm00001d031351 // Zm00001d032480 // Zm00001d052273 // Zm00001d011628 // …
GO:0016741	F	transferase activity, transferring one-carbon groups	16	1235	587	30113	0.97	1	// Zm00001d044763 // Zm00001d009430 // Zm00001d044329 // Zm00001d041455 // Zm00001d049265 // Zm00001d044765 // Zm00001d004624 // Zm00001d009084 // Zm00001d005998 // Zm00001d045782 // Zm00001d049179 // Zm00001d031539 // Zm00001d052827 // Zm00001d033541 // Zm00001d006323 // Zm00001d027451
GO:0016746	F	transferase activity, transferring acyl groups	21	1235	632	30113	0.86	1	// Zm00001d036197 // Zm00001d042813 // Zm00001d022144 // Zm00001d024432 // Zm00001d010033 // Zm00001d027703 // Zm00001d014530 // Zm00001d013596 // Zm00001d048061 // Zm00001d006080 // Zm00001d027946 // Zm00001d005392 // Zm00001d022038 // Zm00001d016469 // Zm00001d043853 // Zm00001d004380 // Zm00001d007350 // Zm00001d006866 // Zm00001d013087 // Zm00001d039053 // Zm00001d031212
GO:0051119	F	sugar transmembrane transporter activity	9	1235	119	30113	0.067	1	// Zm00001d029645 // Zm00001d018803 // Zm00001d000222 // Zm00001d039973 // Zm00001d023673 // Zm00001d012153 // Zm00001d029254 // Zm00001d043735 // Zm00001d016274
GO:0016209	F	antioxidant activity	8	1235	272	30113	0.87	1	// Zm00001d003381 // Zm00001d054044 // Zm00001d045384 // Zm00001d002704 // Zm00001d038732 // Zm00001d035336 // Zm00001d010822 // Zm00001d053554
GO:0004386	F	helicase activity	7	1235	589	30113	1	1	// Zm00001d022468 // Zm00001d041606 // Zm00001d044733 // Zm00001d033210 // Zm00001d051111 // Zm00001d018384 // Zm00001d008326
GO:0019829	F	cation-transporting ATPase activity	8	1235	144	30113	0.25	1	// Zm00001d052242 // Zm00001d047789 // Zm00001d052457 // Zm00001d002996 // Zm00001d019062 // Zm00001d019226 // Zm00001d021620 // Zm00001d020985
GO:0099600	F	transmembrane receptor activity	10	1235	235	30113	0.5	1	// Zm00001d037397 // Zm00001d012774 // Zm00001d037398 // Zm00001d002532 // Zm00001d012600 // Zm00001d020568 // Zm00001d031023 // Zm00001d042293 // Zm00001d042500 // Zm00001d005083
GO:0061135	F	endopeptidase regulator activity	6	1235	84	30113	0.14	1	// Zm00001d011080 // Zm00001d042867 // Zm00001d010025 // Zm00001d008283 // Zm00001d024996 // Zm00001d011079
GO:0005351	F	sugar:proton symporter activity	6	1235	90	30113	0.18	1	// Zm00001d029645 // Zm00001d018803 // Zm00001d039973 // Zm00001d012153 // Zm00001d029254 // Zm00001d016274
GO:0009055	F	electron carrier activity	14	1235	275	30113	0.25	1	// Zm00001d035136 // Zm00001d038218 // Zm00001d040202 // Zm00001d023872 // Zm00001d034153 // Zm00001d006398 // Zm00001d039288 // Zm00001d037757 // Zm00001d011760 // Zm00001d034387 // Zm00001d000282 // Zm00001d034345 // Zm00001d031257 // Zm00001d016134
GO:0022897	F	proton-dependent peptide secondary active transmembrane transporter activity	6	1235	70	30113	0.079	1	// Zm00001d044529 // Zm00001d028355 // Zm00001d043374 // Zm00001d044768 // Zm00001d003603 // Zm00001d016982
GO:0019001	F	guanyl nucleotide binding	13	1235	355	30113	0.69	1	// Zm00001d044802 // Zm00001d008216 // Zm00001d010732 // Zm00001d021551 // Zm00001d028373 // Zm00001d052273 // Zm00001d023583 // Zm00001d015348 // Zm00001d047965 // Zm00001d053858 // Zm00001d034773 // Zm00001d001939 // Zm00001d016832
GO:0044877	F	macromolecular complex binding	13	1235	406	30113	0.85	1	// Zm00001d009430 // Zm00001d032933 // Zm00001d010039 // Zm00001d034773 // Zm00001d006126 // Zm00001d039132 // Zm00001d039133 // Zm00001d007105 // Zm00001d037401 // Zm00001d009811 // Zm00001d018384 // Zm00001d039065 // Zm00001d022396
GO:0046982	F	protein heterodimerization activity	7	1235	165	30113	0.52	1	// Zm00001d025406 // Zm00001d013392 // Zm00001d028432 // Zm00001d042730 // Zm00001d012276 // Zm00001d018809 // Zm00001d032070
GO:0016791	F	phosphatase activity	23	1235	512	30113	0.36	1	// Zm00001d030765 // Zm00001d044970 // Zm00001d045404 // Zm00001d010373 // Zm00001d017644 // Zm00001d043469 // Zm00001d037680 // Zm00001d048434 // Zm00001d045564 // Zm00001d028368 // Zm00001d048336 // Zm00001d008592 // Zm00001d016907 // Zm00001d043621 // Zm00001d018082 // Zm00001d037956 // Zm00001d034839 // Zm00001d048835 // Zm00001d042813 // Zm00001d011364 // Zm00001d005687 // Zm00001d009181 // …
GO:0016798	F	hydrolase activity, acting on glycosyl bonds	14	1235	524	30113	0.96	1	// Zm00001d009936 // Zm00001d026712 // Zm00001d025943 // Zm00001d006539 // Zm00001d001943 // Zm00001d042767 // Zm00001d032725 // Zm00001d027619 // Zm00001d010039 // Zm00001d008376 // Zm00001d003817 // Zm00001d022367 // Zm00001d020371 // Zm00001d023813
GO:0019899	F	enzyme binding	13	1235	387	30113	0.8	1	// Zm00001d017330 // Zm00001d044802 // Zm00001d047283 // Zm00001d010732 // Zm00001d014090 // Zm00001d052273 // Zm00001d042974 // Zm00001d029096 // Zm00001d043505 // Zm00001d050475 // Zm00001d051687 // Zm00001d010397 // Zm00001d037694
GO:0004857	F	enzyme inhibitor activity	9	1235	222	30113	0.56	1	// Zm00001d011080 // Zm00001d042867 // Zm00001d016105 // Zm00001d010025 // Zm00001d032495 // Zm00001d008283 // Zm00001d024996 // Zm00001d011079 // Zm00001d016705
GO:0016874	F	ligase activity	17	1235	548	30113	0.9	1	// Zm00001d017671 // Zm00001d053212 // Zm00001d027649 // Zm00001d050224 // Zm00001d011486 // Zm00001d034468 // Zm00001d015037 // Zm00001d016037 // Zm00001d028750 // Zm00001d052200 // Zm00001d012720 // Zm00001d000133 // Zm00001d028771 // Zm00001d002755 // Zm00001d027868 // Zm00001d008975 // Zm00001d028294
GO:0032549	F	ribonucleoside binding	171	1235	3842	30113	0.14	1	// Zm00001d022468 // Zm00001d006944 // Zm00001d008485 // Zm00001d038653 // Zm00001d049938 // Zm00001d039131 // Zm00001d047965 // Zm00001d025342 // Zm00001d037689 // Zm00001d042608 // Zm00001d040562 // Zm00001d028409 // Zm00001d052584 // Zm00001d012774 // Zm00001d021638 // Zm00001d033316 // Zm00001d039926 // Zm00001d020985 // Zm00001d031351 // Zm00001d032480 // Zm00001d052273 // Zm00001d011628 // …
GO:0032561	F	guanyl ribonucleotide binding	13	1235	355	30113	0.69	1	// Zm00001d044802 // Zm00001d008216 // Zm00001d010732 // Zm00001d021551 // Zm00001d028373 // Zm00001d052273 // Zm00001d023583 // Zm00001d015348 // Zm00001d047965 // Zm00001d053858 // Zm00001d034773 // Zm00001d001939 // Zm00001d016832
GO:0046943	F	carboxylic acid transmembrane transporter activity	7	1235	119	30113	0.23	1	// Zm00001d044994 // Zm00001d031833 // Zm00001d002673 // Zm00001d019225 // Zm00001d008974 // Zm00001d035162 // Zm00001d044387
GO:0032403	F	protein complex binding	6	1235	166	30113	0.68	1	// Zm00001d010039 // Zm00001d032933 // Zm00001d007105 // Zm00001d037401 // Zm00001d009811 // Zm00001d039065
GO:0005355	F	glucose transmembrane transporter activity	5	1235	72	30113	0.19	1	// Zm00001d018803 // Zm00001d029645 // Zm00001d039973 // Zm00001d029254 // Zm00001d016274
GO:0016667	F	oxidoreductase activity, acting on a sulfur group of donors	10	1235	154	30113	0.11	1	// Zm00001d041804 // Zm00001d023872 // Zm00001d038653 // Zm00001d034187 // Zm00001d010871 // Zm00001d037757 // Zm00001d024835 // Zm00001d021334 // Zm00001d021596 // Zm00001d006467
GO:0005216	F	ion channel activity	8	1235	132	30113	0.19	1	// Zm00001d002091 // Zm00001d042651 // Zm00001d038840 // Zm00001d002532 // Zm00001d044717 // Zm00001d020568 // Zm00001d011135 // Zm00001d009705
GO:0016407	F	acetyltransferase activity	5	1235	225	30113	0.95	1	// Zm00001d010033 // Zm00001d031212 // Zm00001d013087 // Zm00001d013596 // Zm00001d027703
GO:0005516	F	calmodulin binding	10	1235	156	30113	0.12	1	// Zm00001d011228 // Zm00001d052457 // Zm00001d011392 // Zm00001d038205 // Zm00001d032368 // Zm00001d009755 // Zm00001d020985 // Zm00001d017270 // Zm00001d038199 // Zm00001d022166
GO:0005515	F	protein binding	221	1235	5711	30113	0.84	1	// Zm00001d010662 // Zm00001d043589 // Zm00001d018098 // Zm00001d037519 // Zm00001d009773 // Zm00001d043344 // Zm00001d043529 // Zm00001d014351 // Zm00001d039132 // Zm00001d049938 // Zm00001d024519 // Zm00001d043735 // Zm00001d016436 // Zm00001d002000 // Zm00001d042608 // Zm00001d045661 // Zm00001d022590 // Zm00001d028409 // Zm00001d033380 // Zm00001d032933 // Zm00001d013242 // Zm00001d049002 // …
GO:0008092	F	cytoskeletal protein binding	16	1235	361	30113	0.42	1	// Zm00001d044982 // Zm00001d031619 // Zm00001d038961 // Zm00001d016273 // Zm00001d020532 // Zm00001d023583 // Zm00001d042974 // Zm00001d034239 // Zm00001d032933 // Zm00001d049938 // Zm00001d007105 // Zm00001d044701 // Zm00001d047701 // Zm00001d010039 // Zm00001d009811 // Zm00001d035629
GO:0004175	F	endopeptidase activity	21	1235	532	30113	0.6	1	// Zm00001d043137 // Zm00001d043274 // Zm00001d008214 // Zm00001d053217 // Zm00001d027731 // Zm00001d026703 // Zm00001d035689 // Zm00001d001900 // Zm00001d031599 // Zm00001d040221 // Zm00001d022560 // Zm00001d009775 // Zm00001d013261 // Zm00001d027387 // Zm00001d026577 // Zm00001d037651 // Zm00001d020636 // Zm00001d044390 // Zm00001d017330 // Zm00001d040466 // Zm00001d007202
GO:0016887	F	ATPase activity	31	1235	729	30113	0.45	1	// Zm00001d052242 // Zm00001d052457 // Zm00001d022560 // Zm00001d025892 // Zm00001d034239 // Zm00001d049938 // Zm00001d006300 // Zm00001d042922 // Zm00001d017330 // Zm00001d044982 // Zm00001d040562 // Zm00001d006036 // Zm00001d002996 // Zm00001d048073 // Zm00001d051111 // Zm00001d020985 // Zm00001d008326 // Zm00001d047789 // Zm00001d010529 // Zm00001d041997 // Zm00001d007202 // Zm00001d016016 // …
GO:1901363	F	heterocyclic compound binding	412	1235	9607	30113	0.15	1	// Zm00001d022468 // Zm00001d003381 // Zm00001d008485 // Zm00001d039131 // Zm00001d015579 // Zm00001d043325 // Zm00001d052584 // Zm00001d002801 // Zm00001d018034 // Zm00001d022517 // Zm00001d026016 // Zm00001d016907 // Zm00001d032480 // Zm00001d011628 // Zm00001d005666 // Zm00001d005028 // Zm00001d030678 // Zm00001d003252 // Zm00001d039040 // Zm00001d024051 // Zm00001d021945 // Zm00001d048998 // …
GO:0004888	F	transmembrane signaling receptor activity	10	1235	233	30113	0.49	1	// Zm00001d037397 // Zm00001d012774 // Zm00001d037398 // Zm00001d002532 // Zm00001d012600 // Zm00001d020568 // Zm00001d031023 // Zm00001d042293 // Zm00001d042500 // Zm00001d005083
GO:0004675	F	transmembrane receptor protein serine/threonine kinase activity	8	1235	211	30113	0.64	1	// Zm00001d037397 // Zm00001d012774 // Zm00001d037398 // Zm00001d012600 // Zm00001d031023 // Zm00001d042293 // Zm00001d042500 // Zm00001d005083
GO:0044822	F	poly(A) RNA binding	6	1235	214	30113	0.87	1	// Zm00001d034828 // Zm00001d002141 // ZemaCp055 // Zm00001d018103 // Zm00001d031258 // Zm00001d008326
GO:0061134	F	peptidase regulator activity	7	1235	85	30113	0.071	1	// Zm00001d011080 // Zm00001d042867 // Zm00001d010025 // Zm00001d008283 // Zm00001d037401 // Zm00001d024996 // Zm00001d011079
GO:0017111	F	nucleoside-triphosphatase activity	47	1235	1563	30113	0.99	1	// Zm00001d022468 // Zm00001d052242 // Zm00001d021551 // Zm00001d008216 // Zm00001d022560 // Zm00001d025892 // Zm00001d034239 // Zm00001d052457 // Zm00001d049938 // Zm00001d044733 // Zm00001d042922 // Zm00001d017330 // Zm00001d044982 // Zm00001d040562 // Zm00001d006036 // Zm00001d002996 // Zm00001d009580 // Zm00001d033210 // Zm00001d048073 // Zm00001d051111 // Zm00001d020985 // Zm00001d008326 // …
GO:0030170	F	pyridoxal phosphate binding	7	1235	151	30113	0.43	1	// Zm00001d047981 // Zm00001d047166 // Zm00001d033024 // Zm00001d050220 // Zm00001d038453 // Zm00001d013992 // Zm00001d006875
GO:0030414	F	peptidase inhibitor activity	6	1235	83	30113	0.14	1	// Zm00001d011080 // Zm00001d042867 // Zm00001d010025 // Zm00001d008283 // Zm00001d024996 // Zm00001d011079
GO:0019901	F	protein kinase binding	6	1235	106	30113	0.28	1	// Zm00001d044802 // Zm00001d010732 // Zm00001d052273 // Zm00001d043505 // Zm00001d050475 // Zm00001d037694
GO:0060089	F	molecular transducer activity	12	1235	304	30113	0.59	1	// Zm00001d037397 // Zm00001d012774 // Zm00001d042637 // Zm00001d016105 // Zm00001d037398 // Zm00001d002532 // Zm00001d012600 // Zm00001d020568 // Zm00001d031023 // Zm00001d042293 // Zm00001d042500 // Zm00001d005083
GO:0046873	F	metal ion transmembrane transporter activity	13	1235	239	30113	0.2	1	// Zm00001d052457 // Zm00001d020395 // Zm00001d002884 // Zm00001d033625 // Zm00001d010957 // Zm00001d049092 // Zm00001d044717 // Zm00001d019327 // Zm00001d019226 // Zm00001d047242 // Zm00001d042244 // Zm00001d020985 // Zm00001d015133
GO:0043531	F	ADP binding	5	1235	159	30113	0.78	1	// Zm00001d048613 // Zm00001d038579 // Zm00001d004527 // Zm00001d010672 // Zm00001d035355
GO:0005525	F	GTP binding	13	1235	353	30113	0.69	1	// Zm00001d044802 // Zm00001d008216 // Zm00001d010732 // Zm00001d021551 // Zm00001d028373 // Zm00001d052273 // Zm00001d023583 // Zm00001d015348 // Zm00001d047965 // Zm00001d053858 // Zm00001d034773 // Zm00001d001939 // Zm00001d016832
GO:0015405	F	P-P-bond-hydrolysis-driven transmembrane transporter activity	13	1235	323	30113	0.57	1	// Zm00001d052242 // Zm00001d040562 // Zm00001d047789 // Zm00001d052457 // Zm00001d002996 // Zm00001d045139 // Zm00001d047965 // Zm00001d019226 // Zm00001d049565 // Zm00001d019062 // Zm00001d021620 // Zm00001d020985 // Zm00001d028373
GO:0003676	F	nucleic acid binding	155	1235	5124	30113	1	1	// Zm00001d020526 // Zm00001d034641 // Zm00001d044010 // Zm00001d028995 // Zm00001d003037 // Zm00001d013392 // Zm00001d007026 // Zm00001d011507 // Zm00001d030678 // Zm00001d009435 // Zm00001d027925 // Zm00001d022590 // Zm00001d043325 // Zm00001d009798 // Zm00001d002801 // Zm00001d022517 // Zm00001d026016 // Zm00001d002867 // Zm00001d016907 // Zm00001d041246 // Zm00001d032368 // Zm00001d039531 // …
GO:0042625	F	ATPase coupled ion transmembrane transporter activity	8	1235	144	30113	0.25	1	// Zm00001d052242 // Zm00001d047789 // Zm00001d052457 // Zm00001d002996 // Zm00001d019062 // Zm00001d019226 // Zm00001d021620 // Zm00001d020985
GO:0042626	F	ATPase activity, coupled to transmembrane movement of substances	10	1235	283	30113	0.72	1	// Zm00001d052242 // Zm00001d047789 // Zm00001d052457 // Zm00001d002996 // Zm00001d019062 // Zm00001d019226 // Zm00001d049565 // Zm00001d021620 // Zm00001d020985 // Zm00001d040562
GO:0042623	F	ATPase activity, coupled	21	1235	551	30113	0.66	1	// Zm00001d017330 // Zm00001d052242 // Zm00001d040562 // Zm00001d021620 // Zm00001d047789 // Zm00001d052457 // Zm00001d044629 // Zm00001d046539 // Zm00001d022560 // Zm00001d002996 // Zm00001d006036 // Zm00001d019062 // Zm00001d010529 // Zm00001d019226 // Zm00001d049565 // Zm00001d048073 // Zm00001d042922 // Zm00001d051111 // Zm00001d020985 // Zm00001d008326 // Zm00001d007202
GO:0005524	F	ATP binding	155	1235	3341	30113	0.063	1	// Zm00001d022468 // Zm00001d006944 // Zm00001d008485 // Zm00001d038653 // Zm00001d049938 // Zm00001d039131 // Zm00001d025342 // Zm00001d037689 // Zm00001d042608 // Zm00001d040562 // Zm00001d028409 // Zm00001d052584 // Zm00001d012774 // Zm00001d021638 // Zm00001d033316 // Zm00001d039926 // Zm00001d020985 // Zm00001d031351 // Zm00001d032480 // Zm00001d011628 // Zm00001d009660 // Zm00001d035949 // …
GO:0004553	F	hydrolase activity, hydrolyzing O-glycosyl compounds	13	1235	469	30113	0.94	1	// Zm00001d009936 // Zm00001d026712 // Zm00001d025943 // Zm00001d006539 // Zm00001d042767 // Zm00001d032725 // Zm00001d027619 // Zm00001d010039 // Zm00001d023813 // Zm00001d003817 // Zm00001d022367 // Zm00001d020371 // Zm00001d001943
GO:0097159	F	organic cyclic compound binding	412	1235	9627	30113	0.16	1	// Zm00001d022468 // Zm00001d003381 // Zm00001d008485 // Zm00001d039131 // Zm00001d015579 // Zm00001d043325 // Zm00001d052584 // Zm00001d002801 // Zm00001d018034 // Zm00001d022517 // Zm00001d026016 // Zm00001d016907 // Zm00001d032480 // Zm00001d011628 // Zm00001d005666 // Zm00001d005028 // Zm00001d030678 // Zm00001d003252 // Zm00001d039040 // Zm00001d024051 // Zm00001d021945 // Zm00001d048998 // …
GO:0042578	F	phosphoric ester hydrolase activity	26	1235	587	30113	0.38	1	// Zm00001d030765 // Zm00001d012677 // Zm00001d044970 // Zm00001d045404 // Zm00001d010373 // Zm00001d031653 // Zm00001d017644 // Zm00001d043469 // Zm00001d037680 // Zm00001d033187 // Zm00001d048434 // Zm00001d045564 // Zm00001d028368 // Zm00001d048336 // Zm00001d008592 // Zm00001d016907 // Zm00001d043621 // Zm00001d018082 // Zm00001d037956 // Zm00001d034839 // Zm00001d048835 // Zm00001d042813 // …
GO:0008238	F	exopeptidase activity	6	1235	158	30113	0.63	1	// Zm00001d046794 // Zm00001d002052 // Zm00001d033160 // Zm00001d051206 // Zm00001d002966 // Zm00001d029776
GO:0008233	F	peptidase activity	38	1235	1108	30113	0.88	1	// Zm00001d008214 // Zm00001d053217 // Zm00001d026703 // Zm00001d038653 // Zm00001d031599 // Zm00001d040221 // Zm00001d022560 // Zm00001d009775 // Zm00001d031436 // Zm00001d051206 // Zm00001d027731 // Zm00001d032215 // Zm00001d017330 // Zm00001d001900 // Zm00001d033160 // Zm00001d026577 // Zm00001d037651 // Zm00001d044390 // Zm00001d013261 // Zm00001d043274 // Zm00001d043137 // Zm00001d014178 // …
GO:0008236	F	serine-type peptidase activity	14	1235	241	30113	0.13	1	// Zm00001d046794 // Zm00001d017330 // Zm00001d008214 // Zm00001d026703 // Zm00001d014178 // Zm00001d022560 // Zm00001d051206 // Zm00001d027387 // Zm00001d027731 // Zm00001d037651 // Zm00001d007202 // Zm00001d002966 // Zm00001d040466 // Zm00001d029776
GO:1990837	F	sequence-specific double-stranded DNA binding	6	1235	216	30113	0.87	1	// Zm00001d006034 // Zm00001d039913 // Zm00001d042315 // Zm00001d035053 // Zm00001d018384 // Zm00001d052495
GO:0051082	F	unfolded protein binding	15	1235	246	30113	0.094	1	// Zm00001d008209 // Zm00001d006036 // Zm00001d005513 // Zm00001d028409 // Zm00001d010529 // Zm00001d014090 // Zm00001d007031 // Zm00001d041719 // Zm00001d038456 // Zm00001d033210 // Zm00001d039933 // Zm00001d048073 // Zm00001d042922 // Zm00001d016159 // Zm00001d052194
GO:0003690	F	double-stranded DNA binding	7	1235	323	30113	0.98	1	// Zm00001d042315 // Zm00001d044629 // Zm00001d006034 // Zm00001d039913 // Zm00001d035053 // Zm00001d018384 // Zm00001d052495
GO:0003697	F	single-stranded DNA binding	5	1235	104	30113	0.43	1	// Zm00001d006300 // Zm00001d044629 // Zm00001d007202 // Zm00001d022560 // Zm00001d043325
GO:0016747	F	transferase activity, transferring acyl groups other than amino-acyl groups	20	1235	552	30113	0.74	1	// Zm00001d036197 // Zm00001d042813 // Zm00001d022144 // Zm00001d024432 // Zm00001d010033 // Zm00001d027703 // Zm00001d014530 // Zm00001d013596 // Zm00001d048061 // Zm00001d006080 // Zm00001d027946 // Zm00001d022038 // Zm00001d005392 // Zm00001d043853 // Zm00001d004380 // Zm00001d007350 // Zm00001d006866 // Zm00001d013087 // Zm00001d039053 // Zm00001d031212
GO:0004866	F	endopeptidase inhibitor activity	6	1235	83	30113	0.14	1	// Zm00001d011080 // Zm00001d042867 // Zm00001d010025 // Zm00001d008283 // Zm00001d024996 // Zm00001d011079
GO:0016838	F	carbon-oxygen lyase activity, acting on phosphates	5	1235	51	30113	0.069	1	// Zm00001d015053 // Zm00001d004279 // Zm00001d032230 // Zm00001d002351 // Zm00001d015054
GO:0017171	F	serine hydrolase activity	14	1235	241	30113	0.13	1	// Zm00001d046794 // Zm00001d017330 // Zm00001d008214 // Zm00001d026703 // Zm00001d014178 // Zm00001d022560 // Zm00001d051206 // Zm00001d027387 // Zm00001d027731 // Zm00001d037651 // Zm00001d007202 // Zm00001d002966 // Zm00001d040466 // Zm00001d029776
GO:0030554	F	adenyl nucleotide binding	159	1235	3494	30113	0.095	1	// Zm00001d022468 // Zm00001d006944 // Zm00001d008485 // Zm00001d038653 // Zm00001d049938 // Zm00001d039131 // Zm00001d025342 // Zm00001d037689 // Zm00001d042608 // Zm00001d040562 // Zm00001d028409 // Zm00001d052584 // Zm00001d012774 // Zm00001d021638 // Zm00001d033316 // Zm00001d039926 // Zm00001d020985 // Zm00001d031351 // Zm00001d032480 // Zm00001d011628 // Zm00001d009660 // Zm00001d035949 // …
GO:0022832	F	voltage-gated channel activity	6	1235	71	30113	0.083	1	// Zm00001d002091 // Zm00001d042651 // Zm00001d038840 // Zm00001d044717 // Zm00001d011135 // Zm00001d009705
GO:0022836	F	gated channel activity	8	1235	111	30113	0.098	1	// Zm00001d002091 // Zm00001d042651 // Zm00001d038840 // Zm00001d002532 // Zm00001d044717 // Zm00001d020568 // Zm00001d011135 // Zm00001d009705
GO:0016835	F	carbon-oxygen lyase activity	13	1235	197	30113	0.073	1	// Zm00001d048358 // Zm00001d031212 // Zm00001d044099 // Zm00001d044780 // Zm00001d034461 // Zm00001d015053 // Zm00001d032230 // Zm00001d034453 // Zm00001d043963 // Zm00001d048709 // Zm00001d004279 // Zm00001d002351 // Zm00001d015054
GO:0008234	F	cysteine-type peptidase activity	8	1235	407	30113	0.99	1	// Zm00001d017460 // Zm00001d035689 // Zm00001d038653 // Zm00001d001900 // Zm00001d049054 // Zm00001d026577 // Zm00001d020636 // Zm00001d013261
GO:0016836	F	hydro-lyase activity	7	1235	103	30113	0.14	1	// Zm00001d048358 // Zm00001d031212 // Zm00001d044099 // Zm00001d034461 // Zm00001d034453 // Zm00001d043963 // Zm00001d048709
GO:0008047	F	enzyme activator activity	7	1235	161	30113	0.49	1	// Zm00001d015804 // Zm00001d043447 // Zm00001d037401 // Zm00001d028967 // Zm00001d034270 // Zm00001d048592 // Zm00001d048593
GO:0015077	F	monovalent inorganic cation transmembrane transporter activity	9	1235	269	30113	0.77	1	// Zm00001d052242 // Zm00001d047789 // Zm00001d002996 // Zm00001d044717 // Zm00001d019062 // Zm00001d016134 // Zm00001d047242 // Zm00001d042244 // Zm00001d021620
GO:0008757	F	S-adenosylmethionine-dependent methyltransferase activity	7	1235	274	30113	0.93	1	// Zm00001d009430 // Zm00001d041455 // Zm00001d049265 // Zm00001d004624 // Zm00001d005998 // Zm00001d031539 // Zm00001d049179
GO:0030234	F	enzyme regulator activity	21	1235	531	30113	0.6	1	// Zm00001d005513 // Zm00001d015804 // Zm00001d042867 // Zm00001d043447 // Zm00001d016105 // Zm00001d011079 // Zm00001d010025 // Zm00001d032495 // Zm00001d050475 // Zm00001d024996 // Zm00001d008283 // Zm00001d011080 // Zm00001d037401 // Zm00001d051687 // Zm00001d028967 // Zm00001d003257 // Zm00001d034270 // Zm00001d016705 // Zm00001d010397 // Zm00001d048592 // Zm00001d048593
GO:0015171	F	amino acid transmembrane transporter activity	6	1235	114	30113	0.34	1	// Zm00001d044994 // Zm00001d002673 // Zm00001d019225 // Zm00001d008974 // Zm00001d035162 // Zm00001d044387
GO:0051287	F	NAD binding	8	1235	113	30113	0.11	1	// Zm00001d004356 // Zm00001d051001 // Zm00001d010670 // Zm00001d013223 // Zm00001d017121 // Zm00001d027488 // Zm00001d003429 // Zm00001d030544
GO:0008270	F	zinc ion binding	39	1235	734	30113	0.07	1	// Zm00001d020526 // Zm00001d029149 // Zm00001d013443 // Zm00001d017783 // Zm00001d012757 // Zm00001d046722 // Zm00001d048907 // Zm00001d043674 // Zm00001d045661 // Zm00001d005698 // Zm00001d017707 // Zm00001d017706 // Zm00001d044099 // Zm00001d051479 // Zm00001d006036 // Zm00001d016361 // Zm00001d002520 // Zm00001d017176 // Zm00001d027649 // Zm00001d041455 // Zm00001d049203 // Zm00001d037327 // …
GO:0001883	F	purine nucleoside binding	171	1235	3829	30113	0.13	1	// Zm00001d022468 // Zm00001d006944 // Zm00001d008485 // Zm00001d038653 // Zm00001d049938 // Zm00001d039131 // Zm00001d047965 // Zm00001d025342 // Zm00001d037689 // Zm00001d042608 // Zm00001d040562 // Zm00001d028409 // Zm00001d052584 // Zm00001d012774 // Zm00001d021638 // Zm00001d033316 // Zm00001d039926 // Zm00001d020985 // Zm00001d031351 // Zm00001d032480 // Zm00001d052273 // Zm00001d011628 // …
GO:0004672	F	protein kinase activity	82	1235	1745	30113	0.12	1	// Zm00001d006944 // Zm00001d031359 // Zm00001d008485 // Zm00001d037397 // Zm00001d034657 // Zm00001d012774 // Zm00001d042564 // Zm00001d035450 // Zm00001d008462 // Zm00001d023945 // Zm00001d011392 // Zm00001d027415 // Zm00001d041215 // Zm00001d025342 // Zm00001d018318 // Zm00001d013838 // Zm00001d027863 // Zm00001d045124 // Zm00001d051083 // Zm00001d021682 // Zm00001d012600 // Zm00001d022272 // …
GO:0061659	F	ubiquitin-like protein ligase activity	8	1235	357	30113	0.98	1	// Zm00001d053212 // Zm00001d038909 // Zm00001d052200 // Zm00001d012720 // Zm00001d026248 // Zm00001d027868 // Zm00001d005795 // Zm00001d043050
GO:0016614	F	oxidoreductase activity, acting on CH-OH group of donors	18	1235	311	30113	0.1	1	// Zm00001d004356 // Zm00001d034050 // Zm00001d049059 // Zm00001d010670 // Zm00001d049187 // Zm00001d032046 // Zm00001d003252 // Zm00001d032719 // Zm00001d000060 // Zm00001d022229 // Zm00001d037005 // Zm00001d017826 // Zm00001d013140 // Zm00001d020970 // Zm00001d034387 // Zm00001d030544 // Zm00001d017598 // Zm00001d031212
GO:0051213	F	dioxygenase activity	13	1235	205	30113	0.091	1	// Zm00001d013459 // Zm00001d017766 // Zm00001d043411 // Zm00001d045145 // Zm00001d037487 // Zm00001d051556 // Zm00001d012212 // Zm00001d033222 // Zm00001d045782 // Zm00001d048634 // Zm00001d053675 // Zm00001d002000 // Zm00001d002999
GO:0016616	F	oxidoreductase activity, acting on the CH-OH group of donors, NAD or NADP as acceptor	13	1235	243	30113	0.21	1	// Zm00001d004356 // Zm00001d034050 // Zm00001d049059 // Zm00001d010670 // Zm00001d049187 // Zm00001d003252 // Zm00001d000060 // Zm00001d022229 // Zm00001d017826 // Zm00001d013140 // Zm00001d020970 // Zm00001d030544 // Zm00001d031212
GO:0097367	F	carbohydrate derivative binding	175	1235	3909	30113	0.12	1	// Zm00001d022468 // Zm00001d006944 // Zm00001d008485 // Zm00001d038653 // Zm00001d049938 // Zm00001d039131 // Zm00001d047965 // Zm00001d025342 // Zm00001d037689 // Zm00001d042608 // Zm00001d040562 // Zm00001d028409 // Zm00001d052584 // Zm00001d012774 // Zm00001d021638 // Zm00001d043845 // Zm00001d039926 // Zm00001d020985 // Zm00001d031351 // Zm00001d032480 // Zm00001d052273 // Zm00001d011628 // …
GO:0016702	F	oxidoreductase activity, acting on single donors with incorporation of molecular oxygen, incorporation of two atoms of oxygen	5	1235	70	30113	0.17	1	// Zm00001d051556 // Zm00001d033222 // Zm00001d002000 // Zm00001d017766 // Zm00001d053675
GO:1901476	F	carbohydrate transporter activity	9	1235	119	30113	0.067	1	// Zm00001d029645 // Zm00001d018803 // Zm00001d000222 // Zm00001d039973 // Zm00001d023673 // Zm00001d012153 // Zm00001d029254 // Zm00001d043735 // Zm00001d016274
GO:0015145	F	monosaccharide transmembrane transporter activity	5	1235	72	30113	0.19	1	// Zm00001d018803 // Zm00001d029645 // Zm00001d039973 // Zm00001d029254 // Zm00001d016274
GO:0015144	F	carbohydrate transmembrane transporter activity	9	1235	119	30113	0.067	1	// Zm00001d029645 // Zm00001d018803 // Zm00001d000222 // Zm00001d039973 // Zm00001d023673 // Zm00001d012153 // Zm00001d029254 // Zm00001d043735 // Zm00001d016274
GO:0019787	F	ubiquitin-like protein transferase activity	17	1235	657	30113	0.98	1	// Zm00001d017671 // Zm00001d053212 // Zm00001d000224 // Zm00001d038972 // Zm00001d005072 // Zm00001d038909 // Zm00001d052200 // Zm00001d012720 // Zm00001d035211 // Zm00001d005795 // Zm00001d028294 // Zm00001d039400 // Zm00001d027868 // Zm00001d026248 // Zm00001d043050 // Zm00001d053587 // Zm00001d042608
GO:0008017	F	microtubule binding	9	1235	233	30113	0.62	1	// Zm00001d044982 // Zm00001d031619 // Zm00001d038961 // Zm00001d016273 // Zm00001d020532 // Zm00001d023583 // Zm00001d034239 // Zm00001d049938 // Zm00001d044701
GO:0004721	F	phosphoprotein phosphatase activity	5	1235	314	30113	1	1	// Zm00001d037956 // Zm00001d009181 // Zm00001d048336 // Zm00001d044970 // Zm00001d011364
GO:0016462	F	pyrophosphatase activity	51	1235	1631	30113	0.98	1	// Zm00001d022468 // Zm00001d052242 // Zm00001d021551 // Zm00001d008216 // Zm00001d021620 // Zm00001d022560 // Zm00001d025892 // Zm00001d034239 // Zm00001d052457 // Zm00001d049938 // Zm00001d044733 // Zm00001d045139 // Zm00001d042922 // Zm00001d017330 // Zm00001d044982 // Zm00001d040562 // Zm00001d006036 // Zm00001d002996 // Zm00001d009580 // Zm00001d033210 // Zm00001d048073 // Zm00001d019062 // …
GO:0005244	F	voltage-gated ion channel activity	6	1235	71	30113	0.083	1	// Zm00001d002091 // Zm00001d042651 // Zm00001d038840 // Zm00001d044717 // Zm00001d011135 // Zm00001d009705
GO:0051087	F	chaperone binding	6	1235	78	30113	0.11	1	// Zm00001d005513 // Zm00001d038456 // Zm00001d007031 // Zm00001d016436 // Zm00001d016159 // Zm00001d032215
GO:0016820	F	hydrolase activity, acting on acid anhydrides, catalyzing transmembrane movement of substances	10	1235	283	30113	0.72	1	// Zm00001d052242 // Zm00001d047789 // Zm00001d052457 // Zm00001d002996 // Zm00001d019062 // Zm00001d019226 // Zm00001d049565 // Zm00001d021620 // Zm00001d020985 // Zm00001d040562
GO:0072509	F	divalent inorganic cation transmembrane transporter activity	8	1235	109	30113	0.091	1	// Zm00001d052457 // Zm00001d033625 // Zm00001d049092 // Zm00001d019327 // Zm00001d019226 // Zm00001d047242 // Zm00001d020985 // Zm00001d015133
GO:0019199	F	transmembrane receptor protein kinase activity	8	1235	214	30113	0.65	1	// Zm00001d037397 // Zm00001d012774 // Zm00001d037398 // Zm00001d012600 // Zm00001d031023 // Zm00001d042293 // Zm00001d042500 // Zm00001d005083
GO:0060589	F	nucleoside-triphosphatase regulator activity	7	1235	145	30113	0.39	1	// Zm00001d005513 // Zm00001d051687 // Zm00001d010397 // Zm00001d028967 // Zm00001d015804 // Zm00001d034270 // Zm00001d016705
GO:0003700	F	transcription factor activity, sequence-specific DNA binding	58	1235	1216	30113	0.14	1	// Zm00001d026486 // Zm00001d039371 // Zm00001d051569 // Zm00001d037274 // Zm00001d013119 // Zm00001d013465 // Zm00001d002867 // Zm00001d039378 // Zm00001d044010 // Zm00001d039531 // Zm00001d003657 // Zm00001d012757 // Zm00001d012725 // Zm00001d026447 // Zm00001d046937 // Zm00001d052357 // Zm00001d033680 // Zm00001d049494 // Zm00001d006110 // Zm00001d054080 // Zm00001d002364 // Zm00001d043368 // …
GO:0003723	F	RNA binding	25	1235	1586	30113	1	1	// Zm00001d012517 // Zm00001d027731 // Zm00001d034828 // Zm00001d002141 // Zm00001d039400 // Zm00001d017644 // Zm00001d032336 // Zm00001d033541 // Zm00001d043325 // Zm00001d031258 // Zm00001d022630 // Zm00001d008975 // Zm00001d008326 // Zm00001d026016 // Zm00001d048424 // Zm00001d034773 // Zm00001d041246 // Zm00001d005666 // Zm00001d039749 // Zm00001d003378 // Zm00001d002372 // Zm00001d019573 // …
GO:0003682	F	chromatin binding	5	1235	162	30113	0.79	1	// Zm00001d039132 // Zm00001d039133 // Zm00001d018384 // Zm00001d009430 // Zm00001d022396
GO:0003729	F	mRNA binding	6	1235	214	30113	0.87	1	// Zm00001d034828 // Zm00001d002141 // ZemaCp055 // Zm00001d018103 // Zm00001d031258 // Zm00001d008326
GO:0038023	F	signaling receptor activity	12	1235	298	30113	0.57	1	// Zm00001d037397 // Zm00001d012774 // Zm00001d042637 // Zm00001d016105 // Zm00001d037398 // Zm00001d002532 // Zm00001d012600 // Zm00001d020568 // Zm00001d031023 // Zm00001d042293 // Zm00001d042500 // Zm00001d005083
GO:0004872	F	receptor activity	12	1235	304	30113	0.59	1	// Zm00001d037397 // Zm00001d012774 // Zm00001d042637 // Zm00001d016105 // Zm00001d037398 // Zm00001d002532 // Zm00001d012600 // Zm00001d020568 // Zm00001d031023 // Zm00001d042293 // Zm00001d042500 // Zm00001d005083
GO:0004871	F	signal transducer activity	15	1235	360	30113	0.51	1	// Zm00001d023314 // Zm00001d037397 // Zm00001d012774 // Zm00001d042637 // Zm00001d016105 // Zm00001d037398 // Zm00001d002532 // Zm00001d012600 // Zm00001d020568 // Zm00001d031023 // Zm00001d037694 // Zm00001d042293 // Zm00001d043505 // Zm00001d042500 // Zm00001d005083
GO:0061630	F	ubiquitin protein ligase activity	8	1235	356	30113	0.98	1	// Zm00001d053212 // Zm00001d038909 // Zm00001d052200 // Zm00001d012720 // Zm00001d026248 // Zm00001d027868 // Zm00001d005795 // Zm00001d043050
GO:0032550	F	purine ribonucleoside binding	171	1235	3829	30113	0.13	1	// Zm00001d022468 // Zm00001d006944 // Zm00001d008485 // Zm00001d038653 // Zm00001d049938 // Zm00001d039131 // Zm00001d047965 // Zm00001d025342 // Zm00001d037689 // Zm00001d042608 // Zm00001d040562 // Zm00001d028409 // Zm00001d052584 // Zm00001d012774 // Zm00001d021638 // Zm00001d033316 // Zm00001d039926 // Zm00001d020985 // Zm00001d031351 // Zm00001d032480 // Zm00001d052273 // Zm00001d011628 // …
GO:0051540	F	metal cluster binding	11	1235	175	30113	0.12	1	// Zm00001d035136 // Zm00001d042026 // Zm00001d048358 // Zm00001d006398 // Zm00001d039288 // Zm00001d016134 // Zm00001d043845 // Zm00001d028924 // Zm00001d034387 // Zm00001d011819 // Zm00001d018358
GO:0005198	F	structural molecule activity	7	1235	855	30113	1	1	// Zm00001d035136 // Zm00001d008216 // Zm00001d015348 // ZemaCp055 // Zm00001d051474 // Zm00001d006766 // Zm00001d036575
GO:0015631	F	tubulin binding	10	1235	248	30113	0.57	1	// Zm00001d044982 // Zm00001d031619 // Zm00001d038961 // Zm00001d016273 // Zm00001d020532 // Zm00001d023583 // Zm00001d042974 // Zm00001d034239 // Zm00001d049938 // Zm00001d044701
GO:0043168	F	anion binding	14	1235	262	30113	0.2	1	// Zm00001d051001 // Zm00001d047981 // Zm00001d033024 // Zm00001d047166 // Zm00001d016105 // Zm00001d007185 // Zm00001d047971 // Zm00001d013992 // Zm00001d050220 // Zm00001d038453 // Zm00001d017121 // Zm00001d006630 // Zm00001d006875 // Zm00001d048890
GO:0015035	F	protein disulfide oxidoreductase activity	8	1235	121	30113	0.14	1	// Zm00001d041804 // Zm00001d023872 // Zm00001d038653 // Zm00001d034187 // Zm00001d010871 // Zm00001d037757 // Zm00001d024835 // Zm00001d021334
GO:0015036	F	disulfide oxidoreductase activity	8	1235	127	30113	0.16	1	// Zm00001d041804 // Zm00001d023872 // Zm00001d038653 // Zm00001d034187 // Zm00001d010871 // Zm00001d037757 // Zm00001d024835 // Zm00001d021334
GO:0099512	C	supramolecular fiber	12	1235	225	30113	0.23	1	// Zm00001d016016 // Zm00001d044982 // Zm00001d031619 // Zm00001d016273 // Zm00001d001939 // Zm00001d008216 // Zm00001d020532 // Zm00001d034239 // Zm00001d049938 // Zm00001d038961 // Zm00001d044701 // Zm00001d015348
GO:0099513	C	polymeric cytoskeletal fiber	12	1235	225	30113	0.23	1	// Zm00001d016016 // Zm00001d044982 // Zm00001d031619 // Zm00001d016273 // Zm00001d001939 // Zm00001d008216 // Zm00001d020532 // Zm00001d034239 // Zm00001d049938 // Zm00001d038961 // Zm00001d044701 // Zm00001d015348
GO:0012505	C	endomembrane system	49	1235	1896	30113	1	1	// Zm00001d007296 // Zm00001d047283 // Zm00001d008214 // Zm00001d021551 // Zm00001d007301 // Zm00001d029443 // Zm00001d021664 // Zm00001d020852 // Zm00001d049092 // Zm00001d017901 // Zm00001d003510 // Zm00001d051474 // Zm00001d012510 // Zm00001d007571 // Zm00001d025062 // Zm00001d032238 // Zm00001d040570 // Zm00001d002996 // Zm00001d018700 // Zm00001d019629 // Zm00001d051675 // Zm00001d045563 // …
GO:0005764	C	lysosome	5	1235	67	30113	0.15	1	// Zm00001d001900 // Zm00001d035689 // Zm00001d013261 // Zm00001d026577 // Zm00001d020636
GO:0030054	C	cell junction	22	1235	529	30113	0.51	1	// Zm00001d012510 // Zm00001d042749 // Zm00001d035336 // Zm00001d041215 // Zm00001d019565 // Zm00001d051872 // Zm00001d038503 // Zm00001d045481 // Zm00001d051099 // Zm00001d025062 // Zm00001d003006 // Zm00001d031211 // Zm00001d051403 // Zm00001d042637 // Zm00001d014366 // Zm00001d011643 // Zm00001d041327 // Zm00001d018261 // Zm00001d020383 // Zm00001d002690 // Zm00001d002213 // Zm00001d054012
GO:0044428	C	nuclear part	16	1235	1449	30113	1	1	// Zm00001d009430 // Zm00001d022396 // Zm00001d037274 // Zm00001d027874 // Zm00001d016381 // Zm00001d032336 // Zm00001d020532 // Zm00001d044629 // Zm00001d013392 // Zm00001d039133 // Zm00001d024519 // Zm00001d043234 // Zm00001d051474 // Zm00001d003378 // Zm00001d027725 // Zm00001d040570
GO:0044429	C	mitochondrial part	22	1235	466	30113	0.29	1	// Zm00001d035267 // Zm00001d022274 // Zm00001d022560 // Zm00001d028485 // ZeamMp088 // Zm00001d011135 // Zm00001d016705 // Zm00001d044650 // Zm00001d014090 // Zm00001d035136 // Zm00001d038218 // Zm00001d052040 // Zm00001d038456 // Zm00001d007031 // Zm00001d007202 // Zm00001d005513 // Zm00001d038840 // Zm00001d003423 // ZemaCp055 // Zm00001d042395 // Zm00001d034270 // Zm00001d021620
GO:0044424	C	intracellular part	560	1235	13331	30113	0.24	1	// Zm00001d026703 // Zm00001d027652 // Zm00001d052200 // Zm00001d027557 // Zm00001d039133 // Zm00001d039131 // Zm00001d051545 // Zm00001d029360 // Zm00001d043325 // Zm00001d002801 // Zm00001d018034 // Zm00001d049002 // Zm00001d022517 // Zm00001d026016 // Zm00001d016907 // Zm00001d031619 // Zm00001d005028 // Zm00001d003257 // Zm00001d030577 // Zm00001d027725 // Zm00001d039040 // Zm00001d043137 // …
GO:0044427	C	chromosomal part	11	1235	440	30113	0.97	1	// Zm00001d013392 // Zm00001d016381 // Zm00001d025406 // Zm00001d045478 // Zm00001d039132 // Zm00001d039133 // Zm00001d024519 // Zm00001d042730 // Zm00001d012276 // Zm00001d032070 // Zm00001d022396
GO:0044421	C	extracellular region part	7	1235	111	30113	0.18	1	// Zm00001d018738 // Zm00001d035689 // Zm00001d001900 // Zm00001d008283 // Zm00001d026577 // Zm00001d020636 // Zm00001d013261
GO:1990904	C	ribonucleoprotein complex	15	1235	1394	30113	1	1	// Zm00001d035136 // Zm00001d008209 // Zm00001d019573 // Zm00001d034773 // Zm00001d041246 // Zm00001d013120 // Zm00001d002141 // Zm00001d019302 // ZemaCp055 // Zm00001d018103 // Zm00001d032336 // Zm00001d006766 // Zm00001d036575 // Zm00001d014381 // Zm00001d026016
GO:0005743	C	mitochondrial inner membrane	8	1235	250	30113	0.8	1	// Zm00001d035136 // Zm00001d035267 // Zm00001d005513 // Zm00001d028485 // Zm00001d042395 // Zm00001d034270 // Zm00001d021620 // Zm00001d016705
GO:0005740	C	mitochondrial envelope	13	1235	308	30113	0.5	1	// Zm00001d035136 // Zm00001d035267 // Zm00001d038218 // Zm00001d044650 // Zm00001d038840 // Zm00001d042395 // Zm00001d052040 // Zm00001d028485 // Zm00001d011135 // Zm00001d005513 // Zm00001d034270 // Zm00001d021620 // Zm00001d016705
GO:0044464	C	cell part	650	1235	15517	30113	0.23	1	// Zm00001d026703 // Zm00001d027652 // Zm00001d052200 // Zm00001d027557 // Zm00001d039133 // Zm00001d039131 // Zm00001d051545 // Zm00001d029360 // Zm00001d043735 // Zm00001d043325 // Zm00001d052584 // Zm00001d002801 // Zm00001d018034 // Zm00001d049002 // Zm00001d022517 // Zm00001d026014 // Zm00001d026016 // Zm00001d016907 // Zm00001d014866 // Zm00001d031619 // Zm00001d042767 // Zm00001d005028 // …
GO:0005773	C	vacuole	37	1235	749	30113	0.15	1	// Zm00001d007296 // Zm00001d012510 // Zm00001d011679 // Zm00001d035689 // Zm00001d049092 // Zm00001d027652 // Zm00001d027415 // Zm00001d051206 // Zm00001d019565 // Zm00001d032238 // Zm00001d051362 // Zm00001d020395 // Zm00001d051872 // Zm00001d051675 // Zm00001d001900 // Zm00001d006036 // Zm00001d018699 // Zm00001d037779 // Zm00001d013261 // Zm00001d020383 // Zm00001d038218 // Zm00001d003006 // …
GO:0005768	C	endosome	6	1235	304	30113	0.98	1	// Zm00001d007296 // Zm00001d051675 // Zm00001d049092 // Zm00001d029443 // Zm00001d020414 // Zm00001d032238
GO:0044815	C	DNA packaging complex	7	1235	127	30113	0.28	1	// Zm00001d022396 // Zm00001d025406 // Zm00001d045478 // Zm00001d013392 // Zm00001d042730 // Zm00001d012276 // Zm00001d032070
GO:0042175	C	nuclear outer membrane-endoplasmic reticulum membrane network	5	1235	405	30113	1	1	// Zm00001d017826 // Zm00001d008214 // Zm00001d019225 // Zm00001d017448 // Zm00001d020557
GO:0005871	C	kinesin complex	5	1235	74	30113	0.2	1	// Zm00001d049938 // Zm00001d038961 // Zm00001d034239 // Zm00001d044982 // Zm00001d016273
GO:0005874	C	microtubule	12	1235	213	30113	0.18	1	// Zm00001d016016 // Zm00001d044982 // Zm00001d031619 // Zm00001d016273 // Zm00001d001939 // Zm00001d008216 // Zm00001d020532 // Zm00001d034239 // Zm00001d049938 // Zm00001d038961 // Zm00001d044701 // Zm00001d015348
GO:0005875	C	microtubule associated complex	6	1235	104	30113	0.27	1	// Zm00001d016016 // Zm00001d044982 // Zm00001d038961 // Zm00001d016273 // Zm00001d034239 // Zm00001d049938
GO:0031225	C	anchored component of membrane	5	1235	191	30113	0.89	1	// Zm00001d042749 // Zm00001d031257 // Zm00001d042767 // Zm00001d002213 // Zm00001d007208
GO:0000786	C	nucleosome	6	1235	119	30113	0.37	1	// Zm00001d025406 // Zm00001d045478 // Zm00001d013392 // Zm00001d042730 // Zm00001d012276 // Zm00001d032070
GO:0030312	C	external encapsulating structure	9	1235	400	30113	0.98	1	// Zm00001d012510 // Zm00001d006036 // Zm00001d035336 // Zm00001d014366 // Zm00001d042553 // Zm00001d028338 // Zm00001d013242 // Zm00001d036539 // Zm00001d026014
GO:0005911	C	cell-cell junction	22	1235	529	30113	0.51	1	// Zm00001d012510 // Zm00001d042749 // Zm00001d035336 // Zm00001d041215 // Zm00001d019565 // Zm00001d051872 // Zm00001d038503 // Zm00001d045481 // Zm00001d051099 // Zm00001d025062 // Zm00001d003006 // Zm00001d031211 // Zm00001d051403 // Zm00001d042637 // Zm00001d014366 // Zm00001d011643 // Zm00001d041327 // Zm00001d018261 // Zm00001d020383 // Zm00001d002690 // Zm00001d002213 // Zm00001d054012
GO:0044455	C	mitochondrial membrane part	7	1235	215	30113	0.78	1	// Zm00001d035267 // Zm00001d005513 // Zm00001d028485 // Zm00001d042395 // Zm00001d034270 // Zm00001d021620 // Zm00001d016705
GO:0019866	C	organelle inner membrane	8	1235	270	30113	0.86	1	// Zm00001d035136 // Zm00001d035267 // Zm00001d005513 // Zm00001d028485 // Zm00001d042395 // Zm00001d034270 // Zm00001d021620 // Zm00001d016705
GO:0005615	C	extracellular space	7	1235	102	30113	0.14	1	// Zm00001d018738 // Zm00001d035689 // Zm00001d001900 // Zm00001d008283 // Zm00001d026577 // Zm00001d020636 // Zm00001d013261
GO:0005618	C	cell wall	9	1235	400	30113	0.98	1	// Zm00001d012510 // Zm00001d006036 // Zm00001d035336 // Zm00001d014366 // Zm00001d042553 // Zm00001d028338 // Zm00001d013242 // Zm00001d036539 // Zm00001d026014
GO:0070013	C	intracellular organelle lumen	21	1235	1187	30113	1	1	// Zm00001d009430 // Zm00001d022274 // Zm00001d052040 // Zm00001d044629 // Zm00001d038218 // Zm00001d044650 // Zm00001d014090 // Zm00001d022396 // Zm00001d016381 // Zm00001d022560 // Zm00001d003423 // ZemaCp055 // Zm00001d013392 // Zm00001d039133 // Zm00001d024519 // Zm00001d038456 // Zm00001d005513 // Zm00001d007031 // Zm00001d003378 // Zm00001d027725 // Zm00001d007202
GO:0005783	C	endoplasmic reticulum	20	1235	845	30113	1	1	// Zm00001d025062 // Zm00001d008214 // Zm00001d045534 // Zm00001d025915 // Zm00001d022038 // Zm00001d045563 // Zm00001d017448 // Zm00001d002996 // Zm00001d041719 // Zm00001d012510 // Zm00001d019225 // Zm00001d017826 // Zm00001d029592 // Zm00001d048770 // Zm00001d014600 // Zm00001d020557 // Zm00001d044823 // Zm00001d007301 // Zm00001d051609 // Zm00001d019629
GO:1902494	C	catalytic complex	22	1235	963	30113	1	1	// Zm00001d009430 // Zm00001d000224 // Zm00001d043447 // Zm00001d052200 // ZeamMp088 // Zm00001d005072 // Zm00001d016705 // Zm00001d033181 // Zm00001d016381 // Zm00001d002996 // Zm00001d049387 // Zm00001d036535 // Zm00001d014866 // Zm00001d031484 // Zm00001d010670 // Zm00001d014867 // Zm00001d003378 // Zm00001d014381 // Zm00001d028408 // Zm00001d016016 // Zm00001d050475 // Zm00001d018779
GO:0044422	C	organelle part	174	1235	4776	30113	0.96	1	// Zm00001d006036 // Zm00001d026703 // Zm00001d035267 // Zm00001d027652 // Zm00001d039132 // Zm00001d049938 // Zm00001d024519 // Zm00001d047965 // Zm00001d002000 // Zm00001d016705 // Zm00001d028408 // Zm00001d028409 // Zm00001d045384 // Zm00001d043325 // Zm00001d037779 // Zm00001d018034 // Zm00001d036575 // Zm00001d044823 // Zm00001d035136 // Zm00001d031484 // Zm00001d013781 // Zm00001d020557 // …
GO:0000793	C	condensed chromosome	5	1235	73	30113	0.19	1	// Zm00001d039132 // Zm00001d039133 // Zm00001d024519 // Zm00001d022396 // Zm00001d044629
GO:0043234	C	protein complex	112	1235	2994	30113	0.85	1	// Zm00001d009430 // Zm00001d043447 // Zm00001d012677 // Zm00001d052200 // Zm00001d039132 // Zm00001d049938 // Zm00001d024519 // Zm00001d000282 // Zm00001d016705 // Zm00001d028408 // Zm00001d016381 // Zm00001d005446 // Zm00001d013242 // Zm00001d006587 // Zm00001d016016 // Zm00001d031484 // Zm00001d016907 // Zm00001d013039 // Zm00001d013146 // Zm00001d043234 // Zm00001d003257 // Zm00001d039040 // …
GO:0043232	C	intracellular non-membrane-bounded organelle	43	1235	2038	30113	1	1	// Zm00001d044802 // Zm00001d008216 // Zm00001d031619 // Zm00001d044629 // Zm00001d034239 // Zm00001d039132 // Zm00001d049938 // Zm00001d024519 // Zm00001d003378 // Zm00001d044982 // Zm00001d033181 // Zm00001d045384 // Zm00001d016381 // Zm00001d022396 // Zm00001d047701 // Zm00001d006766 // Zm00001d036575 // Zm00001d032070 // Zm00001d035629 // Zm00001d035136 // Zm00001d008209 // Zm00001d052273 // …
GO:0043233	C	organelle lumen	21	1235	1187	30113	1	1	// Zm00001d009430 // Zm00001d022274 // Zm00001d052040 // Zm00001d044629 // Zm00001d038218 // Zm00001d044650 // Zm00001d014090 // Zm00001d022396 // Zm00001d016381 // Zm00001d022560 // Zm00001d003423 // ZemaCp055 // Zm00001d013392 // Zm00001d039133 // Zm00001d024519 // Zm00001d038456 // Zm00001d005513 // Zm00001d007031 // Zm00001d003378 // Zm00001d027725 // Zm00001d007202
GO:0005829	C	cytosol	67	1235	1658	30113	0.57	1	// Zm00001d007296 // Zm00001d051001 // Zm00001d044813 // Zm00001d027415 // Zm00001d021551 // Zm00001d008209 // Zm00001d043447 // Zm00001d005687 // Zm00001d038579 // Zm00001d021310 // Zm00001d047283 // Zm00001d008376 // Zm00001d000060 // Zm00001d010585 // Zm00001d037689 // Zm00001d034773 // Zm00001d049265 // Zm00001d012407 // Zm00001d043674 // Zm00001d024980 // Zm00001d048358 // Zm00001d047981 // …
GO:0009505	C	plant-type cell wall	5	1235	184	30113	0.87	1	// Zm00001d014366 // Zm00001d042553 // Zm00001d028338 // Zm00001d012510 // Zm00001d035336
GO:0044431	C	Golgi apparatus part	8	1235	535	30113	1	1	// Zm00001d047283 // Zm00001d051675 // Zm00001d051945 // Zm00001d020852 // Zm00001d012153 // Zm00001d007571 // Zm00001d019317 // Zm00001d044823
GO:0044430	C	cytoskeletal part	12	1235	315	30113	0.64	1	// Zm00001d016016 // Zm00001d044982 // Zm00001d031619 // Zm00001d016273 // Zm00001d001939 // Zm00001d008216 // Zm00001d020532 // Zm00001d034239 // Zm00001d049938 // Zm00001d038961 // Zm00001d044701 // Zm00001d015348
GO:0044437	C	vacuolar part	18	1235	380	30113	0.31	1	// Zm00001d044994 // Zm00001d037779 // Zm00001d012510 // Zm00001d038218 // Zm00001d011679 // Zm00001d020395 // Zm00001d010410 // Zm00001d020414 // Zm00001d006036 // Zm00001d027652 // Zm00001d018699 // Zm00001d042651 // Zm00001d007105 // Zm00001d029443 // Zm00001d047242 // Zm00001d009811 // Zm00001d032238 // Zm00001d051362
GO:0009506	C	plasmodesma	22	1235	529	30113	0.51	1	// Zm00001d012510 // Zm00001d042749 // Zm00001d035336 // Zm00001d041215 // Zm00001d019565 // Zm00001d051872 // Zm00001d038503 // Zm00001d045481 // Zm00001d051099 // Zm00001d025062 // Zm00001d003006 // Zm00001d031211 // Zm00001d051403 // Zm00001d042637 // Zm00001d014366 // Zm00001d011643 // Zm00001d041327 // Zm00001d018261 // Zm00001d020383 // Zm00001d002690 // Zm00001d002213 // Zm00001d054012
GO:0044459	C	plasma membrane part	21	1235	462	30113	0.35	1	// Zm00001d029645 // Zm00001d052457 // Zm00001d040562 // Zm00001d039647 // Zm00001d039973 // Zm00001d020985 // Zm00001d042749 // Zm00001d041590 // Zm00001d002213 // Zm00001d014867 // Zm00001d018803 // Zm00001d017249 // Zm00001d047063 // Zm00001d029254 // Zm00001d014866 // Zm00001d036010 // Zm00001d016274 // Zm00001d051843 // Zm00001d031257 // Zm00001d042767 // Zm00001d017069
GO:0009705	C	plant-type vacuole membrane	5	1235	62	30113	0.12	1	// Zm00001d042651 // Zm00001d047242 // Zm00001d011679 // Zm00001d027652 // Zm00001d051362
GO:0031090	C	organelle membrane	40	1235	1124	30113	0.84	1	// Zm00001d035267 // Zm00001d012510 // Zm00001d017826 // Zm00001d011679 // Zm00001d027652 // Zm00001d028485 // Zm00001d007105 // Zm00001d047965 // Zm00001d007571 // Zm00001d032238 // Zm00001d051362 // Zm00001d020395 // Zm00001d039953 // Zm00001d003750 // Zm00001d006036 // Zm00001d018699 // Zm00001d012153 // Zm00001d037779 // Zm00001d016705 // Zm00001d039086 // Zm00001d044823 // Zm00001d035136 // …
GO:0005789	C	endoplasmic reticulum membrane	5	1235	404	30113	1	1	// Zm00001d017826 // Zm00001d008214 // Zm00001d019225 // Zm00001d017448 // Zm00001d020557
GO:0043228	C	non-membrane-bounded organelle	43	1235	2038	30113	1	1	// Zm00001d044802 // Zm00001d008216 // Zm00001d031619 // Zm00001d044629 // Zm00001d034239 // Zm00001d039132 // Zm00001d049938 // Zm00001d024519 // Zm00001d003378 // Zm00001d044982 // Zm00001d033181 // Zm00001d045384 // Zm00001d016381 // Zm00001d022396 // Zm00001d047701 // Zm00001d006766 // Zm00001d036575 // Zm00001d032070 // Zm00001d035629 // Zm00001d035136 // Zm00001d008209 // Zm00001d052273 // …
GO:0061695	C	transferase complex, transferring phosphorus-containing groups	5	1235	327	30113	1	1	// Zm00001d028408 // Zm00001d050475 // Zm00001d033181 // ZeamMp088 // Zm00001d003378
GO:0000785	C	chromatin	7	1235	246	30113	0.87	1	// Zm00001d016381 // Zm00001d025406 // Zm00001d045478 // Zm00001d013392 // Zm00001d042730 // Zm00001d012276 // Zm00001d032070
GO:0031974	C	membrane-enclosed lumen	21	1235	1187	30113	1	1	// Zm00001d009430 // Zm00001d022274 // Zm00001d052040 // Zm00001d044629 // Zm00001d038218 // Zm00001d044650 // Zm00001d014090 // Zm00001d022396 // Zm00001d016381 // Zm00001d022560 // Zm00001d003423 // ZemaCp055 // Zm00001d013392 // Zm00001d039133 // Zm00001d024519 // Zm00001d038456 // Zm00001d005513 // Zm00001d007031 // Zm00001d003378 // Zm00001d027725 // Zm00001d007202
GO:0005774	C	vacuolar membrane	18	1235	367	30113	0.26	1	// Zm00001d044994 // Zm00001d037779 // Zm00001d012510 // Zm00001d038218 // Zm00001d011679 // Zm00001d020395 // Zm00001d010410 // Zm00001d020414 // Zm00001d006036 // Zm00001d027652 // Zm00001d018699 // Zm00001d042651 // Zm00001d007105 // Zm00001d029443 // Zm00001d047242 // Zm00001d009811 // Zm00001d032238 // Zm00001d051362
GO:0005794	C	Golgi apparatus	23	1235	954	30113	1	1	// Zm00001d047283 // Zm00001d012510 // Zm00001d021551 // Zm00001d051675 // Zm00001d020852 // Zm00001d017901 // Zm00001d007571 // Zm00001d018700 // Zm00001d003510 // Zm00001d021930 // Zm00001d012153 // Zm00001d047468 // Zm00001d010033 // Zm00001d044823 // Zm00001d014532 // Zm00001d019317 // Zm00001d021653 // Zm00001d012378 // Zm00001d006511 // Zm00001d051945 // Zm00001d009028 // Zm00001d022038 // …
GO:0043229	C	intracellular organelle	448	1235	11291	30113	0.82	1	// Zm00001d026703 // Zm00001d027652 // Zm00001d039132 // Zm00001d039133 // Zm00001d039131 // Zm00001d051545 // Zm00001d029360 // Zm00001d043325 // Zm00001d017531 // Zm00001d002801 // Zm00001d018034 // Zm00001d049002 // Zm00001d022517 // Zm00001d035629 // Zm00001d016907 // Zm00001d031619 // Zm00001d005028 // Zm00001d030577 // Zm00001d027725 // Zm00001d039040 // Zm00001d043137 // Zm00001d051945 // …
GO:0005622	C	intracellular	562	1235	13573	30113	0.39	1	// Zm00001d026703 // Zm00001d027652 // Zm00001d052200 // Zm00001d027557 // Zm00001d039133 // Zm00001d039131 // Zm00001d051545 // Zm00001d029360 // Zm00001d043325 // Zm00001d002801 // Zm00001d018034 // Zm00001d049002 // Zm00001d022517 // Zm00001d026016 // Zm00001d016907 // Zm00001d031619 // Zm00001d005028 // Zm00001d003257 // Zm00001d030577 // Zm00001d027725 // Zm00001d039040 // Zm00001d043137 // …
GO:0043227	C	membrane-bounded organelle	430	1235	10302	30113	0.34	1	// Zm00001d026703 // Zm00001d027652 // Zm00001d039133 // Zm00001d039131 // Zm00001d051545 // Zm00001d029360 // Zm00001d043325 // Zm00001d017531 // Zm00001d002801 // Zm00001d018034 // Zm00001d049002 // Zm00001d022517 // Zm00001d026016 // Zm00001d016907 // Zm00001d005028 // Zm00001d030577 // Zm00001d027725 // Zm00001d039040 // Zm00001d043137 // Zm00001d051945 // Zm00001d048998 // Zm00001d024519 // …
GO:0043226	C	organelle	448	1235	11307	30113	0.83	1	// Zm00001d026703 // Zm00001d027652 // Zm00001d039132 // Zm00001d039133 // Zm00001d039131 // Zm00001d051545 // Zm00001d029360 // Zm00001d043325 // Zm00001d017531 // Zm00001d002801 // Zm00001d018034 // Zm00001d049002 // Zm00001d022517 // Zm00001d035629 // Zm00001d016907 // Zm00001d031619 // Zm00001d005028 // Zm00001d030577 // Zm00001d027725 // Zm00001d039040 // Zm00001d043137 // Zm00001d051945 // …
GO:0005856	C	cytoskeleton	18	1235	360	30113	0.24	1	// Zm00001d016016 // Zm00001d008216 // Zm00001d031619 // Zm00001d010732 // Zm00001d001939 // Zm00001d016273 // Zm00001d052273 // Zm00001d020532 // Zm00001d034239 // Zm00001d049938 // Zm00001d038961 // Zm00001d044701 // Zm00001d047701 // Zm00001d015348 // Zm00001d044802 // Zm00001d010159 // Zm00001d044982 // Zm00001d035629
GO:0044432	C	endoplasmic reticulum part	6	1235	454	30113	1	1	// Zm00001d008214 // Zm00001d020557 // Zm00001d017448 // Zm00001d019225 // Zm00001d017826 // Zm00001d051609
GO:0044446	C	intracellular organelle part	174	1235	4772	30113	0.96	1	// Zm00001d006036 // Zm00001d026703 // Zm00001d035267 // Zm00001d027652 // Zm00001d039132 // Zm00001d049938 // Zm00001d024519 // Zm00001d047965 // Zm00001d002000 // Zm00001d016705 // Zm00001d028408 // Zm00001d028409 // Zm00001d045384 // Zm00001d043325 // Zm00001d037779 // Zm00001d018034 // Zm00001d036575 // Zm00001d044823 // Zm00001d035136 // Zm00001d031484 // Zm00001d013781 // Zm00001d020557 // …
GO:0044444	C	cytoplasmic part	300	1235	6931	30113	0.16	1	// Zm00001d031217 // Zm00001d027415 // Zm00001d007301 // Zm00001d026703 // Zm00001d002128 // Zm00001d043447 // ZeamMp088 // Zm00001d043529 // Zm00001d027652 // Zm00001d003510 // Zm00001d028485 // Zm00001d039131 // Zm00001d051545 // Zm00001d047965 // Zm00001d029360 // Zm00001d037689 // Zm00001d046786 // Zm00001d016436 // Zm00001d025062 // Zm00001d002000 // Zm00001d016705 // Zm00001d043299 // Zm000…
GO:0000325	C	plant-type vacuole	5	1235	86	30113	0.29	1	// Zm00001d042651 // Zm00001d047242 // Zm00001d011679 // Zm00001d027652 // Zm00001d051362
GO:0000323	C	lytic vacuole	5	1235	68	30113	0.16	1	// Zm00001d001900 // Zm00001d035689 // Zm00001d013261 // Zm00001d026577 // Zm00001d020636
GO:0030529	C	intracellular ribonucleoprotein complex	10	1235	1285	30113	1	1	// Zm00001d035136 // Zm00001d008209 // Zm00001d019573 // Zm00001d019302 // ZemaCp055 // Zm00001d013120 // Zm00001d032336 // Zm00001d006766 // Zm00001d036575 // Zm00001d014381
GO:0048046	C	apoplast	9	1235	159	30113	0.22	1	// Zm00001d043019 // Zm00001d003429 // Zm00001d008209 // Zm00001d016691 // Zm00001d024980 // Zm00001d012702 // Zm00001d027488 // Zm00001d048835 // Zm00001d036539
GO:0031966	C	mitochondrial membrane	10	1235	291	30113	0.75	1	// Zm00001d035136 // Zm00001d035267 // Zm00001d005513 // Zm00001d028485 // Zm00001d038840 // Zm00001d042395 // Zm00001d011135 // Zm00001d034270 // Zm00001d021620 // Zm00001d016705
GO:1990204	C	oxidoreductase complex	7	1235	154	30113	0.45	1	// Zm00001d031484 // Zm00001d010670 // Zm00001d002996 // Zm00001d049387 // Zm00001d036535 // Zm00001d018779 // Zm00001d016705
GO:0098805	C	whole membrane	28	1235	611	30113	0.31	1	// Zm00001d012510 // Zm00001d011679 // Zm00001d027652 // Zm00001d007105 // Zm00001d047965 // Zm00001d017826 // Zm00001d032238 // Zm00001d051362 // Zm00001d020395 // Zm00001d039953 // Zm00001d003750 // Zm00001d006036 // Zm00001d018699 // Zm00001d037779 // Zm00001d039086 // Zm00001d009649 // Zm00001d038218 // Zm00001d042651 // Zm00001d023583 // Zm00001d029443 // Zm00001d009811 // Zm00001d020414 // …
GO:0098800	C	inner mitochondrial membrane protein complex	7	1235	173	30113	0.57	1	// Zm00001d035267 // Zm00001d005513 // Zm00001d028485 // Zm00001d042395 // Zm00001d034270 // Zm00001d021620 // Zm00001d016705
GO:0032991	C	macromolecular complex	125	1235	4247	30113	1	1	// Zm00001d009430 // Zm00001d043447 // Zm00001d012677 // Zm00001d052200 // Zm00001d039132 // Zm00001d049938 // Zm00001d024519 // Zm00001d000282 // Zm00001d016705 // Zm00001d028408 // Zm00001d016381 // Zm00001d005446 // Zm00001d013242 // Zm00001d036575 // Zm00001d026016 // Zm00001d035136 // Zm00001d016016 // Zm00001d031484 // Zm00001d016907 // Zm00001d041246 // Zm00001d013039 // Zm00001d013146 // …
GO:0005576	C	extracellular region	27	1235	680	30113	0.59	1	// Zm00001d003381 // Zm00001d008209 // Zm00001d035336 // Zm00001d042553 // Zm00001d024980 // Zm00001d042867 // Zm00001d001900 // Zm00001d047468 // Zm00001d008283 // Zm00001d022630 // Zm00001d036539 // Zm00001d013261 // Zm00001d026014 // Zm00001d035689 // Zm00001d018738 // Zm00001d027520 // Zm00001d012702 // Zm00001d027488 // Zm00001d024996 // Zm00001d048835 // Zm00001d053554 // Zm00001d043019 // …
GO:1990234	C	transferase complex	12	1235	690	30113	1	1	// Zm00001d009430 // Zm00001d000224 // Zm00001d033181 // Zm00001d005072 // Zm00001d052200 // Zm00001d050475 // Zm00001d014867 // Zm00001d014866 // Zm00001d028408 // Zm00001d003378 // ZeamMp088 // Zm00001d014381
GO:0000502	C	proteasome complex	8	1235	128	30113	0.17	1	// Zm00001d043137 // Zm00001d053217 // Zm00001d031599 // Zm00001d046539 // Zm00001d034183 // Zm00001d037401 // Zm00001d013242 // Zm00001d003257
GO:0005694	C	chromosome	13	1235	512	30113	0.97	1	// Zm00001d013392 // Zm00001d044629 // Zm00001d043325 // Zm00001d025406 // Zm00001d016381 // Zm00001d045478 // Zm00001d039132 // Zm00001d039133 // Zm00001d024519 // Zm00001d042730 // Zm00001d012276 // Zm00001d032070 // Zm00001d022396
GO:0000228	C	nuclear chromosome	6	1235	229	30113	0.9	1	// Zm00001d022396 // Zm00001d016381 // Zm00001d044629 // Zm00001d013392 // Zm00001d039133 // Zm00001d024519
GO:0098798	C	mitochondrial protein complex	8	1235	214	30113	0.65	1	// Zm00001d035267 // Zm00001d005513 // Zm00001d028485 // Zm00001d042395 // ZeamMp088 // Zm00001d034270 // Zm00001d021620 // Zm00001d016705
GO:0031226	C	intrinsic component of plasma membrane	19	1235	383	30113	0.24	1	// Zm00001d029645 // Zm00001d052457 // Zm00001d040562 // Zm00001d039973 // Zm00001d020985 // Zm00001d042749 // Zm00001d039647 // Zm00001d002213 // Zm00001d018803 // Zm00001d017249 // Zm00001d047063 // Zm00001d029254 // Zm00001d041590 // Zm00001d036010 // Zm00001d016274 // Zm00001d051843 // Zm00001d031257 // Zm00001d042767 // Zm00001d017069
GO:0005840	C	ribosome	6	1235	773	30113	1	1	// Zm00001d035136 // Zm00001d008209 // Zm00001d019302 // ZemaCp055 // Zm00001d006766 // Zm00001d036575
GO:0071944	C	cell periphery	116	1235	2533	30113	0.12	1	// Zm00001d031366 // Zm00001d012774 // Zm00001d012677 // Zm00001d047063 // Zm00001d025342 // Zm00001d043735 // Zm00001d039973 // Zm00001d032933 // Zm00001d013242 // Zm00001d020985 // Zm00001d026014 // Zm00001d025062 // Zm00001d020556 // Zm00001d020555 // Zm00001d052273 // Zm00001d014866 // Zm00001d035949 // Zm00001d037397 // Zm00001d042767 // Zm00001d041327 // Zm00001d009705 // Zm00001d042500 // …
GO:0098588	C	bounding membrane of organelle	31	1235	816	30113	0.69	1	// Zm00001d012510 // Zm00001d017826 // Zm00001d011679 // Zm00001d027652 // Zm00001d007105 // Zm00001d047965 // Zm00001d007571 // Zm00001d032238 // Zm00001d051362 // Zm00001d020395 // Zm00001d039953 // Zm00001d003750 // Zm00001d006036 // Zm00001d018699 // Zm00001d012153 // Zm00001d037779 // Zm00001d039086 // Zm00001d044823 // Zm00001d009649 // Zm00001d038218 // Zm00001d042651 // Zm00001d023583 // …
GO:0005634	C	nucleus	167	1235	5408	30113	1	1	// Zm00001d009773 // Zm00001d044010 // Zm00001d028995 // Zm00001d003037 // Zm00001d036993 // Zm00001d013392 // Zm00001d039133 // Zm00001d024519 // Zm00001d045782 // Zm00001d025342 // Zm00001d030678 // Zm00001d042608 // Zm00001d009435 // Zm00001d045661 // Zm00001d027925 // Zm00001d022590 // Zm00001d043325 // Zm00001d043447 // Zm00001d002801 // Zm00001d042315 // Zm00001d005795 // Zm00001d022517 // …
GO:0043231	C	intracellular membrane-bounded organelle	430	1235	10295	30113	0.33	1	// Zm00001d026703 // Zm00001d027652 // Zm00001d039133 // Zm00001d039131 // Zm00001d051545 // Zm00001d029360 // Zm00001d043325 // Zm00001d017531 // Zm00001d002801 // Zm00001d018034 // Zm00001d049002 // Zm00001d022517 // Zm00001d026016 // Zm00001d016907 // Zm00001d005028 // Zm00001d030577 // Zm00001d027725 // Zm00001d039040 // Zm00001d043137 // Zm00001d051945 // Zm00001d048998 // Zm00001d024519 // …
GO:0005739	C	mitochondrion	48	1235	1300	30113	0.79	1	// Zm00001d031217 // Zm00001d043274 // Zm00001d035475 // Zm00001d035267 // Zm00001d017783 // Zm00001d043529 // Zm00001d025892 // Zm00001d009084 // Zm00001d028485 // ZeamMp088 // Zm00001d011135 // Zm00001d016436 // Zm00001d002436 // Zm00001d018098 // Zm00001d016705 // Zm00001d048358 // Zm00001d033541 // Zm00001d017707 // Zm00001d044650 // Zm00001d014090 // Zm00001d006036 // Zm00001d043963 // Zm000…
GO:0055044	C	symplast	22	1235	529	30113	0.51	1	// Zm00001d012510 // Zm00001d042749 // Zm00001d035336 // Zm00001d041215 // Zm00001d019565 // Zm00001d051872 // Zm00001d038503 // Zm00001d045481 // Zm00001d051099 // Zm00001d025062 // Zm00001d003006 // Zm00001d031211 // Zm00001d051403 // Zm00001d042637 // Zm00001d014366 // Zm00001d011643 // Zm00001d041327 // Zm00001d018261 // Zm00001d020383 // Zm00001d002690 // Zm00001d002213 // Zm00001d054012
GO:0005623	C	cell	660	1235	15669	30113	0.17	1	// Zm00001d026703 // Zm00001d027652 // Zm00001d052200 // Zm00001d027557 // Zm00001d039133 // Zm00001d039131 // Zm00001d051545 // Zm00001d029360 // Zm00001d043735 // Zm00001d043325 // Zm00001d052584 // Zm00001d022518 // Zm00001d002801 // Zm00001d018034 // Zm00001d049002 // Zm00001d022517 // Zm00001d026014 // Zm00001d026016 // Zm00001d016907 // Zm00001d014866 // Zm00001d031619 // Zm00001d042767 // …
GO:0005759	C	mitochondrial matrix	9	1235	140	30113	0.13	1	// Zm00001d022274 // Zm00001d005513 // Zm00001d014090 // Zm00001d022560 // Zm00001d003423 // ZemaCp055 // Zm00001d038456 // Zm00001d007031 // Zm00001d007202
GO:0015630	C	microtubule cytoskeleton	12	1235	256	30113	0.37	1	// Zm00001d016016 // Zm00001d044982 // Zm00001d031619 // Zm00001d016273 // Zm00001d001939 // Zm00001d008216 // Zm00001d020532 // Zm00001d034239 // Zm00001d049938 // Zm00001d038961 // Zm00001d044701 // Zm00001d015348
GO:0032993	C	protein-DNA complex	6	1235	177	30113	0.73	1	// Zm00001d025406 // Zm00001d045478 // Zm00001d013392 // Zm00001d042730 // Zm00001d012276 // Zm00001d032070
GO:0031981	C	nuclear lumen	9	1235	1003	30113	1	1	// Zm00001d009430 // Zm00001d022396 // Zm00001d016381 // Zm00001d044629 // Zm00001d013392 // Zm00001d039133 // Zm00001d024519 // Zm00001d003378 // Zm00001d027725
