# Supplementary material for: Transcriptome Analysis Revealed ZmPTOX1 Is Required for Seedling Development and Stress Tolerance in Maize
Source: Plants (Basel). 2024 Aug 23;13(17):2346. doi: 10.3390/plants13172346 (PMC11397459; doi:10.3390/plants13172346)
Supplement: Supplementary file 1 [file plants-13-02346-s001.zip › Table S3 coDEGs in muG vs. OE and muW vs.OE .xlsx]

## Sheet: muG vs. OE
Table S3 coDEGs in muG vs. OE and muW vs.OE
Gene ID	baseMean	log2FoldChange	lfcSE	pvalue	padj
Zm00001d027230	630.799	0.271198	0.119141	0.0154017	0.0715688
Zm00001d027231	22.6962	-1.26381	0.602721	0.00198519	0.0148705
Zm00001d027233	3.16619	0.0954099	0.363145	0.303895	0.547353
Zm00001d027236	7.29911	-0.0756471	0.339533	0.553633	0.759809
Zm00001d027239	733.026	1.03844	0.133295	7.10064e-16	9.54783e-14
Zm00001d027240	932.638	0.0990074	0.132907	0.423625	0.660633
Zm00001d027242	599.152	-0.181132	0.150986	0.184038	0.402974
Zm00001d027250	2.22103	0.126673	0.382639	0.0736131	0.219351
Zm00001d027253	4.31883	-0.370685	0.746819	0.000347262	0.0036533
Zm00001d027254	14.9918	-1.60501	0.819741	0.00203608	0.0152008
Zm00001d027256	1.56364	0.0187009	0.349175	0.8107	0.915549
Zm00001d027257	731.693	0.400767	0.141817	0.00209827	0.0155847
Zm00001d022649	35.1311	-0.0715525	0.266009	0.689756	0.849491
Zm00001d027259	633.229	0.117064	0.134552	0.347762	0.591552
Zm00001d027265	451.005	0.0647624	0.157941	0.648173	0.823468
Zm00001d027266	770.468	-0.815405	0.12533	1.22896e-11	8.40028e-10
Zm00001d022650	16.096	0.0460491	0.297967	0.783901	0.902683
Zm00001d027267	532.052	-0.014551	0.129069	0.902845	0.957842
Zm00001d027268	189.171	-0.362988	0.168135	0.0149481	0.0699957
Zm00001d027271	1247.76	-0.0724531	0.113804	0.500699	0.721395
Zm00001d027275	122.376	0.351673	0.246463	0.066221	0.204928
Zm00001d027276	530.215	-0.608341	0.144666	6.45234e-06	0.000122321
Zm00001d027278	1365.85	0.100396	0.102949	0.308407	0.552007
Zm00001d027288	268.407	0.47146	0.153725	0.000773186	0.00697986
ENSRNA049464979	8.37768	0.26405	0.441567	0.110056	0.288862
Zm00001d027289	19.055	-1.78609	0.573672	9.76458e-05	0.00126728
Zm00001d027291	16.1566	-4.80831	1.09936	1.49724e-06	3.44645e-05
Zm00001d027292	20.3767	0.298513	0.418696	0.127096	0.317031
Zm00001d027293	4793.39	0.116115	0.100903	0.230152	0.463824
Zm00001d027295	2.53972	-0.0357048	0.346909	0.696274	0.853673
Zm00001d027296	80.0341	0.054714	0.202488	0.744142	0.882128
Zm00001d027298	831.031	-0.172093	0.139254	0.178291	0.394427
Zm00001d027299	1034.11	-0.202606	0.10591	0.0442868	0.154598
Zm00001d022653	25.3278	-0.185331	0.306279	0.32344	0.56659
Zm00001d027302	362.912	0.0222212	0.130869	0.856421	0.935248
Zm00001d027304	105.946	-0.345286	0.236433	0.0654297	0.203215
Zm00001d027307	654.86	-0.34728	0.133482	0.00497009	0.0302571
Zm00001d027309	3671.76	-0.19928	0.113792	0.0597812	0.190672
Zm00001d027311	25.2199	0.0785573	0.278575	0.66221	0.832525
Zm00001d027312	37.5574	-0.292451	0.316014	0.154753	0.360328
Zm00001d027314	357.497	-0.974752	0.17229	1.86581e-09	8.61386e-08
Zm00001d027315	9.34866	2.89741	0.972779	0.000233152	0.00261732
Zm00001d027317	353.642	0.0690279	0.132873	0.575687	0.776587
Zm00001d027318	560.303	0.0975831	0.110137	0.35169	0.595352
Zm00001d027319	123.533	0.176625	0.20084	0.291573	0.53438
Zm00001d027320	502.54	0.189525	0.145435	0.153131	0.357613
Zm00001d027321	616.535	0.107865	0.125207	0.359975	0.602783
Zm00001d027322	260.218	0.500813	0.184011	0.00203914	0.0152168
Zm00001d027323	168.799	0.0953957	0.183857	0.546595	0.754943
Zm00001d027324	628.525	0.0318735	0.113166	0.767142	0.894393
Zm00001d027325	57.7528	-0.0398937	0.241859	0.821726	0.920286
Zm00001d027326	740.889	0.43678	0.110789	3.45583e-05	0.00051726
Zm00001d027329	322.807	0.0315328	0.136523	0.803542	0.911901
Zm00001d027330	1.59726	0.0958984	0.370592	0.154221	0.359538
Zm00001d027332	91.4298	0.0668158	0.220876	0.702614	0.857428
Zm00001d027333	676.51	0.00479207	0.114088	0.9662	0.986089
Zm00001d027334	1105.84	-0.395541	0.121006	0.000506882	0.00498586
Zm00001d027337	2.17974	-0.0717837	0.358997	0.347659	0.591497
Zm00001d027338	2.3027	-0.0500909	0.351486	0.553449	0.759808
Zm00001d027339	119.188	0.177114	0.193845	0.279798	0.521827
Zm00001d027340	1676.93	-0.185714	0.104871	0.0608197	0.193107
Zm00001d027341	6.75538	0.0461821	0.329396	0.733239	0.87523
Zm00001d027342	455.575	0.0336949	0.140951	0.796539	0.908462
Zm00001d027343	13.5995	0.186603	0.344088	0.292586	0.535171
Zm00001d027344	41.1166	-0.172173	0.308659	0.353815	0.597584
Zm00001d027345	19.2924	0.125755	0.300845	0.483338	0.707808
Zm00001d027346	9.28788	0.15875	0.370639	0.259817	0.498776
Zm00001d027347	488.641	-0.0583997	0.117593	0.597976	0.790729
Zm00001d027348	26.1669	0.0344129	0.284231	0.845255	0.931529
Zm00001d027349	450.649	-0.0188437	0.145523	0.886062	0.950059
Zm00001d027350	4.64344	0.145299	0.374722	0.231724	0.465853
Zm00001d027351	388.581	-0.101444	0.126572	0.389892	0.63093
Zm00001d027352	171.016	-0.127121	0.176276	0.405834	0.64521
Zm00001d027353	17.6956	0.000422405	0.299941	0.999992	0.999992
Zm00001d027354	462.549	0.0345609	0.130333	0.776614	0.898969
Zm00001d027355	13.8086	0.0544811	0.313225	0.729314	0.872712
Zm00001d027359	354.817	0.0750486	0.132568	0.542575	0.752077
Zm00001d027361	698.723	-0.266756	0.11979	0.0175571	0.07901
Zm00001d027362	282.626	-0.227805	0.164328	0.117434	0.300852
Zm00001d027363	275.803	0.168158	0.214217	0.332438	0.575648
Zm00001d027365	17.2922	-0.337546	0.401813	0.111523	0.291511
Zm00001d027366	1015.41	-0.0442506	0.10811	0.64501	0.821729
Zm00001d027367	868.973	0.460955	0.149143	0.000744994	0.00679736
Zm00001d027369	911.991	0.115897	0.11443	0.284734	0.527157
Zm00001d027370	2.21972	-0.161583	0.4017	0.0702052	0.212751
Zm00001d027371	277.516	0.341189	0.180595	0.0304763	0.118794
Zm00001d027373	51.8793	-0.270633	0.274058	0.168817	0.381387
Zm00001d027374	199.786	-0.0396999	0.166001	0.786291	0.903871
Zm00001d027375	13.4352	0.906876	0.719751	0.0120231	0.0593603
Zm00001d027376	440.069	-0.102142	0.131378	0.401322	0.641259
Zm00001d027383	49.4602	-2.19005	0.35498	4.19908e-11	2.63589e-09
Zm00001d027384	132.962	-0.329786	0.197829	0.0487536	0.165679
Zm00001d027385	251.798	0.679054	0.188901	6.25776e-05	0.000861694
Zm00001d027386	35.6166	0.415652	0.33158	0.0622934	0.196554
Zm00001d027387	22.031	0.0268722	0.293234	0.871855	0.942772
Zm00001d027388	12.2913	-0.0460231	0.305602	0.774052	0.897979
Zm00001d027389	1001.34	-0.317587	0.118018	0.0042135	0.0266946
Zm00001d027392	1381.95	0.0328312	0.108457	0.752287	0.885676
Zm00001d027393	8.67874	-0.0413557	0.321656	0.771382	0.896676
Zm00001d027394	38.7105	0.0654486	0.260319	0.717376	0.865317
Zm00001d027395	16.443	0.0223027	0.301064	0.892867	0.953551
Zm00001d027399	125.596	0.507919	0.203364	0.00381001	0.0247696
Zm00001d027401	357.08	0.218041	0.131096	0.0732015	0.218621
Zm00001d027403	13.4018	0.0923201	0.310915	0.581041	0.780313
Zm00001d027404	23.6131	1.77358	0.576492	0.00012305	0.00152693
Zm00001d027405	95.7288	0.021431	0.19902	0.897983	0.956028
Zm00001d027409	7.25575	0.0913536	0.335275	0.522163	0.73717
Zm00001d027411	20.253	0.461455	0.492409	0.057321	0.18547
Zm00001d027412	2282.8	0.0319665	0.123579	0.782502	0.90193
Zm00001d027415	478.304	-0.672658	0.134077	1.09637e-07	3.38498e-06
Zm00001d027416	53.485	0.187712	0.264103	0.321511	0.564658
Zm00001d027421	481.292	0.505412	0.158505	0.000469522	0.00466244
Zm00001d027422	1121.37	-0.227544	0.105217	0.0229532	0.0966642
Zm00001d027425	296.022	-1.46063	0.196538	7.58763e-15	8.52552e-13
Zm00001d022658	5.45928	0.195361	0.408739	0.128816	0.319149
Zm00001d027427	604.983	-0.455522	0.116763	3.77646e-05	0.00055913
Zm00001d027429	127.872	0.28472	0.192981	0.0823644	0.236658
Zm00001d027430	159.895	0.384271	0.184771	0.0169744	0.077036
Zm00001d027431	17.5447	-0.0740351	0.311719	0.645226	0.821801
Zm00001d022659	2.01344	-0.0711599	0.357754	0.3739	0.61637
Zm00001d027434	28.0984	0.00970197	0.261667	0.958099	0.982167
Zm00001d027435	572.403	0.16028	0.179321	0.302138	0.545397
Zm00001d027436	129.134	0.0270717	0.193708	0.869536	0.941506
Zm00001d027437	1.62837	0.0823225	0.362928	0.28678	0.529455
Zm00001d027439	193.28	-0.48496	0.19519	0.00423943	0.0268105
Zm00001d027441	6.47124	-0.10679	0.344917	0.436998	0.671516
Zm00001d027442	2843.23	0.1744	0.0995093	0.067814	0.208145
Zm00001d027443	11.9934	0.177373	0.355628	0.28586	0.528248
Zm00001d027444	474.835	0.165064	0.134065	0.183711	0.402546
Zm00001d027445	427.531	0.602602	0.148283	1.19541e-05	0.000207883
Zm00001d027446	177.475	-0.553992	0.172774	0.000371358	0.00385733
Zm00001d027447	551.184	-0.123165	0.121855	0.28068	0.522798
Zm00001d027448	107.423	-0.430371	0.235083	0.0233089	0.0977676
Zm00001d027449	15.303	-0.183748	0.355379	0.27976	0.521796
Zm00001d027450	110.866	0.0542569	0.189996	0.738186	0.878575
Zm00001d027451	114.028	0.97909	0.237069	4.23548e-06	8.55686e-05
Zm00001d027454	194.254	-0.139596	0.174512	0.357982	0.601113
Zm00001d027455	2381.06	-0.0299742	0.134558	0.805381	0.912893
Zm00001d027456	2711.59	-0.0399636	0.182593	0.800421	0.909912
Zm00001d027457	3.27574	0.123008	0.376106	0.184175	0.403171
Zm00001d027458	69.7542	0.17586	0.237849	0.336461	0.580148
Zm00001d027460	367.986	0.000100618	0.142269	0.999451	0.999606
Zm00001d027461	8.27245	-0.0259264	0.327206	0.842801	0.930158
Zm00001d027462	175.482	-0.379487	0.23726	0.0448002	0.155926
Zm00001d027466	273.444	-0.180353	0.169452	0.225235	0.45729
Zm00001d027468	2457.01	0.233863	0.0991952	0.0136446	0.0652961
Zm00001d027469	71.4844	-0.14754	0.244331	0.41933	0.657394
Zm00001d027470	873.953	-0.299907	0.470605	0.0861294	0.244028
Zm00001d027471	13.158	-0.0940574	0.315842	0.561507	0.766079
Zm00001d027472	2091.69	-1.04213	0.22722	4.55412e-07	1.19598e-05
Zm00001d027474	1.95542	-0.0783688	0.363622	0.250897	0.489055
Zm00001d027478	153.835	0.163402	0.207805	0.338104	0.581747
Zm00001d027479	80.2446	0.0997035	0.218519	0.568722	0.771134
Zm00001d027480	312.724	-0.00878778	0.162372	0.949914	0.979333
Zm00001d027481	312.279	0.0784617	0.219496	0.653435	0.826518
Zm00001d027484	487.09	0.31567	0.120347	0.00522854	0.0315031
Zm00001d027485	9.36125	0.00323189	0.315174	0.984609	0.993329
Zm00001d027486	711.059	-0.413106	0.134569	0.000955945	0.00829733
Zm00001d027487	2436.78	0.0802704	0.119703	0.477524	0.70282
Zm00001d027488	56602.3	-0.089168	0.096464	0.420894	0.65821
Zm00001d027489	2.0602	0.00251934	0.348962	0.97487	0.989426
Zm00001d027493	291.128	0.0933923	0.168489	0.53045	0.743155
Zm00001d027499	49.1813	-0.0585173	0.237519	0.736611	0.87738
Zm00001d027500	1.86381	-0.112399	0.37632	0.13072	0.322145
Zm00001d027502	1152.62	-0.670995	0.217803	0.000389001	0.00399673
Zm00001d027503	588.26	0.0479004	0.138428	0.709149	0.86109
Zm00001d027504	8.36058	-0.18926	0.386853	0.195574	0.418806
Zm00001d027505	267.466	0.0596988	0.186369	0.708841	0.860936
Zm00001d027506	254.783	0.0640042	0.143702	0.628234	0.810411
Zm00001d027508	143.274	-0.656774	0.225018	0.000679377	0.00631562
Zm00001d027509	59.2333	0.122823	0.24109	0.498984	0.720232
Zm00001d027510	2499.12	-0.252178	0.101146	0.00874005	0.0465428
Zm00001d027511	14321.5	-0.141538	0.140758	0.271433	0.512913
Zm00001d027512	51.7437	0.993549	0.435214	0.00188674	0.0142851
Zm00001d027514	434.171	-0.291397	0.124204	0.0119853	0.0592334
Zm00001d027515	186.035	0.611343	0.193628	0.00036578	0.00380807
Zm00001d027516	310.518	0.0557713	0.140405	0.666293	0.835013
Zm00001d027517	1082.17	-0.13256	0.12627	0.260073	0.498916
Zm00001d027518	531.277	0.0420567	0.152334	0.761495	0.890468
Zm00001d027519	50.4604	-0.370981	0.313599	0.0830223	0.238009
Zm00001d027520	42.4445	0.585116	0.351077	0.0170767	0.0774461
Zm00001d027523	142.332	-0.0385116	0.188247	0.808981	0.914573
Zm00001d027524	57.7642	-0.104355	0.284456	0.560499	0.76534
Zm00001d027525	128.383	0.15058	0.217139	0.388524	0.629638
Zm00001d027527	530.919	0.23692	0.192906	0.14755	0.348473
Zm00001d027530	26.5865	0.342524	0.372885	0.113732	0.295046
Zm00001d027532	79.1466	0.0132817	0.29533	0.939093	0.974539
Zm00001d027533	616.934	-0.0384195	0.143466	0.768799	0.895388
Zm00001d027535	146.788	-0.138909	0.177181	0.365427	0.608394
Zm00001d027536	763.127	-0.0190963	0.153811	0.889275	0.951574
Zm00001d027537	74.4482	-1.16024	0.389718	0.000217949	0.00246578
Zm00001d027542	452.865	1.0427	0.137469	3.68474e-15	4.44462e-13
Zm00001d027544	630.031	0.138733	0.110352	0.185765	0.405637
Zm00001d027546	2.51001	-0.0689408	0.357527	0.382142	0.623524
Zm00001d027548	189.425	0.0238009	0.165971	0.872759	0.943295
Zm00001d027550	21.2922	0.271279	0.359758	0.174672	0.389643
Zm00001d027554	2.06943	0.0118508	0.346442	0.891078	0.952599
Zm00001d027555	586.424	-0.17405	0.129514	0.148001	0.349072
Zm00001d027556	159.1	-0.41586	0.173753	0.00686817	0.0387094
Zm00001d027557	396.754	-0.268528	0.23867	0.148272	0.349509
Zm00001d027558	1662.96	-0.419377	0.105753	3.35422e-05	0.000505743
Zm00001d027567	118.128	1.3657	2.2935	0.00637814	0.0366387
Zm00001d027570	192.754	0.238949	0.183075	0.12987	0.320864
Zm00001d027571	413.79	-0.0766834	0.121833	0.502184	0.722376
Zm00001d027572	109.167	-0.159755	0.205684	0.34325	0.586674
Zm00001d027573	1256.93	-0.316651	0.124599	0.0064995	0.0371938
Zm00001d027576	345.703	0.29311	0.165608	0.0465224	0.160173
Zm00001d027578	6.10142	-0.17448	0.408175	0.0744111	0.220553
Zm00001d027580	282.793	0.248047	0.22973	0.172418	0.386613
Zm00001d027581	1588	-0.232804	0.162461	0.106799	0.283344
Zm00001d027582	132.619	0.125751	0.192858	0.44078	0.674685
Zm00001d027585	9.67187	0.173425	0.359534	0.286959	0.529722
Zm00001d027588	384.421	0.39238	0.142122	0.00267882	0.0188768
Zm00001d027589	1.83127	-0.0644362	0.355791	0.425113	0.661604
Zm00001d027590	3.80862	0.107123	0.365487	0.273425	0.515174
Zm00001d027593	276.425	-0.0573511	0.222614	0.739749	0.879627
Zm00001d027595	1374.38	0.327532	0.143049	0.0121692	0.0598295
Zm00001d027596	611.648	-0.140232	0.141127	0.277515	0.519151
Zm00001d027597	222.077	-0.174504	0.155233	0.210267	0.437772
Zm00001d027598	164.589	0.683721	0.247904	0.00104952	0.00895475
Zm00001d027601	11.0442	0.364294	0.525525	0.069146	0.210944
Zm00001d027606	193.695	-1.48981	0.234891	1.6584e-11	1.1211e-09
Zm00001d027607	3.90886	-0.277654	0.496643	0.0405573	0.145374
Zm00001d027610	16.7499	-0.135114	0.313719	0.439514	0.673545
Zm00001d027611	10.162	0.189797	0.363567	0.256594	0.495253
Zm00001d027612	1393.56	0.364155	0.0978377	0.000106812	0.00136123
Zm00001d027613	797.222	-0.523916	0.120729	4.52974e-06	9.06207e-05
Zm00001d027616	2.66424	-0.101438	0.36934	0.203392	0.429161
Zm00001d027618	418.578	0.824389	0.211997	1.44728e-05	0.000244597
Zm00001d027619	362.097	0.623602	0.148981	6.81862e-06	0.000128375
Zm00001d027621	36.397	-0.206259	0.35203	0.254375	0.493012
Zm00001d027622	21.0184	-0.311302	0.37835	0.1348	0.329006
Zm00001d027624	1543.57	-0.217684	0.095289	0.0172933	0.078123
Zm00001d027625	1934.13	-0.384901	0.0995103	5.48076e-05	0.000767349
Zm00001d022667	38.6517	-0.304541	0.299368	0.135388	0.330014
Zm00001d027626	334.677	0.324517	0.1786	0.0377267	0.138028
Zm00001d027630	135.305	0.530503	0.244933	0.00808992	0.0439773
Zm00001d027633	47.6972	0.298681	0.28018	0.136347	0.331335
Zm00001d027636	2.00672	0.0608341	0.355226	0.445651	0.678892
Zm00001d027637	14.7033	0.0277331	0.301908	0.866302	0.939936
Zm00001d027646	43.7068	-0.136451	0.257589	0.457856	0.68858
Zm00001d027648	217.047	0.377274	0.170279	0.0125858	0.0613022
Zm00001d027649	9.19241	0.264876	0.43778	0.110687	0.289934
Zm00001d027652	1922.36	-0.0468641	0.148695	0.719932	0.86667
Zm00001d027655	10.6619	0.337602	0.510635	0.0723436	0.21704
Zm00001d027656	1148.97	-0.163659	0.148468	0.224032	0.455602
Zm00001d027659	1084.53	-0.0227211	0.110346	0.827425	0.922861
Zm00001d027665	572.88	0.328731	0.140231	0.0107029	0.0542574
Zm00001d022669	5625.25	-0.105006	0.370748	0.1982	0.42209
Zm00001d027667	3015.36	-0.109101	0.134033	0.380797	0.622269
Zm00001d027671	879.849	0.165767	0.118383	0.123957	0.311755
Zm00001d027672	205.77	0.0884771	0.173427	0.561273	0.765855
Zm00001d027675	306.568	-0.292532	0.177215	0.0579579	0.186728
Zm00001d027676	118.106	-0.120925	0.18996	0.453329	0.68478
Zm00001d027677	64.0531	-0.138589	0.222229	0.428628	0.664794
Zm00001d027680	235.872	-0.0304545	0.16668	0.834854	0.926235
Zm00001d027682	47.232	-0.194063	0.275735	0.306353	0.55021
Zm00001d027683	109.582	0.391077	0.237244	0.0398591	0.143625
Zm00001d027684	1.56635	-0.00563469	0.349243	0.938788	0.974387
Zm00001d027686	10.2563	-0.133866	0.350804	0.356557	0.599773
Zm00001d027688	598.325	0.183318	0.119027	0.101714	0.273919
Zm00001d027694	4918.09	0.049188	0.0938594	0.589635	0.78602
Zm00001d027695	118.935	0.330516	0.592269	0.0179701	0.0804275
Zm00001d027699	244.573	-0.253473	0.151671	0.0643956	0.201045
Zm00001d027701	418.67	0.058483	0.135659	0.640351	0.818679
Zm00001d027703	91.4972	4.0778	0.40748	3.57435e-24	1.23879e-21
Zm00001d027706	332.676	0.298051	0.16781	0.0447706	0.155845
Zm00001d027707	1809.31	-0.133448	0.0961801	0.148683	0.350243
Zm00001d027708	59.3276	0.402675	0.282257	0.0532767	0.176254
Zm00001d027709	167.111	-0.190049	0.164327	0.19161	0.413431
Zm00001d027710	2.30478	-0.0534802	0.354727	0.469145	0.696653
Zm00001d027711	1306.32	-0.290265	0.1058	0.00393839	0.0254229
Zm00001d027714	827.347	0.179079	0.122034	0.116521	0.299334
Zm00001d027715	12.8459	0.155613	0.341723	0.352475	0.596352
Zm00001d027719	117.023	-0.476902	0.212113	0.00780345	0.0428137
Zm00001d027721	321.539	0.292301	0.165455	0.0468691	0.161257
Zm00001d027722	292.029	-0.320765	0.420771	0.114607	0.296358
Zm00001d027723	3873.86	-0.0797612	0.125042	0.490582	0.713503
Zm00001d027725	3.36695	0.143214	0.38487	0.138384	0.334369
Zm00001d027726	1247.58	0.137413	0.102743	0.162113	0.370912
Zm00001d027727	650.065	-0.777831	0.130282	4.09449e-10	2.12536e-08
Zm00001d027728	750.947	0.106001	0.109766	0.309965	0.553304
Zm00001d027729	423.496	-1.06578	0.133725	1.78032e-16	2.70422e-14
Zm00001d027731	4509.37	0.218046	0.123043	0.0584926	0.187926
Zm00001d027732	92.3044	-0.265819	0.455589	0.0886342	0.249003
Zm00001d027734	1515.52	-0.153729	0.118327	0.160948	0.369442
Zm00001d027738	19.171	8.01965	2.66013	4.41315e-09	1.86909e-07
Zm00001d027741	81.037	0.514967	0.245221	0.00973888	0.0504409
Zm00001d027742	172.9	-0.0788872	0.159427	0.578588	0.778804
Zm00001d027743	433.175	0.136723	0.150571	0.315829	0.558867
Zm00001d027744	1.71788	0.0376003	0.351863	0.612951	0.800058
Zm00001d027745	6.95857	0.28026	0.467772	0.0849175	0.241932
Zm00001d027748	36.166	-0.415034	0.336454	0.0634418	0.198941
Zm00001d027749	205.345	0.228068	0.215876	0.192486	0.414611
Zm00001d027751	216.261	-0.105739	0.156136	0.449486	0.681948
Zm00001d027752	408.519	0.00881018	0.15696	0.951554	0.980061
Zm00001d027755	31.9753	-0.219858	0.295892	0.256683	0.495253
Zm00001d027756	5528.35	-0.325464	0.0924647	0.00025708	0.00283548
Zm00001d027757	1440.27	0.00514028	0.158506	0.970483	0.987745
Zm00001d027758	173.668	-0.389982	0.241684	0.0416915	0.148552
Zm00001d027763	37.5647	-2.40592	0.485947	4.472e-08	1.52413e-06
Zm00001d027764	36.5391	-0.96738	0.399768	0.00132848	0.0108551
Zm00001d027767	125.616	0.37485	0.192632	0.0236081	0.0986959
Zm00001d027768	828.602	-0.0201347	0.171438	0.872428	0.943144
Zm00001d027769	2322.33	-0.0602534	0.114837	0.57964	0.779367
Zm00001d027773	1.56899	0.0269751	0.350807	0.711092	0.861883
Zm00001d027788	634.098	0.823714	0.268803	0.000288635	0.00312745
Zm00001d027789	43.869	-1.30415	0.559691	0.00109567	0.00929695
Zm00001d027790	194.646	0.155544	0.156762	0.269719	0.511049
Zm00001d027794	7.17242	-0.106616	0.34783	0.42535	0.661777
Zm00001d027799	442.97	0.583539	0.155837	4.82811e-05	0.000687133
Zm00001d027800	107.521	-0.124746	0.194802	0.444134	0.677537
Zm00001d027801	19.1105	1.02293	0.631305	0.00613687	0.0355138
Zm00001d027802	220.465	0.816031	0.175313	4.97256e-07	1.29128e-05
Zm00001d027803	91.1614	-0.0745031	0.195908	0.648061	0.823402
Zm00001d027805	98.8383	0.694568	0.241699	0.000735183	0.00673015
Zm00001d027807	1599.75	-0.296217	0.102918	0.00255776	0.0181694
Zm00001d027809	30.0505	0.0232813	0.268576	0.897469	0.955977
ENSRNA049472005	2.81685	0.118965	0.373692	0.193271	0.415828
Zm00001d027811	451.425	0.0683131	0.120084	0.546253	0.754612
Zm00001d027813	320.296	0.534817	0.194786	0.00168295	0.0130515
Zm00001d027815	52.8952	0.0630911	0.26311	0.7272	0.8714
Zm00001d027816	5.65343	-0.0122541	0.330615	0.920307	0.965879
Zm00001d027824	73.397	-0.227473	0.275604	0.237175	0.472365
Zm00001d027826	530.08	0.0855973	0.116884	0.438651	0.672809
Zm00001d022677	6.50928	-0.0481745	0.330679	0.716237	0.864367
Zm00001d027827	77.5153	-0.0126121	0.213304	0.939672	0.974604
Zm00001d027834	76.2743	8.14502	1.29692	2.79415e-12	2.11556e-10
Zm00001d027835	273.806	-0.185725	0.15516	0.181873	0.399799
Zm00001d027839	71.8667	1.19358	0.417476	0.000335029	0.00355042
Zm00001d027841	22146	-0.660191	0.0861136	3.98383e-15	4.78083e-13
Zm00001d027842	155.022	0.1009	0.175036	0.509833	0.728084
Zm00001d027843	5.05171	0.0121215	0.334537	0.920365	0.965899
Zm00001d027844	44.6256	1.44263	0.416406	3.17619e-05	0.000485143
Zm00001d027845	56.9325	0.0278571	0.234639	0.876679	0.945044
Zm00001d027846	1311.33	0.00340481	0.146844	0.981195	0.991997
Zm00001d027847	118.522	0.306763	0.22584	0.0918886	0.255492
Zm00001d027848	270.128	-0.0299045	0.139375	0.814488	0.91705
Zm00001d027850	1024.24	0.260487	0.11037	0.0127704	0.062091
Zm00001d027851	586.522	0.0531756	0.129892	0.659055	0.82983
Zm00001d022678	11.7243	0.322235	0.4436	0.108633	0.286786
Zm00001d027852	2.14498	0.0816451	0.358836	0.3558	0.599168
Zm00001d027854	7251.4	-0.27144	0.100053	0.00456017	0.0283149
Zm00001d027856	356.427	0.474513	0.141347	0.000283406	0.00308029
Zm00001d027859	1.99814	-0.0370593	0.352996	0.5927	0.787748
Zm00001d027861	317.12	1.77833	0.233336	1.92782e-15	2.40801e-13
Zm00001d027863	9.5251	2.44573	0.972427	0.000615772	0.00582748
Zm00001d027868	20.066	0.384595	0.434015	0.0852746	0.24245
Zm00001d027869	682.91	0.0135074	0.115831	0.904734	0.958464
Zm00001d027871	848.749	-0.133199	0.11483	0.219211	0.449286
Zm00001d027872	390.036	0.423257	0.145078	0.00150239	0.0119078
Zm00001d027873	19.0644	0.0814055	0.309168	0.62359	0.807079
Zm00001d027874	207.941	0.282507	0.161052	0.049704	0.168027
Zm00001d027875	31.4842	0.670916	0.416381	0.0145384	0.0684552
Zm00001d027876	561.044	0.153926	0.129884	0.202827	0.428298
Zm00001d027877	4.76169	0.28924	0.522074	0.0261493	0.10648
Zm00001d027879	1210.99	-0.549022	0.108981	1.40203e-07	4.2435e-06
Zm00001d027880	110.656	-0.288318	0.203745	0.0896797	0.250967
Zm00001d027881	38.7357	0.350576	0.339386	0.102807	0.276136
Zm00001d027882	2.01014	0.155435	0.403526	0.0207739	0.089399
Zm00001d027884	4463.15	-0.200689	0.0872942	0.0174554	0.0786963
Zm00001d027885	449.729	0.0704624	0.144645	0.595306	0.789236
Zm00001d027886	40.4956	-0.0126842	0.249832	0.941934	0.975553
Zm00001d027887	9.87135	-0.127532	0.356032	0.347604	0.591487
Zm00001d027888	15.1897	-0.0704643	0.304784	0.670296	0.837258
Zm00001d027892	63.9794	-1.23212	0.395448	0.000130118	0.00160091
Zm00001d027893	184.927	-0.75295	0.274732	0.000891236	0.00784358
Zm00001d027894	87.0749	-0.427721	0.310743	0.0497356	0.16811
Zm00001d027895	1850.33	-0.15003	0.0978435	0.10997	0.288862
Zm00001d027896	1028.85	-0.0756688	0.101771	0.437274	0.671618
Zm00001d027897	5.49221	5.37138	2.6546	0.00020867	0.00237499
Zm00001d027898	32.7233	-0.117372	0.267839	0.519777	0.735493
Zm00001d027900	58.305	-0.155111	0.291704	0.402858	0.642374
Zm00001d027901	26.6802	-0.0347481	0.318539	0.811168	0.915793
Zm00001d027903	22.2732	-0.0563082	0.288043	0.742611	0.881327
Zm00001d027904	107.368	0.0535999	0.220242	0.759756	0.889236
Zm00001d027907	115.897	-0.130581	0.213161	0.446797	0.679974
Zm00001d027911	57.7975	-1.65846	0.316973	1.13148e-08	4.43348e-07
Zm00001d027916	1784.35	0.441034	0.164689	0.00284952	0.0198804
Zm00001d027918	25.2303	0.558621	0.44376	0.0332024	0.125985
Zm00001d027920	1.90128	-0.00145507	0.34829	0.983687	0.993212
Zm00001d027921	454.979	-0.235128	0.124552	0.0431793	0.152077
Zm00001d027922	324.294	0.0319324	0.170876	0.832786	0.925126
Zm00001d027924	4.17719	0.0560494	0.345541	0.60053	0.792557
Zm00001d027925	337.395	0.121381	0.256826	0.509666	0.728016
Zm00001d027928	5.04446	0.309265	0.558896	0.0193463	0.0850555
Zm00001d027929	26.1238	0.149639	0.312814	0.404737	0.644331
Zm00001d027932	2.98994	0.238679	0.470746	0.0200166	0.0870534
Zm00001d027934	570.374	-0.629574	0.135667	8.12091e-07	2.00232e-05
Zm00001d027936	3748.8	-0.426959	0.132085	0.000515335	0.00505415
Zm00001d027937	70.0192	-0.102453	0.214365	0.550145	0.757338
Zm00001d027938	25.7433	0.00473699	0.272388	0.980167	0.991832
Zm00001d027941	92.9688	0.246878	0.2353	0.180535	0.39796
ENSRNA049471996	7.53613	-0.116519	0.347987	0.403509	0.643121
Zm00001d027943	876.083	-1.10864	0.272844	4.36075e-06	8.76674e-05
Zm00001d027944	163.06	0.583829	0.231754	0.00272085	0.0191346
Zm00001d027946	11.0202	-2.5652	1.24309	0.00119739	0.00999802
Zm00001d027947	2.01338	0.0372124	0.353047	0.597019	0.790135
Zm00001d027948	1.58511	-0.0393849	0.356143	0.479794	0.704769
Zm00001d027949	3.16985	-0.120575	0.375835	0.173378	0.387953
Zm00001d027950	135.622	-0.0705173	0.174	0.64138	0.819601
Zm00001d027954	23.9268	-0.269494	0.342634	0.182326	0.400473
Zm00001d027955	15.9472	0.0289941	0.340237	0.792602	0.90628
Zm00001d027956	7.28347	-0.196121	0.428616	0.0362754	0.13429
Zm00001d027957	409.405	0.0102535	0.158714	0.944356	0.976519
Zm00001d027962	409.041	0.0872499	0.129075	0.468911	0.696605
Zm00001d027963	46.3272	-0.205763	0.258268	0.273671	0.515401
Zm00001d027966	208.116	0.396094	0.219073	0.0286789	0.113896
Zm00001d027967	187.324	0.464499	0.205594	0.00808577	0.0439705
Zm00001d027969	410.87	0.0825427	0.130316	0.497225	0.718789
Zm00001d027971	554.585	-0.0794883	0.117507	0.473178	0.699603
Zm00001d027973	6.33782	0.348722	0.581923	0.0372418	0.136757
Zm00001d027974	13.3769	-3.41967	0.764056	6.7125e-07	1.68545e-05
Zm00001d027975	2.7835	-0.0167621	0.345183	0.853472	0.933912
Zm00001d027976	329.642	0.154556	0.155836	0.270897	0.512322
Zm00001d022686	3.15596	-0.0169244	0.346972	0.838028	0.927344
Zm00001d027982	821.703	-0.499479	0.148008	0.000243859	0.002714
Zm00001d027988	6.97475	0.0989294	0.352704	0.412125	0.650867
Zm00001d027991	7.78749	0.265881	0.443745	0.107797	0.28513
Zm00001d027992	22.7681	-0.351326	0.378935	0.1059	0.281741
Zm00001d027993	4.22433	4.70472	2.70115	0.000754605	0.0068544
Zm00001d027995	432.332	0.661558	0.217382	0.000452369	0.00453789
Zm00001d027996	62.4646	0.0295863	0.234259	0.870514	0.942094
Zm00001d027998	13.845	0.0236378	0.320585	0.870572	0.942094
Zm00001d027999	1361	0.0275772	0.12062	0.809775	0.915021
ENSRNA049472011	15.0076	-2.50986	1.1335	0.000874143	0.00772631
Zm00001d028002	20.0626	0.257745	0.345642	0.194645	0.417652
Zm00001d028004	4.5121	0.0913797	0.3507	0.441151	0.67496
Zm00001d028005	201.563	0.049602	0.155293	0.724176	0.869465
Zm00001d028006	117.081	0.0206188	0.184558	0.894085	0.95424
Zm00001d028007	34.0952	1.00803	0.842119	0.0100194	0.0515793
Zm00001d028008	16.8264	7.7447	2.67551	4.56195e-08	1.55264e-06
Zm00001d028009	239.336	-0.0522739	0.144442	0.691386	0.85066
Zm00001d028010	260.935	0.107415	0.155641	0.444338	0.677646
Zm00001d028011	2.88552	0.121559	0.37514	0.182853	0.401399
Zm00001d028012	45.2068	-0.794094	0.400751	0.00510137	0.0309262
Zm00001d028013	4.67354	0.0607101	0.345572	0.582626	0.781547
Zm00001d028017	2.84961	0.116305	0.372924	0.195208	0.418166
Zm00001d028018	126.822	-0.0981604	0.174093	0.517388	0.733732
Zm00001d028020	677.013	0.0961685	0.111107	0.362803	0.605542
Zm00001d028021	134.255	1.96341	0.300515	4.10931e-12	3.00946e-10
Zm00001d028022	611.703	-0.135611	0.121276	0.233263	0.46761
Zm00001d028024	536.123	0.14002	0.111942	0.187382	0.407541
Zm00001d028025	6.13908	-0.028842	0.332701	0.814347	0.91705
Zm00001d028026	125.991	-0.399446	0.296236	0.0593261	0.189836
Zm00001d028030	5.80876	-0.0580407	0.3372	0.642803	0.820493
Zm00001d028034	1853.06	0.203383	0.1007	0.0348154	0.130297
Zm00001d028035	21.0659	0.223913	0.357182	0.225978	0.457968
Zm00001d028038	968.863	0.346138	0.105845	0.0006138	0.00582258
Zm00001d028039	8.55112	-0.228382	0.41317	0.141873	0.339598
Zm00001d028040	235.636	0.00543244	0.147061	0.968787	0.987447
Zm00001d028045	1831.26	-0.567606	0.484063	0.0319303	0.122806
Zm00001d028046	3.22884	0.0336173	0.344873	0.72609	0.870612
Zm00001d028047	16.3325	-0.24327	0.365472	0.198867	0.42295
Zm00001d028050	263.549	0.151982	0.149424	0.262162	0.501128
Zm00001d028053	141.804	-0.0517362	0.185024	0.741986	0.881053
Zm00001d028054	1027.45	-0.644261	0.106068	2.87325e-10	1.52047e-08
Zm00001d028055	129.672	0.324944	0.231255	0.0794932	0.230535
Zm00001d028056	844.723	0.354989	0.16837	0.0176373	0.079342
Zm00001d028062	32.2465	0.0793468	0.284743	0.654149	0.82691
Zm00001d028064	24.4018	0.105935	0.280713	0.560202	0.765062
Zm00001d028071	321.684	-0.153388	0.150502	0.259568	0.49844
Zm00001d028073	13.0335	-0.0419495	0.306116	0.790814	0.905474
Zm00001d028074	64.7487	-0.142198	0.226152	0.420851	0.65821
Zm00001d028075	240.452	-0.276281	0.160986	0.0542063	0.178466
Zm00001d028077	5.95828	-0.0535704	0.339259	0.652995	0.826105
Zm00001d028083	6.02832	-0.140343	0.359694	0.312204	0.555529
Zm00001d028084	387.256	-0.275116	0.131405	0.0238314	0.0994098
Zm00001d022692	15.1764	-0.548302	0.691061	0.0329613	0.125388
Zm00001d028086	71.8004	0.0906127	0.235267	0.614234	0.800787
Zm00001d028088	404.724	0.0515549	0.128442	0.668456	0.83602
Zm00001d028089	6.15932	0.0295529	0.330067	0.820008	0.919412
Zm00001d028092	1.38602	0.0190813	0.353462	0.737048	0.877773
Zm00001d028093	386.984	1.03072	0.204212	5.04092e-08	1.69456e-06
Zm00001d028094	302.448	0.520646	0.220766	0.00510399	0.0309268
Zm00001d028096	435.702	-0.0240602	0.13569	0.847091	0.931795
Zm00001d028097	342.297	0.193597	0.133119	0.116189	0.298909
Zm00001d028098	240.307	-0.168565	0.169121	0.256693	0.495253
Zm00001d028100	704.541	0.155077	0.124486	0.183048	0.401557
Zm00001d028102	136.659	-0.269832	0.183035	0.0876733	0.246783
Zm00001d028103	2.82007	-0.121913	0.373636	0.20316	0.428817
Zm00001d028104	166.443	0.408057	0.179836	0.00974136	0.0504431
Zm00001d028105	196.899	0.34887	0.168546	0.0195487	0.0855631
Zm00001d028107	36.8608	0.186434	0.309486	0.323068	0.566249
Zm00001d028108	1.38305	0.0907645	0.371633	0.0890379	0.249653
Zm00001d028109	446.151	-0.0440022	0.116909	0.689502	0.849333
Zm00001d028110	1.98233	-0.0346097	0.352085	0.622974	0.80669
Zm00001d028111	366.927	-0.339455	0.159906	0.0179571	0.0803839
Zm00001d028112	240.894	-0.263095	0.161508	0.0675395	0.207536
Zm00001d028113	70.6531	0.0909345	0.223175	0.605264	0.79569
Zm00001d028114	180.219	0.251614	0.194123	0.126448	0.315921
Zm00001d028116	182.342	0.0178376	0.266679	0.922469	0.966663
Zm00001d028117	1320.49	0.401781	0.205354	0.0206356	0.0889178
Zm00001d028119	88.922	-0.463959	0.381257	0.049759	0.168167
Zm00001d028122	10.4605	0.130933	0.35465	0.353834	0.597584
Zm00001d028128	74.7182	0.309473	0.25497	0.110022	0.288862
Zm00001d028130	31.3619	-0.0646921	0.274208	0.714941	0.863825
Zm00001d028138	27.1052	-0.303195	0.379592	0.140707	0.337924
Zm00001d028139	16.3606	-0.0187824	0.298058	0.906892	0.959493
Zm00001d028140	468.79	-0.178429	0.154545	0.19899	0.422999
Zm00001d028143	685.078	0.0413612	0.110391	0.694554	0.852602
Zm00001d028144	789.843	-0.646745	0.157979	9.15877e-06	0.000165106
Zm00001d028151	446.062	-0.4707	0.295547	0.0300136	0.11753
Zm00001d028152	237.625	-0.823012	0.158835	3.37759e-08	1.18732e-06
Zm00001d028153	1680.44	0.216337	0.135235	0.0832106	0.238449
Zm00001d028154	88.1145	-0.0714999	0.208189	0.671538	0.837979
Zm00001d028161	26.2295	-0.0356094	0.272218	0.83816	0.927449
Zm00001d028162	172.966	-0.282869	0.262803	0.145771	0.345608
Zm00001d028164	1586.9	0.77055	0.200028	1.88266e-05	0.000307614
Zm00001d028165	3.51523	0.0829158	0.362452	0.299091	0.542194
Zm00001d028167	9.02946	1.32479	0.943938	0.00655778	0.0374228
Zm00001d028169	7.77599	1.87029	1.2308	0.00450069	0.0280447
Zm00001d028170	3.90238	-0.038293	0.342286	0.712804	0.862848
Zm00001d028171	165.421	-0.626628	0.232707	0.00144569	0.0116078
Zm00001d028172	115.3	2.60783	0.384438	1.16714e-12	9.47846e-11
Zm00001d028173	239.744	0.0604065	0.149452	0.657328	0.828673
Zm00001d028174	261.856	-0.0433043	0.144861	0.742124	0.881088
Zm00001d028177	1020.53	-0.121046	0.123785	0.295694	0.538655
Zm00001d028179	15.8559	-0.301566	0.439921	0.112829	0.293363
Zm00001d028180	1066.82	0.0461096	0.181827	0.770875	0.896524
Zm00001d028181	211.242	0.321818	0.164736	0.028219	0.112597
Zm00001d028183	1314.61	0.232767	0.108317	0.0237586	0.0991735
Zm00001d028184	152.493	-1.03114	0.25701	5.95904e-06	0.000114362
Zm00001d028185	194.985	-0.60392	0.171928	0.000105322	0.00134701
Zm00001d028186	715.36	-0.112086	0.164175	0.438276	0.672546
Zm00001d028187	282.545	-0.33043	0.138812	0.00965156	0.0501152
Zm00001d028188	97.4744	-0.154696	0.207375	0.36131	0.60395
Zm00001d028189	89.4067	0.0414146	0.21449	0.811326	0.915828
Zm00001d028191	251.064	-0.202567	0.169719	0.173624	0.38822
Zm00001d028193	791.524	-0.133471	0.111529	0.206918	0.4337
Zm00001d028194	544.968	-0.16593	0.126876	0.160589	0.369024
Zm00001d028195	4.27445	0.15464	0.38348	0.186849	0.406807
Zm00001d028197	15.1448	0.400702	0.510324	0.0692992	0.211097
Zm00001d028199	19.9628	-0.140108	0.317573	0.420555	0.65815
Zm00001d028201	2045.9	-0.0534956	0.0891383	0.534399	0.745843
Zm00001d028203	630.612	-0.0770353	0.113321	0.472142	0.698533
Zm00001d028204	30.3185	-0.144349	0.295658	0.429289	0.665244
Zm00001d028205	159.323	-0.36308	0.220956	0.0445217	0.155213
Zm00001d028207	1804.66	-0.140517	0.100843	0.142095	0.339931
Zm00001d028208	1321.61	-0.165914	0.122431	0.147666	0.348595
Zm00001d028211	213.823	0.405884	0.181667	0.0107405	0.0544034
Zm00001d028213	1071.47	-0.0732043	0.106017	0.468542	0.696347
Zm00001d028214	340.84	-0.20687	0.156632	0.140468	0.337714
Zm00001d028216	2.18314	-0.0798304	0.362161	0.293992	0.53669
Zm00001d028217	7.95806	-0.032829	0.320178	0.818698	0.91934
Zm00001d028218	1360.72	0.126551	0.100386	0.188724	0.409606
Zm00001d028219	100.049	1.39509	0.341626	3.01702e-06	6.33987e-05
Zm00001d028220	244.388	0.11221	0.156102	0.424023	0.660835
Zm00001d028221	1009.81	0.270033	0.121867	0.0181769	0.0810876
Zm00001d028225	34.1049	0.885005	0.396574	0.00260305	0.0184592
Zm00001d028227	578.711	-0.0514148	0.123992	0.657444	0.828734
Zm00001d028228	46.2654	-0.439751	0.316344	0.0472251	0.162051
Zm00001d028229	55.0862	-0.104219	0.230572	0.556993	0.762584
Zm00001d028230	1599.41	0.000888832	0.104154	0.993533	0.997302
Zm00001d028231	4.09589	-0.0382242	0.346226	0.683917	0.845728
Zm00001d028232	518.998	-0.228513	0.163107	0.114995	0.296979
Zm00001d028235	123.898	0.231372	0.201636	0.167867	0.379946
Zm00001d028237	120.201	0.486235	0.235128	0.0115203	0.0574193
Zm00001d028238	890.043	0.344084	0.144491	0.00926896	0.0486314
Zm00001d028240	1362.24	0.3115	0.0989364	0.00102545	0.00879206
Zm00001d028241	104.275	-0.0821163	0.206833	0.62607	0.808953
Zm00001d028243	8.61229	-0.0756073	0.324492	0.611033	0.799176
Zm00001d028244	166.017	0.0424401	0.15677	0.76438	0.892569
Zm00001d028252	23.6366	0.724773	0.525286	0.0164316	0.0752577
Zm00001d028256	165.343	0.380155	0.204945	0.0280527	0.112156
Zm00001d028257	88.6978	0.321698	0.238211	0.0869509	0.245499
Zm00001d028258	193.013	-0.414397	0.211594	0.0193258	0.0849956
Zm00001d028260	916.969	-0.19841	0.117551	0.0728887	0.21817
Zm00001d028261	624.75	-0.0923815	0.114124	0.391672	0.632192
Zm00001d028262	948.714	-0.3282	0.10444	0.000979193	0.00845439
Zm00001d028263	14.0962	-0.0454405	0.302891	0.778569	0.899799
Zm00001d028264	104.144	0.0506561	0.196556	0.759072	0.888648
Zm00001d028265	309.062	-0.175515	0.162461	0.223692	0.455284
Zm00001d028267	1577.63	-1.02347	0.128511	1.91548e-16	2.87404e-14
Zm00001d028269	153.558	0.0997115	0.195261	0.543949	0.753154
Zm00001d028272	1293.18	-0.244542	0.113914	0.0230607	0.097001
Zm00001d028273	26.6477	-0.0196333	0.311012	0.89547	0.954784
Zm00001d028274	17.6436	-0.0171339	0.294299	0.916047	0.963792
Zm00001d028275	24.5794	0.0174323	0.280708	0.921801	0.966458
Zm00001d028279	473.128	0.48122	0.155287	0.000682599	0.00633795
Zm00001d028280	65.5242	0.15275	0.261272	0.411197	0.649777
Zm00001d028282	34.1879	-1.84535	0.878563	0.00123957	0.0102868
Zm00001d028284	65.953	-1.31568	0.392608	5.43793e-05	0.000762457
Zm00001d028285	418.937	-0.0780857	0.125829	0.505655	0.724493
Zm00001d028293	902.116	-1.12947	0.287105	7.20345e-06	0.000134898
Zm00001d028294	167.726	-0.609149	0.205243	0.000669495	0.00624261
Zm00001d028295	468.941	0.707955	0.30823	0.00322543	0.0218525
Zm00001d028296	558.922	0.00241306	0.123365	0.984107	0.993329
Zm00001d028297	388.247	-0.239816	0.164695	0.099872	0.270596
Zm00001d028298	812.322	0.243469	0.154711	0.0805463	0.232657
Zm00001d028299	1690.95	-0.434474	0.11577	7.30456e-05	0.000986516
Zm00001d028303	213.436	-0.35153	0.341233	0.102228	0.27507
Zm00001d028304	81.5574	-0.443749	0.277667	0.0337219	0.127288
Zm00001d028307	165.986	0.273154	0.209457	0.113354	0.294415
Zm00001d028308	247.384	0.344311	0.161252	0.0171216	0.0775467
Zm00001d028309	232.278	0.463644	0.175956	0.00298019	0.0206282
Zm00001d028311	55.0147	-0.00460114	0.221058	0.977466	0.990794
Zm00001d028317	51.8519	-0.476062	0.312122	0.032719	0.124863
Zm00001d028318	9.33252	0.0366092	0.325716	0.79155	0.905997
Zm00001d028319	23.7089	-1.5441	0.477813	7.58914e-05	0.00101713
Zm00001d028325	312.905	-1.36752	0.369087	1.42499e-05	0.00024116
Zm00001d028328	30.9301	0.0129457	0.268273	0.943481	0.976214
Zm00001d028330	976.073	-0.818662	0.65889	0.0130405	0.0630304
Zm00001d028331	531.438	0.00458506	0.170472	0.977034	0.990641
Zm00001d028332	555.932	0.583222	0.131745	2.66223e-06	5.70143e-05
Zm00001d028338	284.109	0.634382	0.236001	0.00148113	0.0117987
Zm00001d028339	732.544	-0.244186	0.12717	0.0392012	0.141802
Zm00001d028341	22.1771	-0.26073	0.364122	0.181933	0.399895
Zm00001d028344	1177.78	-0.479742	0.141301	0.000240996	0.00268942
Zm00001d028347	2.06804	-0.138761	0.39168	0.0440943	0.154123
Zm00001d028349	1.82696	-0.0135327	0.35065	0.84362	0.930479
Zm00001d028352	229.853	0.0865243	0.149301	0.524269	0.738956
Zm00001d028354	157.449	-0.0592823	0.1799	0.701964	0.857
Zm00001d028355	116.66	0.388507	0.243086	0.0434562	0.152696
Zm00001d028357	28.4258	0.192077	0.317187	0.307111	0.55121
Zm00001d028358	80.1703	-0.0356546	0.208718	0.832657	0.925126
Zm00001d028359	753.587	-0.0931401	0.109709	0.374442	0.616562
Zm00001d028360	508.253	-0.352117	0.188628	0.0302081	0.117992
Zm00001d028362	27.3812	-0.157171	0.289351	0.398468	0.638353
Zm00001d028363	168.482	-0.800686	0.262762	0.000312989	0.00335733
Zm00001d028365	5.70437	2.61538	1.42244	0.00322827	0.0218536
Zm00001d028366	26.0742	-0.782808	0.528093	0.0116421	0.0579208
Zm00001d028367	4533.41	-0.191325	0.386646	0.197232	0.421037
Zm00001d028368	779.234	-0.157923	0.186887	0.321453	0.564631
Zm00001d028369	1364.85	-1.1935	0.264754	5.51391e-07	1.41187e-05
Zm00001d028370	201.929	0.319968	0.163505	0.0281225	0.112372
Zm00001d028371	53.7803	-0.558825	0.420667	0.0295381	0.116184
Zm00001d028372	454.527	0.212148	0.162506	0.142402	0.340303
Zm00001d028373	650.405	0.70745	0.137769	5.39466e-08	1.79387e-06
Zm00001d028374	3.04262	0.0211564	0.343912	0.824197	0.921488
Zm00001d028375	552.42	0.240299	0.113522	0.0251906	0.103474
Zm00001d028377	173.678	0.0614885	0.195677	0.709181	0.86109
Zm00001d028380	528.5	-0.0318232	0.124508	0.783857	0.902683
Zm00001d028384	1209.87	0.0583711	0.109242	0.57529	0.776237
Zm00001d028385	278.741	0.171693	0.155047	0.218696	0.448455
Zm00001d028386	550.458	-0.217064	0.11743	0.0493354	0.167217
Zm00001d028388	41.253	0.0737794	0.254719	0.684516	0.846103
Zm00001d028389	244.582	0.180236	0.191857	0.272136	0.513728
Zm00001d028391	36.8583	0.242765	0.310593	0.223916	0.455487
Zm00001d028392	4508.01	0.0882684	0.118683	0.431008	0.666759
Zm00001d028393	2.29949	0.0342627	0.346447	0.712352	0.862598
Zm00001d028394	4.84523	-0.138946	0.378929	0.193239	0.415795
Zm00001d028396	1373.72	0.0919496	0.0996322	0.336634	0.58023
Zm00001d028397	1259.82	-0.238144	0.168603	0.108802	0.287003
Zm00001d028398	3.35734	0.203488	0.433091	0.0441725	0.154353
Zm00001d028399	17.8696	0.275587	0.386374	0.162248	0.371113
Zm00001d028404	3.85251	0.0459783	0.341204	0.683866	0.845728
Zm00001d028406	54.5333	-0.840004	0.45519	0.00594424	0.0345821
Zm00001d028408	6.99597	2.12235	1.19667	0.00336749	0.022628
Zm00001d028409	420.262	0.295376	0.141693	0.0230307	0.0969078
Zm00001d028412	120.565	0.123808	0.220475	0.479565	0.704559
Zm00001d028414	365.483	1.62241	0.248744	5.03795e-12	3.64614e-10
Zm00001d028415	345.667	0.358525	0.145543	0.00707103	0.0396087
Zm00001d028416	21.1804	0.253912	0.354296	0.19858	0.422633
Zm00001d028417	670.331	-0.2185	0.121348	0.0545163	0.179295
Zm00001d028419	41.547	-0.288102	0.381851	0.150157	0.352558
Zm00001d028422	15.3848	0.07164	0.307687	0.662815	0.832856
Zm00001d028423	14.5906	0.0287565	0.319978	0.845072	0.931411
Zm00001d028424	401.698	0.120936	0.130013	0.317715	0.561115
Zm00001d028425	186.874	0.212606	0.171348	0.158973	0.366861
Zm00001d028426	133.315	0.650411	0.274467	0.00325969	0.02203
Zm00001d028427	17.6104	0.333238	0.399599	0.117712	0.301142
Zm00001d028428	997.099	0.389146	0.135669	0.00200155	0.0149839
Zm00001d028429	88.3284	0.314186	0.250415	0.101073	0.272956
Zm00001d028431	1.9875	0.0905019	0.37235	0.0596214	0.190311
Zm00001d028432	523.228	0.00517964	0.144475	0.969948	0.987497
Zm00001d028434	28.8633	-0.544547	0.496507	0.03621	0.134149
Zm00001d028436	3255.84	-0.330959	0.107003	0.00114897	0.00965077
Zm00001d028438	563.886	0.164356	0.116443	0.134852	0.329035
Zm00001d028439	90.8383	-0.197138	0.225612	0.269204	0.510466
Zm00001d028440	2.53093	-0.043339	0.351228	0.59475	0.78912
Zm00001d028443	147.606	-0.210003	0.185519	0.186082	0.406077
Zm00001d028450	575.961	0.354081	0.141768	0.00649547	0.0371794
Zm00001d028453	215.465	-0.020994	0.155204	0.879602	0.946532
Zm00001d028454	7.81157	-0.0577788	0.334155	0.652497	0.825955
Zm00001d028456	39.292	-0.219941	0.284151	0.255926	0.494529
Zm00001d028457	4.25313	0.144727	0.376366	0.218338	0.448154
Zm00001d028458	141.05	-0.119389	0.187971	0.453713	0.685082
Zm00001d022713	20.5948	-0.051332	0.297793	0.755905	0.887021
Zm00001d028463	123.895	0.285372	0.205047	0.0947138	0.261057
Zm00001d028464	490.946	0.010433	0.132295	0.934718	0.972542
Zm00001d028465	46.403	0.589708	0.355405	0.0170843	0.0774491
Zm00001d028469	8.3012	0.19064	0.373544	0.237945	0.473237
Zm00001d028471	54738.2	-0.0793405	0.10727	0.442361	0.676028
Zm00001d028472	707.78	0.0956142	0.11819	0.389979	0.630966
Zm00001d028473	65.5086	0.417789	0.29877	0.0506387	0.170295
Zm00001d028474	711.469	-0.395406	0.1392	0.00206379	0.0153671
Zm00001d028475	526.92	-0.766723	0.224302	9.69995e-05	0.00126022
Zm00001d028477	1110.96	-0.0787282	0.130421	0.515445	0.732302
Zm00001d028481	1813.32	-0.0550473	0.0931195	0.539531	0.749858
Zm00001d028482	16.4213	-0.0616545	0.300215	0.709846	0.861274
Zm00001d028484	22.5406	0.0022085	0.276641	0.991556	0.996654
Zm00001d028485	91.9356	0.135656	0.19828	0.413126	0.651555
Zm00001d028490	459.002	-0.00259417	0.131025	0.981932	0.992324
Zm00001d028493	105.242	0.0467796	0.1845	0.76817	0.895041
Zm00001d028494	3.81487	0.100551	0.364023	0.285741	0.528228
Zm00001d028502	4.05354	0.0408705	0.341489	0.708597	0.860847
Zm00001d028505	259.518	-0.0937157	0.154274	0.499157	0.720233
Zm00001d028509	779.988	0.0943264	0.112595	0.372425	0.615217
Zm00001d028510	23.6441	-3.24729	0.785519	1.96289e-06	4.37905e-05
Zm00001d028511	665.203	0.218231	0.130149	0.0712584	0.214917
Zm00001d028513	113.757	0.293633	0.215501	0.0970926	0.265516
Zm00001d028514	151.803	0.222981	0.231407	0.219268	0.449345
Zm00001d028515	657.483	0.390458	0.129098	0.00118075	0.00987582
Zm00001d028522	6.94125	0.183497	0.39941	0.150008	0.352353
Zm00001d028528	256.794	-0.0813576	0.166764	0.579484	0.779365
Zm00001d028529	555.975	0.0352709	0.112287	0.741274	0.880477
Zm00001d028530	81.8671	0.308562	0.2613	0.115777	0.298104
Zm00001d028531	171.696	-0.00793859	0.186771	0.958269	0.982234
Zm00001d028532	434.98	0.120362	0.131748	0.325115	0.56835
Zm00001d028533	241.256	0.100579	0.150384	0.460859	0.690811
Zm00001d028534	132.839	0.206001	0.191617	0.205173	0.431402
Zm00001d028535	274.99	-0.0311461	0.141381	0.808653	0.914413
Zm00001d028536	2928.48	-0.429604	0.145311	0.00132621	0.0108419
Zm00001d028537	22.6208	-0.514306	0.550006	0.0423673	0.150221
Zm00001d028538	41.4487	-0.144755	0.258836	0.432803	0.667982
Zm00001d028539	823.342	-0.029949	0.118168	0.78757	0.90433
Zm00001d028540	167.483	-0.248133	0.202741	0.14177	0.339516
Zm00001d028542	4042.55	0.0188641	0.13044	0.879102	0.946285
Zm00001d028543	426.967	-0.0126075	0.126539	0.913953	0.962847
Zm00001d028546	717.748	0.0418257	0.123147	0.717704	0.865586
Zm00001d028547	69.8911	-0.207414	0.254534	0.269658	0.511049
Zm00001d028548	775.528	0.0505646	0.210439	0.768326	0.895124
Zm00001d028549	587.713	0.200129	0.11864	0.073057	0.218408
Zm00001d028550	455.311	-0.272046	0.162755	0.0600987	0.19137
Zm00001d028552	18.7178	7.96157	2.66825	8.51293e-09	3.43147e-07
Zm00001d028554	63.9861	0.696481	0.301777	0.00322796	0.0218536
Zm00001d028556	2.03615	0.15297	0.402055	0.0210813	0.0903426
Zm00001d028557	143.115	1.15987	0.285158	4.14187e-06	8.4117e-05
Zm00001d028558	225.034	-0.00956406	0.144947	0.941342	0.975351
Zm00001d028560	159.464	-0.307454	0.295568	0.131833	0.324111
Zm00001d028561	9.86697	0.137674	0.368085	0.27811	0.519862
Zm00001d028562	8956.71	-0.588748	0.107304	1.10807e-08	4.35564e-07
Zm00001d028565	10.4441	4.13603	1.13532	4.64226e-05	0.000664526
Zm00001d028566	143.485	-0.319799	0.210765	0.0658941	0.20424
Zm00001d028567	3.5611	-0.0510457	0.345585	0.61932	0.804004
Zm00001d028568	630.943	0.252023	0.111058	0.0166457	0.0759601
Zm00001d028569	325.243	0.0404719	0.134089	0.745445	0.882664
Zm00001d028570	517.548	0.0712873	0.137963	0.576384	0.776857
Zm00001d028571	469.795	-0.205342	0.150457	0.131102	0.322764
Zm00001d028572	19.2362	1.47159	0.637649	0.00122507	0.0101862
Zm00001d028574	29.5314	0.280165	0.363065	0.16435	0.374667
Zm00001d028575	547.584	0.335853	0.142863	0.0103295	0.0527449
Zm00001d028576	129.734	-0.29377	0.194968	0.0754925	0.222557
Zm00001d028579	1623.42	-0.331095	0.100453	0.000575336	0.00551942
Zm00001d028585	2215.11	0.0969668	0.102712	0.324433	0.567682
Zm00001d028586	758.124	0.301545	0.138534	0.0180801	0.0807809
Zm00001d028587	3.96141	0.0471892	0.345125	0.645297	0.821801
Zm00001d028588	5.99861	0.139361	0.379836	0.179954	0.397034
Zm00001d028590	78.9618	-0.203651	0.209785	0.234953	0.469561
Zm00001d028593	134.633	-0.0773103	0.17978	0.618099	0.803336
Zm00001d028596	176.62	-0.309875	0.199241	0.0649153	0.202045
Zm00001d028597	377.872	0.993927	0.200342	8.02961e-08	2.54619e-06
Zm00001d028598	3.37044	0.0466116	0.350994	0.573359	0.775038
Zm00001d028599	3.18538	0.0603426	0.352253	0.505952	0.724672
Zm00001d028601	6538.89	-0.590748	0.186292	0.000376446	0.00389686
Zm00001d028603	256.573	0.0938112	0.14368	0.476246	0.701946
Zm00001d022718	14.1675	0.20194	0.367712	0.235	0.469561
Zm00001d028606	955.39	0.115568	0.0993095	0.225509	0.457545
Zm00001d028608	663.933	-0.0937626	0.181153	0.546263	0.754612
Zm00001d028611	3.01541	0.119419	0.370253	0.238413	0.473804
Zm00001d028612	477.547	0.126966	0.134497	0.307933	0.551759
Zm00001d028613	290.795	0.447329	0.182001	0.00525544	0.0316342
Zm00001d028616	294.27	-0.0616892	0.175436	0.684906	0.846227
Zm00001d028619	675.511	-0.412782	0.22852	0.0261683	0.106522
Zm00001d028620	644.342	-0.198054	0.125429	0.0904843	0.252557
Zm00001d028621	6.55389	5.8811	2.57135	3.39836e-05	0.000511146
Zm00001d028622	868.794	0.860242	0.180275	2.60444e-07	7.36357e-06
Zm00001d028623	471.672	-0.113782	0.122551	0.32142	0.564631
Zm00001d028625	538.647	0.00280078	0.116329	0.980736	0.99187
Zm00001d028630	14192.8	-0.0477823	0.0990641	0.615229	0.801427
Zm00001d028631	408.019	-0.003489	0.145542	0.977828	0.990956
Zm00001d028640	2.16653	-0.0536789	0.354856	0.476507	0.702221
Zm00001d028641	125.455	-0.122094	0.183157	0.436704	0.67133
Zm00001d028642	29.0025	-0.0746844	0.284327	0.670568	0.837427
Zm00001d028643	1113.83	0.278724	0.117857	0.0121636	0.0598141
Zm00001d028649	81.5637	0.310596	0.241288	0.100007	0.270807
Zm00001d028651	7.29543	-0.277833	0.480238	0.0629682	0.197966
Zm00001d028653	292.11	-0.277156	0.138394	0.0293319	0.115613
Zm00001d028654	97.5393	1.23382	0.26775	3.47948e-07	9.43987e-06
Zm00001d028655	662.336	0.102288	0.11516	0.347932	0.591595
Zm00001d028656	579.193	0.171903	0.113684	0.110226	0.289191
Zm00001d028660	601.08	0.0309702	0.114649	0.778727	0.899926
Zm00001d028661	380.054	0.0923195	0.130752	0.448358	0.68137
Zm00001d028662	378.054	0.596671	0.1815	0.000249831	0.0027642
Zm00001d028665	492.72	0.303747	0.14884	0.0248485	0.102506
Zm00001d028668	364.513	0.647808	0.154836	6.55408e-06	0.000123868
Zm00001d028669	14.4444	-0.302593	0.414439	0.128801	0.319143
Zm00001d028670	4980.1	-0.424513	0.110123	5.04167e-05	0.000714634
Zm00001d028671	639.607	-0.268499	0.11331	0.0121065	0.059593
Zm00001d028672	567.295	0.0240346	0.14463	0.857105	0.935663
Zm00001d028675	54.8163	0.127748	0.298514	0.477958	0.70307
Zm00001d028676	93.2172	-0.0460353	0.194429	0.776753	0.898969
Zm00001d028679	605.082	0.16741	0.130238	0.16613	0.377397
Zm00001d028680	15.4205	3.86548	0.85624	1.01978e-06	2.44577e-05
Zm00001d028686	490.086	-0.0256964	0.125728	0.826234	0.922187
Zm00001d028687	890.183	-0.190787	0.105864	0.0581772	0.187182
Zm00001d028689	6.73387	-0.152035	0.37178	0.246465	0.48375
Zm00001d028690	1042.17	0.11676	0.107513	0.254539	0.493111
Zm00001d028691	435.769	0.13436	0.147724	0.317319	0.560738
Zm00001d028692	2821.67	-0.0208594	0.111533	0.841824	0.92958
Zm00001d028693	155.873	-0.98174	0.396435	0.00113298	0.00954114
Zm00001d028695	315.725	0.0857531	0.146609	0.521613	0.736689
Zm00001d028696	56.875	-1.10105	0.302739	2.47331e-05	0.000389883
Zm00001d028697	18.6575	-0.0147999	0.287854	0.928912	0.969863
Zm00001d028698	346.902	0.00382543	0.13185	0.976166	0.990085
Zm00001d028699	763.076	-0.324797	0.126796	0.0059909	0.0348095
Zm00001d028702	1558.36	-0.0431107	0.0942227	0.634373	0.814591
Zm00001d028704	2750.57	0.26164	0.102386	0.00746833	0.041409
Zm00001d028705	55.6111	0.784504	0.31392	0.00164875	0.0128762
Zm00001d028707	368.264	0.0400821	0.135904	0.750624	0.884806
Zm00001d028708	66.3355	0.141226	0.249869	0.443728	0.677428
Zm00001d028709	5830.88	-0.154117	0.0856295	0.0631617	0.198401
Zm00001d028711	163.369	0.094003	0.209659	0.582752	0.781666
Zm00001d028712	1073.89	-0.148532	0.118603	0.182684	0.401188
Zm00001d028713	204.883	0.193063	0.163056	0.182864	0.401399
Zm00001d028715	321.205	-0.38417	0.218303	0.0326257	0.124565
Zm00001d028718	3.26915	0.0260462	0.358463	0.214809	0.443702
Zm00001d028720	915.065	-0.396444	0.512921	0.0683061	0.209108
Zm00001d028725	11.2835	-0.102679	0.322285	0.523077	0.737887
Zm00001d028726	345.584	0.53576	0.200918	0.00212058	0.0157074
Zm00001d028727	386.051	-0.132392	0.142329	0.309566	0.552793
Zm00001d028728	270.1	0.453616	0.161165	0.00183398	0.0139983
Zm00001d028730	436.573	0.0494327	0.134076	0.691713	0.850836
Zm00001d028731	172.096	-0.0328459	0.168718	0.824002	0.921394
Zm00001d028732	119.237	0.174303	0.250899	0.350096	0.594002
Zm00001d028733	310.458	-0.132106	0.143893	0.314789	0.557574
Zm00001d028736	70.0076	-0.118042	0.216148	0.4934	0.71617
Zm00001d028740	8.72304	6.51934	2.56236	3.00618e-06	6.32294e-05
Zm00001d028741	2.50545	0.161911	0.408861	0.0135538	0.0650387
Zm00001d028742	1966.1	-0.316009	0.110348	0.00253725	0.0180602
Zm00001d028744	166.293	-0.0138214	0.336384	0.89745	0.955977
Zm00001d028745	409.098	-0.429783	0.134673	0.000590143	0.00563947
Zm00001d028746	3.49337	-0.163039	0.394883	0.127328	0.317297
Zm00001d028748	89.576	10.6684	2.91356	2.12338e-15	2.63889e-13
Zm00001d028749	3.94274	0.122737	0.367248	0.280802	0.522878
Zm00001d028750	13.6478	-0.0106773	0.330015	0.930027	0.970412
Zm00001d028751	2.6673	-0.0397055	0.348182	0.657212	0.828611
Zm00001d028752	105.869	0.00594365	0.21242	0.973979	0.989256
Zm00001d028753	113.803	0.0870883	0.192579	0.593609	0.7884
Zm00001d028754	16.8738	0.0813281	0.328226	0.584588	0.782386
Zm00001d028755	985.701	0.05302	0.123418	0.648511	0.823634
Zm00001d028756	151.697	-0.386933	0.191016	0.018534	0.0821921
Zm00001d028757	198.443	-0.138845	0.154939	0.31827	0.561703
Zm00001d028759	59.5466	-0.0781735	0.256731	0.662872	0.832856
Zm00001d028761	4.72271	0.268589	0.486754	0.0435018	0.152774
Zm00001d028762	180.606	-0.0848331	0.16215	0.556623	0.76226
Zm00001d028768	5.7402	-0.0819857	0.343106	0.513693	0.731107
Zm00001d028769	1.35134	0.0516889	0.356885	0.437085	0.67156
Zm00001d028770	72.0318	1.18409	0.374608	0.000119791	0.00149629
Zm00001d028771	62.6047	1.12768	0.314054	3.12496e-05	0.000480298
Zm00001d028773	293.522	-0.213271	0.156486	0.128203	0.318491
Zm00001d028774	16.0155	-0.12811	0.310494	0.462997	0.692371
Zm00001d028775	756.381	0.109649	0.104657	0.27298	0.51469
Zm00001d028776	441.825	1.37343	0.192197	6.54383e-14	6.73741e-12
Zm00001d028779	144.37	0.0625769	0.16918	0.676164	0.841511
Zm00001d028780	142.612	1.30737	0.215246	1.12471e-10	6.45124e-09
Zm00001d028782	615.326	0.120984	0.122418	0.292519	0.535136
Zm00001d028783	93.7633	-0.120774	0.228872	0.495513	0.717789
Zm00001d028784	129.206	0.639189	0.205747	0.000396756	0.00406621
Zm00001d028785	176.651	0.616378	0.206332	0.000628717	0.00592525
Zm00001d028786	2031.97	0.282557	0.165486	0.0545718	0.179387
Zm00001d028787	397.466	0.187891	0.161144	0.191717	0.413532
Zm00001d028793	60.2374	0.204696	0.249357	0.274877	0.51625
Zm00001d028799	5.92959	-0.175611	0.381961	0.207736	0.434785
Zm00001d028801	1408.48	0.274201	0.110528	0.00888382	0.0471229
Zm00001d028802	50.5712	-0.00306989	0.231979	0.984412	0.993329
Zm00001d028803	2.15243	0.0703787	0.357042	0.393309	0.633884
Zm00001d028804	317.235	0.0975545	0.140203	0.450302	0.682302
Zm00001d028806	78.0398	0.181527	0.28843	0.340948	0.584527
Zm00001d028807	777.871	0.185881	0.146757	0.164154	0.37442
Zm00001d028808	1.72357	0.0758852	0.363711	0.174925	0.389961
Zm00001d028809	36.5922	-0.296664	0.29831	0.145081	0.344724
Zm00001d028810	3899.22	-0.657196	0.131848	1.37867e-07	4.18311e-06
Zm00001d028811	3.61347	-0.076536	0.35031	0.47798	0.70307
Zm00001d028812	196.508	1.92288	0.263782	1.87092e-14	2.04612e-12
Zm00001d028813	354.049	0.213705	0.20682	0.211268	0.439197
Zm00001d028814	50.6838	-0.143046	0.322484	0.408678	0.647517
Zm00001d028815	56.4539	-0.193943	0.329731	0.293873	0.536568
Zm00001d028816	26.9384	-0.492899	0.614604	0.0421559	0.1496
Zm00001d028818	1305.59	-0.265314	0.100608	0.00576978	0.0337799
Zm00001d028819	4.43223	4.75455	2.7384	0.000773765	0.00698204
Zm00001d028820	1093.68	0.198561	0.149653	0.14326	0.341751
Zm00001d028821	5.68948	0.0238234	0.340187	0.827705	0.922909
Zm00001d028823	30.5485	0.339523	0.3486	0.115464	0.297634
Zm00001d028824	4.17556	0.112005	0.358641	0.344228	0.587673
Zm00001d028825	94.1397	1.00035	0.237829	3.0064e-06	6.32294e-05
Zm00001d028826	24.2859	0.363788	0.401209	0.0996801	0.27041
Zm00001d028827	175.574	-0.149644	0.15932	0.29336	0.53599
Zm00001d028830	6.39999	0.0697633	0.335684	0.60004	0.792229
Zm00001d028834	42.4421	0.0646729	0.263449	0.721321	0.867524
Zm00001d028835	13.0852	-0.172517	0.352041	0.297478	0.540424
Zm00001d028836	6.00534	0.0337332	0.335893	0.777707	0.899551
Zm00001d028837	34.724	-0.290841	0.314653	0.155358	0.360991
Zm00001d028839	50.5604	0.241024	0.256091	0.206104	0.432731
Zm00001d028840	21.9037	-0.340946	0.396167	0.111026	0.290609
Zm00001d028856	1.59788	0.0321485	0.350026	0.681902	0.844935
Zm00001d028861	30.2301	-0.121599	0.275398	0.507218	0.725788
Zm00001d028863	44.4895	0.332746	0.348078	0.119656	0.304485
Zm00001d028866	26.086	-0.39549	0.376514	0.0791366	0.229934
Zm00001d028867	333.97	0.0415055	0.142449	0.752051	0.885541
Zm00001d028868	210.923	0.100902	0.175896	0.511699	0.729394
Zm00001d028871	2.58342	-0.0590026	0.349702	0.538671	0.749213
Zm00001d028873	9.24212	0.136834	0.346322	0.37541	0.617329
Zm00001d028875	8.5806	0.0171679	0.322791	0.904317	0.95828
Zm00001d028880	95.927	1.78185	0.32343	2.60486e-09	1.1633e-07
Zm00001d028885	224.139	-0.0932547	0.14696	0.485158	0.709296
Zm00001d028886	3.23559	0.0356447	0.34456	0.714957	0.863825
Zm00001d028890	120.973	-0.173487	0.210423	0.310824	0.553923
Zm00001d028894	1119.83	0.228889	0.110854	0.0293237	0.115613
Zm00001d028895	413.152	0.966744	0.159647	1.87038e-10	1.04195e-08
Zm00001d028896	1158.76	-0.151222	0.101756	0.120836	0.306175
Zm00001d028898	313.266	-0.0803056	0.132208	0.512253	0.730047
Zm00001d028899	1.47978	0.00909872	0.349355	0.903436	0.957946
Zm00001d028901	2936.2	-0.205345	0.0981221	0.0288932	0.114507
Zm00001d028902	192.917	0.739189	0.185777	1.17866e-05	0.000205406
Zm00001d028903	268.098	0.057264	0.138045	0.653596	0.826621
Zm00001d028905	638.948	-0.109601	0.118498	0.325209	0.568353
Zm00001d028906	1.5769	0.0561849	0.356071	0.41948	0.657545
Zm00001d028907	752.294	0.0913357	0.105439	0.365963	0.608934
Zm00001d028909	165.058	-0.262918	0.178454	0.0897567	0.25109
Zm00001d028910	466.86	0.039939	0.119274	0.72314	0.868905
Zm00001d028912	10.3198	0.00746308	0.320085	0.960503	0.982953
Zm00001d022725	46.9123	0.915939	0.335912	0.000681146	0.00632727
Zm00001d028915	3403.18	-0.299997	0.0860101	0.000311512	0.00334733
Zm00001d028918	1452.05	-0.173315	0.0940235	0.0553141	0.180999
Zm00001d028920	213.648	-0.0642581	0.175542	0.673249	0.8392
Zm00001d028921	239.162	0.109574	0.151994	0.426286	0.662641
Zm00001d028922	19.68	-0.096	0.295044	0.580167	0.779613
Zm00001d028923	925.905	0.207837	0.11308	0.051999	0.173238
Zm00001d028924	2370.89	0.0333536	0.118072	0.766113	0.893659
Zm00001d028925	2.83596	0.202242	0.441194	0.00669594	0.0379945
Zm00001d028926	559.064	-0.69401	0.157169	1.99065e-06	4.43294e-05
Zm00001d028928	4.63629	-0.124513	0.363354	0.30673	0.550685
Zm00001d028929	29.6561	-0.526427	0.530758	0.0401876	0.144533
Zm00001d028930	4.68353	0.0627767	0.350615	0.522854	0.737794
Zm00001d028931	507.656	0.452872	0.182998	0.00485854	0.0296955
Zm00001d028935	23.5891	-0.0660972	0.288951	0.701144	0.856474
Zm00001d028936	866.771	-0.267528	0.141151	0.0384247	0.139704
Zm00001d022729	13.1579	7.27569	2.64141	3.12983e-07	8.57635e-06
Zm00001d028941	1.39493	0.0657583	0.358303	0.381323	0.622641
Zm00001d028946	114.591	-0.0763533	0.181612	0.623833	0.807224
Zm00001d028948	1666.33	-0.568229	0.116358	3.27701e-07	8.95972e-06
Zm00001d028949	8649.98	-0.673795	0.118764	3.01588e-09	1.32285e-07
Zm00001d028950	103.555	-0.112938	0.210681	0.507335	0.725855
Zm00001d028951	209.532	-0.283126	0.163274	0.0513598	0.171853
Zm00001d028952	509.751	0.386185	0.147876	0.00421141	0.0266882
Zm00001d028953	11.4281	-0.129431	0.346474	0.378714	0.620713
Zm00001d028954	525.706	-0.14384	0.119168	0.19927	0.423367
Zm00001d028955	88.9684	-0.0312921	0.207172	0.851161	0.933321
Zm00001d028957	25.0974	-0.217996	0.344957	0.24438	0.481307
Zm00001d028958	977.499	-0.0519106	0.0987903	0.583574	0.78176
Zm00001d028960	693.006	-0.0561146	0.132141	0.646817	0.822629
Zm00001d028962	51.2608	0.845876	0.392668	0.00330745	0.022316
Zm00001d028963	838.852	-0.115321	0.107825	0.260685	0.499508
Zm00001d028964	729.767	-0.186585	0.150014	0.168863	0.381387
Zm00001d028965	31.448	-0.0991361	0.305079	0.562624	0.766715
Zm00001d028966	304.224	0.0882597	0.137893	0.488315	0.711425
Zm00001d028967	94.8139	-0.359064	0.237742	0.05602	0.182652
Zm00001d028968	20.6706	0.162195	0.319796	0.371286	0.614035
Zm00001d028971	248.758	0.128634	0.149497	0.343002	0.586534
Zm00001d028972	12.2591	0.0860005	0.316249	0.594623	0.789052
Zm00001d028974	2541.71	0.0597202	0.101837	0.541357	0.75133
Zm00001d028975	35.4439	0.0684428	0.262972	0.706201	0.859424
Zm00001d028980	2.43101	0.0447381	0.347378	0.638087	0.81725
Zm00001d028981	535.832	0.127279	0.129985	0.292665	0.535197
Zm00001d028982	2.91171	0.162893	0.397037	0.115146	0.297219
Zm00001d028984	163.606	-0.977221	0.208984	3.17286e-07	8.68459e-06
Zm00001d028987	86.1722	0.161294	0.213436	0.350743	0.59456
Zm00001d028989	248.086	-0.0602001	0.146784	0.651536	0.825367
Zm00001d028992	217.276	0.54908	0.208993	0.00228652	0.0166512
Zm00001d028994	222.621	0.278483	0.157039	0.04817	0.164376
Zm00001d028995	186.225	-0.0486956	0.192282	0.762321	0.891052
Zm00001d028996	5.26758	-0.149047	0.373191	0.246255	0.483568
Zm00001d028998	115.539	2.15211	0.273096	2.45357e-16	3.55148e-14
Zm00001d028999	81.0498	0.173087	0.235611	0.339553	0.583272
Zm00001d029002	6.24624	0.0924629	0.348221	0.460423	0.690452
Zm00001d029004	197.271	-0.00690862	0.168327	0.961561	0.983545
Zm00001d029008	64.616	-0.242314	0.235936	0.185945	0.405976
Zm00001d029009	49.9754	0.332346	0.284336	0.105106	0.280271
Zm00001d029010	16.9159	0.252965	0.369098	0.190457	0.41179
Zm00001d029011	1.98446	0.0832733	0.360636	0.333988	0.577179
Zm00001d029012	612.26	-0.110631	0.117492	0.314414	0.557388
Zm00001d029014	93.0851	-0.0321301	0.202213	0.845514	0.931648
Zm00001d029020	563.47	-0.0119649	0.120024	0.914736	0.963209
Zm00001d029023	36.0321	-0.221644	0.295741	0.25527	0.493849
Zm00001d029025	3.26587	-0.0319097	0.343604	0.750341	0.884655
Zm00001d029027	1132.94	0.113234	0.133825	0.36181	0.604378
Zm00001d029028	191.844	-0.360312	0.172997	0.0180088	0.080542
Zm00001d029030	39.6007	-0.153322	0.263804	0.409415	0.648084
Zm00001d029031	49.1393	-0.0253988	0.26776	0.882934	0.94845
Zm00001d029033	165.634	4.57353	0.352761	5.51502e-39	5.42832e-36
Zm00001d029034	1128.93	0.0604553	0.104591	0.546122	0.754612
Zm00001d029036	897.529	0.135214	0.105644	0.180053	0.397111
Zm00001d029039	2441.49	-0.140603	0.104854	0.160614	0.369024
Zm00001d029040	93.4737	-0.752611	0.305689	0.00192592	0.0145104
Zm00001d029041	276.905	0.178972	0.153561	0.196546	0.419937
Zm00001d029042	104.271	-1.05855	0.263015	5.66541e-06	0.000109771
Zm00001d029044	1183.46	0.143297	0.104706	0.152317	0.356315
Zm00001d029046	933.458	0.183235	0.136224	0.144954	0.34446
Zm00001d029047	393.335	-0.211892	0.130108	0.0793758	0.23033
Zm00001d029048	491.365	-0.0350286	0.143626	0.788101	0.904547
Zm00001d029049	1191.95	0.181554	0.180663	0.244873	0.481892
Zm00001d029050	1251.93	-0.300577	0.213474	0.0854143	0.242645
Zm00001d022738	2.97739	-0.0401201	0.345811	0.675082	0.840798
Zm00001d029051	8.72902	0.119315	0.347118	0.403145	0.642624
Zm00001d029053	99.6716	0.124142	0.200686	0.458452	0.688921
Zm00001d029055	1339.35	0.0673017	0.116783	0.542749	0.752121
Zm00001d029056	1096.61	-0.359117	0.106249	0.00040543	0.00413615
ENSRNA049465879	4.36757	-0.161506	0.391754	0.144167	0.34322
Zm00001d029060	32.8778	6.82325	1.29827	4.09472e-09	1.75232e-07
Zm00001d029061	162.314	0.174556	0.225393	0.326858	0.569779
Zm00001d029063	1.72279	0.0712122	0.361092	0.307927	0.551759
Zm00001d029064	37.3727	0.344484	0.316141	0.103508	0.277303
Zm00001d029065	683.989	-0.0349168	0.122935	0.761623	0.890508
Zm00001d029066	737.297	0.119503	0.107812	0.244508	0.481445
Zm00001d029072	199.5	-0.23413	0.179844	0.132222	0.324458
Zm00001d029074	956.408	0.338067	0.113541	0.00164196	0.0128511
Zm00001d029075	706.181	-0.23115	0.146135	0.0816068	0.23503
Zm00001d029077	466.679	-0.0957298	0.13742	0.449134	0.681782
Zm00001d029078	489.172	-1.32013	0.159434	1.0773e-17	1.90712e-15
Zm00001d029080	1.49262	-0.0113597	0.350964	0.864928	0.939176
Zm00001d029084	533.147	0.0590498	0.129438	0.625086	0.808148
Zm00001d029085	46.534	-0.193094	0.438649	0.00177108	0.0135893
Zm00001d029087	208.298	3.22196	0.238606	8.30171e-43	1.07516e-39
Zm00001d029089	8.29141	0.167347	0.405118	0.0727356	0.217897
Zm00001d029091	197.837	2.87597	0.241371	5.85578e-34	4.23803e-31
Zm00001d029093	379.413	-0.725029	0.147646	1.66658e-07	4.94687e-06
Zm00001d029095	1050.88	0.145518	0.103514	0.141733	0.339516
Zm00001d029096	17.8932	-0.336083	0.404468	0.112396	0.292826
Zm00001d029098	2.5216	-0.152335	0.393856	0.0965464	0.264468
Zm00001d029099	28.9654	2.29304	0.571231	3.96932e-06	8.10482e-05
Zm00001d029100	160.851	0.253397	0.183569	0.109932	0.288853
Zm00001d029101	446.76	4.81822	0.339382	1.14351e-46	1.75864e-43
Zm00001d029102	146.135	0.671325	0.323739	0.00584763	0.034122
Zm00001d029103	18.028	-0.454188	0.475751	0.0572889	0.185415
Zm00001d029104	542.416	0.241502	0.170254	0.107408	0.284376
Zm00001d029105	1590.18	-0.0117417	0.113306	0.913963	0.962847
Zm00001d029106	469.46	0.201179	0.127443	0.0901585	0.251963
Zm00001d029107	10.053	-0.11614	0.336193	0.445773	0.679035
Zm00001d029118	272.094	-0.0827015	0.139703	0.518794	0.734816
Zm00001d029120	3698.15	0.145183	0.0946257	0.111385	0.291271
Zm00001d029121	1087.72	0.313843	0.110433	0.00274105	0.0192381
Zm00001d029123	42.2947	0.444384	0.31507	0.0455624	0.157798
Zm00001d029124	394.459	0.230184	0.172026	0.127487	0.317389
Zm00001d029126	9559.12	0.116359	0.107177	0.259995	0.498915
Zm00001d029129	297.201	0.129186	0.155488	0.356553	0.599773
Zm00001d029130	175.669	0.0807161	0.16008	0.573613	0.775075
Zm00001d029133	914.015	0.329743	0.104063	0.000898797	0.00790164
Zm00001d029134	27.9135	0.17307	0.303073	0.359354	0.602347
Zm00001d029137	363.755	10.5115	1.30412	2.28558e-19	4.92024e-17
Zm00001d029138	209.332	0.962161	0.202206	2.38907e-07	6.83579e-06
Zm00001d029139	40.604	4.88749	0.659841	3.6915e-14	3.89857e-12
Zm00001d029140	168.198	0.130947	0.180265	0.402075	0.641792
Zm00001d029141	15.1923	0.789659	0.642163	0.0157797	0.0729596
Zm00001d029142	509.066	0.298919	0.155045	0.0333302	0.126353
Zm00001d029143	33.2134	0.503279	0.427464	0.043608	0.152967
Zm00001d029144	820.495	0.337187	0.143873	0.0104886	0.0533693
Zm00001d029149	778.409	0.229812	0.116881	0.0370862	0.13641
Zm00001d029150	449.795	-0.232791	0.14279	0.0743707	0.220553
Zm00001d029151	1415.54	-0.162126	0.138094	0.200799	0.425478
Zm00001d029163	11.2698	-0.028998	0.329836	0.819459	0.919365
Zm00001d029164	97.0018	1.22929	0.279661	9.58935e-07	2.32021e-05
Zm00001d029165	395.635	0.186269	0.12919	0.120931	0.306265
Zm00001d029170	545.368	1.37516	0.232543	2.58049e-10	1.38642e-08
Zm00001d029173	947.068	0.156303	0.106726	0.124195	0.312034
Zm00001d029174	762.817	0.345982	0.167539	0.0200783	0.0872446
Zm00001d029177	857.485	0.251265	0.12523	0.0316839	0.122201
Zm00001d029180	1405.66	0.490291	0.0964843	1.381e-07	4.18501e-06
Zm00001d029183	483.615	1.47088	0.242233	1.00056e-10	5.80678e-09
Zm00001d029184	42.3115	-2.17478	0.387062	1.29582e-09	6.21565e-08
Zm00001d029188	316.085	-0.12823	0.138467	0.313636	0.556983
Zm00001d029189	229.356	0.171345	0.148996	0.204315	0.430222
Zm00001d029190	3.87319	0.0979565	0.357234	0.372841	0.615722
Zm00001d029191	65.7956	0.49855	0.281073	0.0205826	0.0887729
Zm00001d029194	124.768	-6.75256	0.576784	9.56843e-32	5.88626e-29
Zm00001d029195	35.1775	5.25333	0.786692	1.45324e-11	9.8719e-10
Zm00001d029196	457.201	0.540126	0.133795	1.65222e-05	0.000275075
Zm00001d029197	27.3303	0.0938407	0.304286	0.583595	0.78176
Zm00001d029198	96.0406	0.0852473	0.194795	0.602972	0.794077
Zm00001d029199	1.66395	0.106136	0.377691	0.0558782	0.182362
Zm00001d029200	817.122	-3.30285	0.129844	6.28402e-144	1.54631e-139
ENSRNA049473644	8.85169	-0.230213	0.429696	0.102733	0.276068
Zm00001d029201	1228.69	0.0101712	0.125713	0.93257	0.971703
Zm00001d029202	50.2888	-0.754288	0.327965	0.00282937	0.0197752
Zm00001d029203	232.708	-0.781476	0.200204	1.45812e-05	0.000245921
Zm00001d029205	27.7755	-0.166827	0.289688	0.374154	0.616462
Zm00001d029206	129.814	0.0237798	0.188657	0.884359	0.949078
Zm00001d029208	216.991	0.183492	0.15628	0.191044	0.412587
Zm00001d029209	5.19516	0.0755518	0.346601	0.519505	0.735316
Zm00001d029212	733.223	0.0303748	0.117602	0.78549	0.903499
Zm00001d029214	282.426	0.119876	0.137004	0.343322	0.586716
Zm00001d029215	165.043	-8.12206	0.730366	6.21468e-28	3.18593e-25
Zm00001d029217	46.7808	-1.70006	0.37046	2.7818e-07	7.7527e-06
Zm00001d029218	120.583	-0.972866	0.28586	6.8819e-05	0.000937149
Zm00001d029223	602.491	-0.196562	0.111948	0.063701	0.199553
Zm00001d029226	100.41	0.0106447	0.207457	0.951356	0.97995
Zm00001d029227	421.878	-0.0548565	0.124308	0.636627	0.816334
Zm00001d029228	3.03727	0.0142124	0.34195	0.888236	0.951198
Zm00001d029231	349.773	-0.269581	0.168469	0.0694818	0.211366
Zm00001d029233	11.8931	0.0667811	0.322612	0.657963	0.829176
Zm00001d029234	285.8	-0.500489	0.177314	0.00149774	0.0118909
Zm00001d029235	5.25037	-0.223753	0.425981	0.105292	0.280645
Zm00001d029237	34.8185	-1.20954	0.52701	0.00131312	0.0107558
Zm00001d029238	1409.79	-0.345998	0.0951735	0.000155466	0.00185257
Zm00001d029242	14.7067	0.209315	0.359171	0.246669	0.483958
Zm00001d029243	121.543	-9.41909	1.31099	7.97371e-16	1.06059e-13
Zm00001d029246	58.2076	-1.44311	0.343488	1.80961e-06	4.07775e-05
Zm00001d029247	44.9364	-0.107888	0.274133	0.552274	0.758954
Zm00001d029248	53.5813	-0.0172962	0.239691	0.920963	0.966227
Zm00001d029249	244.367	0.50169	0.159185	0.000527773	0.00515558
Zm00001d029250	10.3774	-0.130109	0.34047	0.402763	0.642349
Zm00001d029251	710.041	-0.823768	0.12027	1.14398e-12	9.3521e-11
Zm00001d029252	2.74008	0.21252	0.450373	0.00642378	0.036829
Zm00001d029254	317.594	0.265075	0.180799	0.0903286	0.252266
Zm00001d029255	24.6573	0.507816	0.466258	0.0439558	0.153792
Zm00001d029256	332.762	0.551238	0.156391	0.000120657	0.00150406
Zm00001d029257	193.942	0.966402	0.193135	6.56949e-08	2.12146e-06
Zm00001d029258	153.031	0.763863	0.228464	0.000125038	0.00154895
Zm00001d029260	17.3946	1.80084	0.594793	0.000151423	0.00181141
Zm00001d029263	14.0994	0.188969	0.361697	0.267213	0.507863
Zm00001d029264	261.334	-0.431065	0.173121	0.0050359	0.0305971
Zm00001d029266	104.137	-0.0306399	0.212586	0.855939	0.935054
Zm00001d022750	34.774	3.33953	0.536149	2.99809e-11	1.95687e-09
Zm00001d022751	8.12709	3.65672	1.19137	0.000266583	0.00292718
Zm00001d029272	824.484	-0.130074	0.113118	0.225351	0.457373
Zm00001d029274	15.4906	-0.0816112	0.302472	0.628972	0.810787
Zm00001d029281	332.218	-0.0227615	0.13286	0.852492	0.933785
Zm00001d029285	444.762	0.681039	0.14909	9.8639e-07	2.37496e-05
Zm00001d029286	55.5911	-1.20556	0.314798	1.06721e-05	0.000189199
Zm00001d029287	34.2978	0.230935	0.286094	0.238001	0.47325
Zm00001d029288	72.2416	-0.186122	0.252762	0.31687	0.560267
Zm00001d029289	596.366	-0.872902	0.193387	8.47172e-07	2.08047e-05
Zm00001d029290	212.286	-3.85023	0.258273	1.92942e-51	3.6521e-48
Zm00001d029295	14.5812	0.00928784	0.315052	0.952742	0.980309
Zm00001d029297	45.9533	1.09366	0.359674	0.000211692	0.00240494
Zm00001d029300	1.80322	-0.00969896	0.348838	0.896875	0.95555
Zm00001d029303	203.21	-0.186503	0.153835	0.177975	0.39394
Zm00001d029305	10.6768	6.91429	2.5895	7.4283e-07	1.84634e-05
Zm00001d029310	1.86125	0.133223	0.390489	0.0315468	0.121807
Zm00001d029313	8.59636	4.54852	1.43937	0.000101175	0.00130483
Zm00001d029314	24.8761	0.00800274	0.27022	0.965698	0.985809
Zm00001d029318	27.1931	-0.561102	0.492848	0.0340666	0.128177
Zm00001d029320	14.1631	1.71827	0.755151	0.00121786	0.0101311
Zm00001d029321	43.0235	0.0831514	0.271802	0.644299	0.821411
Zm00001d022753	3.10483	-0.0251537	0.346081	0.776602	0.898969
Zm00001d029324	4328.65	-0.0502788	0.0889695	0.571947	0.773631
Zm00001d029325	1025.7	0.227373	0.114091	0.0345518	0.129547
Zm00001d029328	1363.43	0.33929	0.115615	0.00188731	0.0142851
Zm00001d029329	594.519	0.0963659	0.139396	0.453619	0.68505
Zm00001d029331	187.932	-0.113969	0.169874	0.443934	0.677498
Zm00001d029333	105.867	0.908066	0.254024	4.30965e-05	0.000624912
Zm00001d029336	345.812	-0.228198	0.145873	0.0862014	0.24412
Zm00001d029337	13.9217	-0.233792	0.415415	0.137875	0.333696
Zm00001d029339	73.4994	-0.232919	0.233728	0.201961	0.427203
Zm00001d029342	577.952	0.24584	0.116822	0.0254723	0.104327
Zm00001d029343	239.898	-0.15965	0.153313	0.247799	0.485485
Zm00001d029349	5.61217	0.154582	0.377777	0.216755	0.446408
Zm00001d029352	689.049	-0.232507	0.115857	0.0331387	0.125883
Zm00001d029353	125.251	-0.0532094	0.36315	NA	NA
Zm00001d029356	16.5465	-0.0665524	0.36302	NA	NA
Zm00001d029357	7.15762	6.02938	2.59969	2.77986e-05	0.000431299
Zm00001d029358	7.49706	6.17933	2.56588	1.20594e-05	0.000209123
Zm00001d029359	9.41024	0.048148	0.343982	0.654272	0.827024
Zm00001d029360	177.366	0.344325	0.326236	0.107238	0.284141
Zm00001d029361	419.054	-0.442979	0.192479	0.00779522	0.0427781
Zm00001d029365	163.336	1.41044	0.197556	7.02059e-14	7.13866e-12
Zm00001d029366	129.272	0.82466	0.273945	0.000322061	0.00342923
Zm00001d029371	15.6798	0.304806	0.439314	0.113122	0.294025
Zm00001d029372	245.196	-0.121676	0.16888	0.412722	0.651308
Zm00001d029373	763.544	-0.231904	0.150951	0.0892534	0.250115
Zm00001d029375	1355.78	0.00945926	0.0926822	0.916657	0.963966
Zm00001d029376	379.697	-0.268111	0.142914	0.0399204	0.143803
Zm00001d029377	5.50808	-0.124867	0.367939	0.259953	0.498883
Zm00001d029378	3770.32	0.396544	0.117067	0.000350454	0.00367745
Zm00001d029380	216.793	0.0941693	0.151871	0.493656	0.71628
Zm00001d029383	47.165	0.888398	0.397322	0.00245917	0.0176337
Zm00001d029385	75.9301	-0.688854	0.328666	0.00536561	0.0320854
Zm00001d029387	1249.15	-0.38923	0.234421	0.0384493	0.139732
Zm00001d029388	4363.48	-0.296602	0.168547	0.0472832	0.162183
Zm00001d029389	53.1709	1.14272	0.407015	0.000355214	0.0037163
Zm00001d029390	8.78044	-0.494964	0.714838	0.0345603	0.129559
Zm00001d029392	801.043	-0.245926	0.107386	0.0159494	0.0735783
Zm00001d029393	577.245	-0.131214	0.111943	0.215912	0.445232
Zm00001d029394	2615.3	-0.227949	0.177896	0.140007	0.336836
Zm00001d029396	306.976	-0.216235	0.156018	0.122279	0.308617
Zm00001d029397	107.216	1.20169	0.409605	0.000246576	0.0027368
Zm00001d029398	2.08057	-0.00946569	0.346062	0.910568	0.961604
Zm00001d029402	12.6339	-0.18255	0.359231	0.273634	0.515394
Zm00001d029408	93.2488	0.387683	0.226531	0.0354887	0.132193
Zm00001d029409	89.5626	-0.431677	0.222362	0.0187821	0.0830346
Zm00001d029410	960.242	2.22601	0.121597	4.11484e-76	2.02508e-72
Zm00001d029416	521.035	-0.220438	0.121725	0.0529378	0.175345
Zm00001d029417	8.12021	-1.44868	0.992157	0.00513765	0.0310696
Zm00001d029418	491.145	0.458212	0.173945	0.00307546	0.0210937
Zm00001d029419	44.3593	0.742212	0.367654	0.00578319	0.0338263
Zm00001d029420	318.711	-0.6392	0.156262	9.78185e-06	0.000175183
Zm00001d029422	1715.04	-0.449411	0.0935529	6.38885e-07	1.60965e-05
Zm00001d029424	1.96584	-0.030008	0.347769	0.726487	0.870885
Zm00001d029426	1033.78	-0.079077	0.113195	0.458094	0.68868
Zm00001d029428	17.9739	-0.268605	0.358671	0.176872	0.392479
Zm00001d029429	370.453	0.448118	0.162766	0.00225071	0.0164537
Zm00001d029430	4.09012	0.0103967	0.33554	0.93112	0.971138
Zm00001d029435	137.394	0.00509833	0.172334	0.974158	0.989334
Zm00001d029438	38.8623	-1.95181	0.424787	2.62528e-07	7.38289e-06
Zm00001d029443	5015.18	-0.62513	0.122028	7.55608e-08	2.40533e-06
Zm00001d029444	503.905	-0.110396	0.221169	0.525877	0.740025
Zm00001d029447	45.4736	1.34281	0.379587	3.17282e-05	0.000485143
Zm00001d029448	1542.9	0.0547437	0.163553	0.743982	0.882115
Zm00001d022758	2.45188	-0.186412	0.428754	0.00547812	0.0324976
Zm00001d029454	331.284	2.05612	0.161533	2.86909e-38	2.52142e-35
Zm00001d029455	261.48	0.399426	0.196233	0.0175041	0.0788421
Zm00001d029457	1399.53	-0.219402	0.128559	0.0666019	0.205506
Zm00001d029460	206.245	-0.15096	0.389068	0.136501	0.33161
Zm00001d029461	383.3	-4.68289	0.760518	3.06022e-11	1.99214e-09
Zm00001d029462	252.727	-0.32768	0.155605	0.0192131	0.0845756
Zm00001d029468	1.95199	0.0142458	0.350482	0.840831	0.929109
Zm00001d029473	84.8638	-0.126567	0.21038	0.457989	0.688648
Zm00001d029475	218.37	-0.0489259	0.168391	0.740452	0.880208
Zm00001d029477	27.4222	0.0904459	0.319532	0.57086	0.772707
Zm00001d029478	38.7579	1.57517	0.381706	2.72794e-06	5.81685e-05
Zm00001d029480	76.1308	1.36872	0.431115	9.89582e-05	0.00128217
Zm00001d029481	329.212	1.71057	0.27379	2.83044e-11	1.85523e-09
Zm00001d029482	2717.86	0.0659535	0.102746	0.503378	0.722771
Zm00001d029483	635.791	0.289525	0.153894	0.037238	0.136757
Zm00001d029487	705.15	0.346983	0.142315	0.00785102	0.0429647
Zm00001d029488	120.588	-0.6153	0.212279	0.000801833	0.00720648
Zm00001d029489	139.396	-0.0762676	0.194409	0.639396	0.818095
Zm00001d029490	761.052	-0.0534211	0.112903	0.622326	0.806062
Zm00001d029495	226.768	-0.106648	0.193109	0.510891	0.728698
Zm00001d029497	342.188	-0.439009	0.308294	0.0450613	0.156613
Zm00001d029498	855.571	0.140732	0.121412	0.217886	0.447839
Zm00001d029499	6.00763	0.0474948	0.333211	0.714999	0.863825
Zm00001d029501	18.5043	-0.10487	0.304971	0.541527	0.751444
Zm00001d029502	388.543	-1.47145	0.297523	5.27836e-08	1.75995e-06
Zm00001d029503	14.0717	0.10201	0.313681	0.541904	0.751712
Zm00001d029504	50.0709	0.241796	0.276192	0.215816	0.445177
Zm00001d029505	317.284	-0.251016	0.216777	0.152839	0.357195
Zm00001d029507	408.647	0.486618	0.153446	0.000526635	0.00514855
Zm00001d029515	141.5	-0.240353	0.210483	0.162843	0.372163
Zm00001d029516	226.372	-0.444308	0.173175	0.00381671	0.0247935
Zm00001d029519	1414.63	-0.327302	0.118025	0.0031944	0.021684
Zm00001d029520	7.16649	0.155925	0.381019	0.195721	0.418995
Zm00001d029524	83.074	0.054537	0.247318	0.762828	0.891391
Zm00001d029525	4.9023	-0.0859418	0.350299	0.44918	0.681782
Zm00001d029526	6.01935	-0.265581	0.461628	0.0773786	0.226646
Zm00001d029527	376.945	-0.51988	0.141524	7.51871e-05	0.00100934
Zm00001d029528	1.90345	0.00278848	0.348992	0.971009	0.987929
Zm00001d029529	159.936	0.00820846	0.199668	0.961965	0.983716
Zm00001d029530	699.471	0.226464	0.148721	0.0935506	0.258943
Zm00001d029534	283.32	-0.196305	0.142508	0.131583	0.323723
Zm00001d029539	20.7812	-0.359574	0.493153	0.0784147	0.228809
Zm00001d029540	147.493	0.10222	0.200393	0.540309	0.7506
Zm00001d029543	1413.3	0.375951	0.167968	0.0118831	0.0588581
Zm00001d029544	14.0539	0.209855	0.358974	0.24201	0.478556
Zm00001d029545	16.3102	-1.10657	0.753671	0.00669234	0.0379945
Zm00001d029548	74.6477	0.700157	0.297168	0.00298674	0.0206522
Zm00001d029550	575.318	0.358534	0.134893	0.0040907	0.0261522
Zm00001d029552	706.542	-0.272889	0.110131	0.00891053	0.0471936
Zm00001d029555	132.801	-0.316076	0.183395	0.0463342	0.15966
Zm00001d029557	3254.28	-0.530383	0.101752	5.80272e-08	1.90892e-06
Zm00001d029559	271.395	-0.144158	0.180506	0.353953	0.597675
Zm00001d029560	332.052	-0.560822	0.15164	5.94848e-05	0.000824179
Zm00001d029561	679.99	-0.06158	0.111352	0.55945	0.764417
Zm00001d029563	70.8929	-0.0638434	0.219018	0.71126	0.862021
Zm00001d029564	332.343	-0.581719	0.21842	0.00182806	0.0139699
Zm00001d029566	40.065	-0.640316	0.375876	0.0134167	0.0645443
Zm00001d029567	228.736	0.608464	0.228228	0.00171133	0.0132091
Zm00001d029570	151.619	0.722273	0.220052	0.000168511	0.001984
Zm00001d029571	2371.71	0.212913	0.104021	0.0320332	0.123028
Zm00001d029572	957.156	0.278307	0.11454	0.0102135	0.0523373
Zm00001d022762	1.50255	0.105744	0.37724	0.0633523	0.19884
Zm00001d029573	39.1017	-0.129491	0.280834	0.478966	0.704163
Zm00001d029576	63.4445	-0.0766944	0.222306	0.659351	0.830076
Zm00001d029580	5.65389	-0.110545	0.365169	0.287907	0.530592
Zm00001d029581	13.4406	-0.248128	0.44183	0.0973094	0.265818
Zm00001d029582	531.43	-0.117571	0.113742	0.274155	0.515663
Zm00001d029583	7.16784	0.116131	0.353148	0.379485	0.62118
Zm00001d029590	584.031	-0.382611	0.134945	0.00218646	0.0161085
Zm00001d029592	15.9727	7.65482	2.66141	5.62832e-08	1.85901e-06
Zm00001d029594	15.7894	-0.953854	0.659973	0.00880484	0.0467848
Zm00001d029595	2059.63	0.112857	0.140777	0.384337	0.62557
Zm00001d029597	631.376	-0.255492	0.121886	0.0251577	0.103434
Zm00001d029598	185.541	-0.146412	0.169494	0.325402	0.568489
Zm00001d029599	2.55623	0.0855247	0.357681	0.374206	0.616462
Zm00001d029601	15.6442	0.12965	0.350305	0.370581	0.61357
Zm00001d029603	289.507	-0.13298	0.152837	0.334658	0.578024
Zm00001d029605	11.9716	0.00118746	0.319613	0.995334	0.997889
Zm00001d029606	35.9274	-0.0277792	0.251749	0.874853	0.943853
Zm00001d029608	2868.89	0.304496	0.104189	0.00218791	0.0161143
Zm00001d029611	34.2656	0.635094	0.508889	0.024537	0.101545
Zm00001d029617	2.4988	0.129066	0.378016	0.180955	0.398564
Zm00001d029619	33.3027	0.168371	0.27699	0.37176	0.614485
Zm00001d029620	816.638	0.426047	0.178008	0.00662344	0.0376839
Zm00001d029625	85.1375	0.150844	0.230042	0.398142	0.638046
Zm00001d029626	1575.88	0.000466062	0.0943563	0.996477	0.998303
Zm00001d029627	33.7764	0.0482038	0.256116	0.790092	0.905163
Zm00001d029628	15.0723	0.00143444	0.309739	0.99477	0.997771
Zm00001d029632	236.299	0.00983571	0.157177	0.945714	0.977037
Zm00001d029645	149.754	0.352228	0.22243	0.0521546	0.173592
Zm00001d029646	2.44306	0.00835881	0.344547	0.929588	0.970198
Zm00001d029647	19.8432	-0.170303	0.31696	0.352764	0.596594
Zm00001d029648	19.8037	-0.108612	0.315876	0.515708	0.732427
Zm00001d029649	160.409	-0.116662	0.169422	0.433346	0.668447
Zm00001d029650	97.77	0.0854379	0.202598	0.610357	0.798674
Zm00001d029652	244.401	0.8282	0.204399	7.47308e-06	0.000139416
Zm00001d029653	376.663	-0.0139377	0.139866	0.915996	0.96378
Zm00001d029654	389.712	-0.669317	0.238109	0.000906179	0.00795801
Zm00001d029656	13.4099	5.34905	1.39196	7.12571e-06	0.000133747
Zm00001d029657	153.674	0.0447901	0.190333	0.782198	0.90182
Zm00001d029658	18.5032	0.0469563	0.30113	0.777152	0.89923
Zm00001d029662	20.8228	-0.318822	0.450448	0.102815	0.276136
Zm00001d029663	743.741	-0.620163	0.11638	2.42585e-08	8.85649e-07
Zm00001d029664	280.887	-0.229761	0.152281	0.0946235	0.260885
Zm00001d029667	6.57888	0.0119935	0.335204	0.92162	0.966433
Zm00001d029672	6.28168	0.0580462	0.33387	0.658677	0.829575
Zm00001d029673	456.6	-0.395927	0.137892	0.00185454	0.0140979
Zm00001d029674	615.663	-0.139598	0.115369	0.199864	0.424168
Zm00001d029676	3.70751	0.15843	0.389745	0.156068	0.36223
Zm00001d029684	165.459	0.396344	0.202049	0.0210944	0.090383
Zm00001d029686	11.0724	0.998341	0.890065	0.0120496	0.0594372
Zm00001d029688	507.86	-0.708825	0.245975	0.000653005	0.0061084
Zm00001d029693	2.96675	-0.0198558	0.341551	0.843836	0.930591
Zm00001d029696	68.3164	-0.497876	0.271503	0.0177775	0.0797688
Zm00001d029697	81.1264	0.0300183	0.219435	0.864203	0.938954
Zm00001d029699	173.834	8.03663	0.883634	3.23899e-19	6.75439e-17
Zm00001d029700	3.1518	0.263434	0.50979	0.0031596	0.0215071
Zm00001d029704	116.46	1.09841	0.274529	6.06756e-06	0.00011601
Zm00001d029705	585	-0.564249	0.233902	0.0037657	0.0245705
Zm00001d029706	2205.88	0.318548	0.158786	0.0254034	0.104114
Zm00001d029707	541.577	-0.132129	0.174263	0.384083	0.6254
Zm00001d029708	63.1337	2.09697	0.529688	4.18069e-06	8.46533e-05
Zm00001d029714	413.085	-0.439813	0.13353	0.000401034	0.00410322
Zm00001d029715	22.5133	-0.0841807	0.288075	0.633149	0.813694
Zm00001d029716	1861.81	-0.498535	0.173462	0.00131216	0.0107558
Zm00001d029717	12.9555	0.0342167	0.310297	0.829093	0.923395
Zm00001d029718	6.81134	-0.116688	0.347973	0.397867	0.637723
Zm00001d029719	152.219	0.114396	0.184569	0.470489	0.697565
Zm00001d029720	690.87	-0.487475	0.180843	0.00227467	0.0165895
Zm00001d029721	18.3802	-1.59565	0.580064	0.000324653	0.00345235
Zm00001d029722	318.89	2.54719	0.3003	1.1529e-18	2.26955e-16
Zm00001d029723	110.586	-1.3747	0.30119	3.70831e-07	9.96183e-06
Zm00001d029725	319.079	0.0631439	0.150202	0.643872	0.821052
Zm00001d029726	396.922	-0.191682	0.157562	0.174439	0.389334
Zm00001d029733	151.502	-0.235645	0.169621	0.114173	0.295514
Zm00001d029736	129.272	0.430249	0.256946	0.031487	0.121613
Zm00001d029738	3.37546	0.0337295	0.341273	0.754537	0.886607
Zm00001d029740	493.484	-0.0414117	0.154514	0.764821	0.892956
Zm00001d029741	51.6768	-1.45165	0.337399	1.1363e-06	2.68082e-05
Zm00001d029744	255.875	-0.198657	0.157863	0.158823	0.366619
Zm00001d029745	1111.53	-0.271426	0.102496	0.00555111	0.0328514
Zm00001d029747	6.02575	0.00527665	0.332548	0.967613	0.986945
Zm00001d029749	5.80463	0.0372338	0.335454	0.762082	0.890857
Zm00001d029750	728.945	-0.129054	0.12045	0.253172	0.491735
Zm00001d029752	1.84678	-0.0528933	0.356334	0.440569	0.67449
Zm00001d029753	175.71	0.0535798	0.169451	0.720203	0.866858
Zm00001d029754	216.757	-0.139089	0.170589	0.352664	0.596549
Zm00001d029755	30.6518	0.0280687	0.26371	0.876954	0.945044
Zm00001d029757	33.8986	-0.146991	0.271476	0.428162	0.664388
Zm00001d029758	63.1714	0.803971	0.326355	0.00165491	0.012895
Zm00001d029761	217.711	-0.0550576	0.169749	0.710645	0.861604
Zm00001d029762	3715.71	-0.312831	0.0912404	0.000367916	0.00382482
Zm00001d029764	7.88522	0.0115688	0.32141	0.936259	0.973481
Zm00001d029768	110.908	0.0392543	0.207047	0.817793	0.918765
Zm00001d029772	287.944	0.0508933	0.1337	0.682356	0.845059
Zm00001d029776	315.221	-0.146789	0.403244	0.00142998	0.0115256
Zm00001d029777	17.1209	1.7152	0.63328	0.000379213	0.00391906
Zm00001d029782	758.015	0.0579516	0.107654	0.573241	0.774956
Zm00001d029783	7.40111	0.232247	0.425601	0.122283	0.308617
Zm00001d029784	2.4067	0.170132	0.409463	0.045371	0.157423
Zm00001d029785	454.809	-0.00410022	0.118225	0.969742	0.987497
Zm00001d029794	1112.47	-0.343701	0.216733	0.0531097	0.175796
Zm00001d029801	11.3481	0.123611	0.349393	0.387594	0.62871
Zm00001d029802	6.23485	0.160565	0.377978	0.218385	0.448154
Zm00001d029803	411.057	-0.86269	0.232418	2.63585e-05	0.000411029
Zm00001d029806	32.369	-0.286128	0.33882	0.159855	0.368307
Zm00001d029808	237.19	-0.215728	0.164001	0.137366	0.332943
Zm00001d029809	374.374	0.030769	0.140273	0.812673	0.916487
Zm00001d029810	250.673	-0.248256	0.195738	0.132584	0.325177
Zm00001d029811	188.467	0.00676261	0.153848	0.962324	0.983834
Zm00001d029814	18.6529	-0.10612	0.311218	0.528105	0.741769
Zm00001d029815	20.9061	-0.0513738	0.298075	0.75787	0.887874
Zm00001d029818	317.014	-0.0533009	0.135663	0.670067	0.837226
Zm00001d029820	51.0467	0.0415795	0.245758	0.817189	0.918535
Zm00001d029822	896.931	-0.207307	0.10553	0.039109	0.141544
Zm00001d029823	1.60808	0.095219	0.370259	0.153624	0.358486
Zm00001d029826	301.403	0.307701	0.139895	0.0167591	0.076361
Zm00001d029829	35.3385	-0.124721	0.318349	0.459799	0.690147
Zm00001d029832	83.5424	0.0101441	0.201298	0.952829	0.980309
Zm00001d029833	394.417	-0.00611001	0.12521	0.957555	0.981855
Zm00001d029834	93.5059	-0.512284	0.292533	0.0194092	0.0852557
Zm00001d029835	3.14028	-0.161323	0.402188	0.063778	0.199718
Zm00001d029839	52.6555	0.953878	0.310016	0.000221203	0.00250029
Zm00001d029840	54.6631	0.389876	0.287939	0.062798	0.197534
Zm00001d029841	2.16652	-0.0647945	0.35788	0.372068	0.614782
Zm00001d029846	203.921	0.138209	0.157633	0.32856	0.571692
Zm00001d029847	17.0391	0.195998	0.382887	0.203543	0.429369
Zm00001d029848	1300.14	0.213362	0.128974	0.0753548	0.222306
Zm00001d029849	255.705	-0.589649	0.156943	4.31711e-05	0.000625624
Zm00001d029853	201.385	0.295838	0.24758	0.12043	0.305704
Zm00001d029855	271.495	0.186213	0.177332	0.227214	0.459678
Zm00001d029856	84.9616	-0.173416	0.204512	0.303363	0.546796
Zm00001d029860	263.506	-0.058239	0.143128	0.65554	0.827844
Zm00001d029861	3.70125	0.15648	0.389025	0.156912	0.363538
Zm00001d029862	6.21325	-0.0601063	0.333556	0.645775	0.822026
Zm00001d029865	669.604	-0.218753	0.121954	0.0551832	0.180863
Zm00001d029868	277.14	-0.294122	0.17436	0.0537523	0.177375
Zm00001d029872	178.137	0.116703	0.161657	0.4187	0.656824
Zm00001d029875	280.049	-0.296477	0.178868	0.0564113	0.183527
Zm00001d029878	31.2183	0.102215	0.265422	0.576025	0.776714
Zm00001d029884	3.9062	-0.106379	0.365574	0.274705	0.51617
Zm00001d029885	71.1031	0.620331	0.33221	0.010883	0.054944
Zm00001d029886	114.709	0.00280209	0.210187	0.988455	0.995494
Zm00001d029887	262.058	0.189936	0.154658	0.172495	0.386716
Zm00001d029889	2985.43	-0.167725	0.0914947	0.0571842	0.185173
Zm00001d029892	114.253	-0.155744	0.218989	0.371274	0.614035
Zm00001d029893	2.06994	-0.0104188	0.348252	0.891791	0.953023
Zm00001d029898	2429.76	-0.211021	0.095513	0.0214232	0.0915369
Zm00001d029901	36.9323	0.0631941	0.275709	0.723102	0.868901
Zm00001d029902	27.3359	-0.0742811	0.275425	0.67631	0.841547
Zm00001d029903	2.50166	-0.00932114	0.343914	0.919306	0.965364
Zm00001d029906	11.7916	-0.0388756	0.329607	0.763476	0.891852
Zm00001d029910	324.175	-0.0117832	0.131737	0.922346	0.966623
Zm00001d029913	6.85853	0.0691453	0.348687	0.509013	0.727496
Zm00001d029918	148.787	-0.153034	0.174679	0.313783	0.557033
Zm00001d029919	71.5976	0.153898	0.222874	0.384629	0.625922
Zm00001d029921	8.22587	-0.324651	0.608154	0.00537887	0.0321038
Zm00001d029922	6.48509	0.043723	0.333854	0.731849	0.874247
Zm00001d029924	40.6315	0.123852	0.263049	0.502806	0.722611
Zm00001d029932	231.647	0.410052	0.617939	0.0423633	0.150221
Zm00001d029934	3.56337	0.277432	0.5172	0.0116218	0.0578431
Zm00001d029937	33.6372	0.0502047	0.266297	0.781794	0.90165
Zm00001d029938	410.543	0.325684	0.128922	0.0066981	0.0379945
Zm00001d029940	30.8372	0.0896249	0.288899	0.612663	0.799861
Zm00001d029946	5.25081	0.0417244	0.335765	0.731246	0.873951
Zm00001d029955	21.1202	0.213379	0.347347	0.252087	0.490481
Zm00001d029963	1312.57	0.0661411	0.102049	0.499196	0.720233
Zm00001d029965	2723.86	-0.498972	0.10105	2.78121e-07	7.7527e-06
Zm00001d029966	22.3183	-0.237347	0.32835	0.225362	0.457373
Zm00001d029968	926.224	0.511841	0.155667	0.000324168	0.00344869
Zm00001d029969	3.20514	0.120565	0.374667	0.194784	0.41784
Zm00001d029973	542.507	-0.0213507	0.118653	0.847695	0.932016
Zm00001d029974	153.608	0.628902	0.216624	0.000803289	0.0072167
Zm00001d029975	79.6572	0.790723	0.296789	0.00103122	0.00882928
Zm00001d029976	277.616	0.0470028	0.161539	0.748111	0.883917
Zm00001d029978	982.151	0.0534799	0.114149	0.623846	0.807224
Zm00001d029979	80.1493	0.208556	0.230881	0.250796	0.48895
Zm00001d029980	26.059	0.011445	0.271303	0.950001	0.979333
Zm00001d029983	1110.21	-0.760202	0.132372	1.63262e-09	7.66676e-08
Zm00001d029988	1.73837	0.00706004	0.35074	0.918286	0.964869
Zm00001d029991	43.8813	0.00248759	0.259232	0.990895	0.99637
Zm00001d029996	6.97672	-0.108018	0.348372	0.410762	0.649366
Zm00001d029997	228.823	-0.012966	0.145463	0.921091	0.966227
Zm00001d029999	7.36498	0.138231	0.351998	0.352637	0.596545
Zm00001d030004	2.65381	0.0770695	0.356036	0.414971	0.653348
Zm00001d030005	351.794	0.438044	0.146511	0.00113984	0.00959337
Zm00001d030007	2.26715	0.0684226	0.359333	0.324665	0.567927
Zm00001d030009	1872	-0.674032	0.141116	3.75291e-07	1.00586e-05
Zm00001d030010	583.977	-0.0250416	0.113528	0.814966	0.917177
Zm00001d030011	2603.94	0.0937857	0.111505	0.376316	0.61824
Zm00001d030012	206.737	-0.12981	0.155409	0.351194	0.594921
Zm00001d030014	889.357	-0.264288	0.139224	0.0385802	0.140145
Zm00001d030016	69.0762	-0.109418	0.221832	0.529592	0.74239
Zm00001d030018	77.119	0.300831	0.27401	0.131976	0.32419
Zm00001d030019	239.007	-0.0387324	0.153946	0.779242	0.900232
Zm00001d030020	1619.32	-0.161195	0.109618	0.12127	0.306912
Zm00001d030021	6.30583	-0.0203989	0.328703	0.874449	0.943767
Zm00001d030023	1.78745	-0.0120362	0.352027	0.844443	0.930888
Zm00001d030026	1382.62	-0.20384	0.107078	0.0449451	0.156342
Zm00001d030028	100.157	0.217387	0.208606	0.205719	0.432291
Zm00001d030031	1001.09	-0.267541	0.106373	0.00815518	0.0442404
Zm00001d030032	63.811	0.561141	0.287071	0.0110549	0.0555498
Zm00001d030037	366.908	-0.186795	0.415443	0.0736464	0.219423
Zm00001d030038	6.92664	-0.153565	0.362766	0.291818	0.534442
Zm00001d030040	202.986	0.0037551	0.175125	0.981816	0.99226
Zm00001d030045	92.9136	0.00372876	0.207347	0.981476	0.992081
Zm00001d030048	4389.79	0.0689057	0.0940878	0.449669	0.682015
Zm00001d030051	1451	-0.145575	0.102919	0.13811	0.334048
Zm00001d030053	12.3501	-0.42058	0.536869	0.0590613	0.189288
Zm00001d030061	875.13	-0.120049	0.113168	0.262288	0.501291
Zm00001d030062	107.611	-0.164968	0.196149	0.31486	0.557574
Zm00001d030069	4.66402	0.0636111	0.340768	0.599515	0.791771
Zm00001d030074	1530.35	-0.151469	0.10122	0.117976	0.301529
Zm00001d030079	93.9362	-0.0886189	0.197621	0.590079	0.786252
Zm00001d030080	137.097	0.190213	0.186224	0.232055	0.465984
Zm00001d030083	50.461	0.153866	0.268875	0.413215	0.651555
Zm00001d030086	4.54604	-0.172936	0.39573	0.145576	0.345372
Zm00001d030087	216.736	0.456387	0.180311	0.00414968	0.0263959
Zm00001d030090	85.0127	-0.0182928	0.203469	0.911596	0.961864
Zm00001d030091	100.839	0.0345059	0.183168	0.828643	0.92327
Zm00001d030094	38.0835	-0.11514	0.260335	0.528594	0.741827
Zm00001d030098	56.2072	0.370089	0.279633	0.0712759	0.214937
Zm00001d030103	324.271	0.562814	0.27353	0.00885491	0.0470205
Zm00001d030106	183.119	0.612763	0.247371	0.00274805	0.0192818
Zm00001d030108	106.685	0.220398	0.213271	0.204368	0.430298
Zm00001d030109	1604.73	-0.0328605	0.112238	0.75668	0.887215
Zm00001d030110	3145.58	0.446654	0.103411	6.62488e-06	0.000124918
Zm00001d030116	154.114	-0.261136	0.21402	0.134119	0.327798
Zm00001d030117	933.392	-0.0552234	0.0999773	0.563129	0.767193
Zm00001d030121	56.0983	-0.114893	0.232232	0.519505	0.735316
Zm00001d030123	51.8688	0.1994	0.249553	0.287039	0.52979
Zm00001d030124	39.4687	0.0362722	0.293321	0.83233	0.925032
Zm00001d030126	641.933	0.046304	0.114869	0.670994	0.837669
Zm00001d030127	22269.5	-0.688169	0.0833765	3.2932e-17	5.3313e-15
Zm00001d030129	13.0039	0.0731723	0.307872	0.657388	0.828706
Zm00001d030130	80.2719	-0.907788	0.271152	9.18235e-05	0.00119931
Zm00001d030131	227.116	0.042554	0.148536	0.754054	0.886442
Zm00001d030132	19.3662	-0.129332	0.314907	0.453026	0.684567
Zm00001d030133	779.113	0.100082	0.121431	0.380842	0.622269
Zm00001d030138	478.023	-0.229295	0.124808	0.0490628	0.166545
Zm00001d030143	40.9705	-0.0403532	0.263062	0.819456	0.919365
Zm00001d030146	372.639	0.180933	0.168733	0.223848	0.455487
Zm00001d030148	373.27	-0.333653	0.159228	0.0195021	0.0854984
Zm00001d030149	918.242	0.102332	0.101895	0.294961	0.537718
Zm00001d030152	185.245	-0.0504842	0.151332	0.711626	0.862088
Zm00001d030153	263.968	0.978643	0.238588	4.80746e-06	9.53082e-05
Zm00001d030154	98.8438	0.164307	0.200624	0.32511	0.56835
Zm00001d030157	331.777	-0.238125	0.133022	0.0527642	0.174888
Zm00001d030158	16.2699	-0.0865228	0.301007	0.611198	0.799216
Zm00001d030159	1413.36	-0.242007	0.100833	0.0120775	0.0595333
Zm00001d030163	94.2905	-0.308632	0.278977	0.124114	0.311906
Zm00001d030164	683.188	-0.103272	0.132512	0.399879	0.63978
Zm00001d030165	43.2978	0.160053	0.264436	0.393066	0.633617
Zm00001d030166	440.693	-0.0359327	0.12678	0.76062	0.889825
Zm00001d030167	119.618	0.153583	0.200402	0.358614	0.601544
Zm00001d030171	31.507	-0.140135	0.318577	0.417961	0.656119
Zm00001d030172	382.602	0.502124	0.216833	0.00600104	0.0348487
Zm00001d030173	1810.6	-0.338282	0.0941443	0.000187355	0.0021726
Zm00001d030181	37.6289	0.102604	0.253116	0.573655	0.775089
Zm00001d030184	330.05	-0.0228245	0.130781	0.850308	0.933208
Zm00001d030191	162.865	0.163547	0.167489	0.26972	0.511049
Zm00001d030194	87.7807	-0.152245	0.217972	0.381911	0.623405
Zm00001d030207	107.664	-0.29987	0.210609	0.0838383	0.239745
Zm00001d030212	6.79441	0.099638	0.346158	0.451295	0.683386
Zm00001d030213	174.283	0.217317	0.167578	0.14184	0.339596
Zm00001d030217	1692.32	-0.103561	0.0976933	0.268115	0.508871
Zm00001d030218	24.0943	-4.02925	1.01326	3.82334e-06	7.85316e-05
Zm00001d030220	173.45	-0.186021	0.171247	0.215248	0.444383
Zm00001d030222	55.6794	-0.507236	0.439036	0.0425762	0.150685
Zm00001d030223	198.307	0.233337	0.163363	0.107923	0.285372
Zm00001d030230	3.13875	-0.00141354	0.342888	0.986317	0.993992
Zm00001d030231	264.039	-0.126903	0.139292	0.320995	0.564291
Zm00001d030235	35.6196	-0.808278	0.414311	0.00526044	0.0316566
Zm00001d030239	598.964	-0.168732	0.117262	0.126014	0.315286
Zm00001d030240	8.98781	-3.03829	1.04331	0.000199904	0.00229507
Zm00001d030251	7.71755	-0.13108	0.35909	0.327636	0.570771
Zm00001d030256	644.85	0.0516846	0.113365	0.631421	0.812625
Zm00001d030262	3.0763	0.0121648	0.340901	0.907608	0.959956
Zm00001d030264	2.79653	-0.124142	0.373788	0.204795	0.430938
Zm00001d030266	2208.87	0.103539	0.110362	0.323969	0.567155
Zm00001d030267	26.8015	-0.321942	0.402982	0.12063	0.305974
Zm00001d030270	59.1018	-1.09114	0.382979	0.000344478	0.00362867
Zm00001d030274	9.12527	0.214042	0.386658	0.195952	0.419215
Zm00001d030276	1.95568	-0.000960139	0.347443	0.98918	0.995791
Zm00001d030277	7.74658	-0.0728981	0.327159	0.614479	0.800873
Zm00001d030282	611.502	0.0326316	0.161535	0.822073	0.920311
Zm00001d030285	209.632	-0.154876	0.169119	0.297476	0.540424
Zm00001d022797	112.228	-2.04007	0.901735	0.000750143	0.00682395
Zm00001d022798	8.49196	0.137504	0.362225	0.305456	0.549197
Zm00001d030295	1.5854	-0.000189935	0.349321	0.996911	0.998319
Zm00001d030299	57.4585	0.508579	0.294608	0.0210793	0.0903426
Zm00001d030300	20.9366	0.263855	0.357509	0.185713	0.405631
Zm00001d030301	198.473	0.143033	0.17278	0.345007	0.588452
Zm00001d030308	74.3045	-0.140527	0.218017	0.418477	0.656642
Zm00001d030323	46.0853	0.0393118	0.244152	0.827488	0.922861
Zm00001d030329	1.45966	0.106479	0.377455	0.0645471	0.201332
Zm00001d030339	40.3684	-0.438648	0.411681	0.0616531	0.1951
Zm00001d030340	273.335	0.108605	0.145746	0.414386	0.652636
Zm00001d030342	20.6746	-0.14092	0.302286	0.43692	0.671451
Zm00001d030343	1.80647	0.0542747	0.357189	0.390829	0.631397
Zm00001d030346	18.5787	0.235042	0.368392	0.206651	0.433372
Zm00001d030347	7.21146	0.0268826	0.327899	0.840706	0.929102
Zm00001d030348	580.646	-0.485447	0.139639	0.000181354	0.00210897
Zm00001d030357	864.994	0.100548	0.103235	0.309521	0.552753
Zm00001d030366	840.598	0.031088	0.121289	0.786739	0.904133
Zm00001d030370	273.43	-0.215406	0.172712	0.153769	0.358757
Zm00001d030372	119.628	-0.195891	0.203646	0.245355	0.482417
Zm00001d030373	2186.42	-0.0927246	0.0975515	0.329653	0.572697
Zm00001d030379	71.0217	-0.0885062	0.209459	0.601953	0.793287
Zm00001d030380	6.46442	-0.0467212	0.335111	0.705852	0.859207
Zm00001d030381	371.335	0.164365	0.156498	0.243311	0.480279
Zm00001d030382	150.445	-0.00196578	0.195041	0.989353	0.995791
Zm00001d030385	430.639	-0.0985882	0.137209	0.43556	0.670302
Zm00001d030398	1087.23	0.056176	0.117223	0.612914	0.800058
Zm00001d030402	6.8668	-0.0969556	0.341644	0.47798	0.70307
Zm00001d030409	148.981	0.09317	0.180178	0.551048	0.758115
Zm00001d030411	52.0653	-0.103145	0.247505	0.56582	0.769234
Zm00001d030419	4.36577	0.313335	0.570753	0.015353	0.0714025
Zm00001d030421	139.287	-0.193811	0.182663	0.216898	0.446629
Zm00001d030424	4.41858	-0.0788297	0.359817	0.333979	0.577179
Zm00001d030470	72.5122	-0.0630108	0.214298	0.712116	0.862456
Zm00001d030471	652.743	-0.00976117	0.13361	0.936247	0.973481
Zm00001d030479	8.41733	0.0610084	0.329554	0.661126	0.831459
Zm00001d030496	217.916	0.156577	0.152594	0.256611	0.495253
Zm00001d022811	20.5264	0.94697	0.532668	0.00583305	0.0340531
Zm00001d030498	2.80691	0.0462015	0.349114	0.606321	0.796196
Zm00001d030500	480.849	-0.118367	0.115509	0.277613	0.519214
Zm00001d030506	2.9802	0.0133708	0.343841	0.88707	0.950578
Zm00001d030507	128.371	0.315432	0.217856	0.0775192	0.226815
Zm00001d030508	85.0564	0.381661	0.239827	0.0453284	0.157318
Zm00001d022815	1.43937	0.00797836	0.352368	0.893568	0.953886
Zm00001d030509	26.2905	-0.0162763	0.268304	0.925254	0.968222
Zm00001d030516	33.255	-0.0761634	0.257597	0.671623	0.837979
Zm00001d030518	497.62	-0.0545806	0.129792	0.650256	0.824825
Zm00001d030523	47.5624	0.459188	0.364056	0.0480965	0.164217
Zm00001d030526	2581.44	-0.267973	0.134653	0.0310333	0.12039
Zm00001d030527	87.0889	0.037979	0.194973	0.817596	0.918742
ENSRNA049472795	4.2222	0.062459	0.351706	0.507228	0.725788
Zm00001d030532	80.2543	0.245744	0.219371	0.165266	0.376233
Zm00001d030533	645.189	-0.173872	0.118256	0.117383	0.300785
Zm00001d030542	10.7737	0.154703	0.355963	0.314857	0.557574
Zm00001d030544	54.5065	0.986215	0.387677	0.000961487	0.00833075
Zm00001d030548	159.189	1.90149	0.302653	2.43329e-11	1.60957e-09
ENSRNA049472786	25.9646	-0.0816145	0.277407	0.647472	0.823036
Zm00001d030549	471.826	0.320125	0.142827	0.0144477	0.0681263
Zm00001d030550	3.01713	0.0828733	0.35628	0.396842	0.63667
Zm00001d030551	13.8028	-0.0748594	0.316445	0.634477	0.814664
Zm00001d030553	4.4302	0.0207727	0.340107	0.846155	0.931673
Zm00001d030554	1029.11	-0.0859779	0.107459	0.399957	0.639781
Zm00001d030555	7.51083	-0.0170322	0.324435	0.898848	0.956134
Zm00001d030556	553.08	-0.00245169	0.144356	0.983924	0.993269
Zm00001d030557	25863.6	0.249414	0.103751	0.0129273	0.0626187
Zm00001d030561	398.695	0.091938	0.125885	0.435754	0.670456
Zm00001d030572	129.822	-0.176336	0.191182	0.276324	0.517796
Zm00001d030573	429.572	-0.030738	0.123319	0.789453	0.904962
Zm00001d030575	7.66207	-0.114777	0.34675	0.408563	0.647444
Zm00001d030577	59.112	0.56201	0.33257	0.0182958	0.0814408
Zm00001d030578	26.9829	-0.0143119	0.283849	0.932206	0.971497
Zm00001d030579	784.684	0.105261	0.122586	0.361459	0.604118
Zm00001d030581	1499.88	0.225273	0.0960806	0.0145571	0.0685037
Zm00001d030584	57.76	0.562289	0.314027	0.0156749	0.0725842
Zm00001d030587	26.6918	0.139933	0.290635	0.450299	0.682302
Zm00001d030588	23.3782	-0.0205789	0.272842	0.904557	0.958382
Zm00001d030593	1124.49	0.101535	0.0999468	0.289995	0.532649
Zm00001d030598	702.925	0.0947044	0.114081	0.384274	0.62551
Zm00001d030601	43.7875	0.171479	0.255738	0.358584	0.601544
Zm00001d030609	79.7132	-0.0993544	0.236932	0.577977	0.778237
Zm00001d030612	1227.47	0.131607	0.10052	0.171917	0.385876
Zm00001d030613	171.075	-0.18362	0.178918	0.236258	0.471271
Zm00001d030617	892.16	-0.0233251	0.103832	0.804105	0.912204
Zm00001d030618	599.127	-0.140413	0.121666	0.218674	0.448455
Zm00001d030620	679.441	-0.0319629	0.111437	0.762651	0.891337
Zm00001d030623	3125.64	-0.201835	0.102014	0.0383212	0.139462
Zm00001d022821	1.70873	0.0335888	0.353463	0.590452	0.7863
Zm00001d030624	718.062	-0.36439	0.140474	0.00482621	0.0295346
Zm00001d030626	971.577	-0.0469208	0.10546	0.640149	0.818506
Zm00001d030627	60.3804	0.286971	0.255941	0.138288	0.334301
Zm00001d030638	1296.08	0.333556	0.110814	0.00150922	0.0119413
Zm00001d030639	120.733	0.377006	0.20245	0.0278087	0.111455
Zm00001d030640	335.954	0.37841	0.146448	0.00468753	0.0289263
Zm00001d030644	8.96346	0.292546	0.487697	0.0709829	0.214237
Zm00001d030652	131.665	-0.170765	0.182978	0.277154	0.518811
Zm00001d030656	28.2486	0.0351152	0.282784	0.841188	0.92929
Zm00001d030657	177.952	0.317166	0.199183	0.0598538	0.19083
Zm00001d030659	2302.19	-0.216367	0.0942133	0.0169193	0.0768852
Zm00001d030661	1.88119	0.0193086	0.349137	0.802577	0.911429
Zm00001d030663	1.88674	-0.128047	0.382187	0.11722	0.300493
Zm00001d030665	156.416	-0.00705168	0.188621	0.963578	0.984727
Zm00001d030666	1182.48	-0.259	0.124886	0.025848	0.10555
Zm00001d030672	30.2851	-0.506883	0.445855	0.0436047	0.152967
Zm00001d030675	523.14	-0.142998	0.13823	0.260267	0.498979
Zm00001d030676	22.9287	-0.0409617	0.291994	0.807985	0.914198
Zm00001d030677	553.827	-0.0435814	0.12528	0.709974	0.861286
Zm00001d030678	3856.63	-0.564824	0.204716	0.00143627	0.0115573
Zm00001d030679	2.0412	0.039074	0.349162	0.648803	0.823882
Zm00001d030683	11.0927	-0.220644	0.372019	0.214187	0.44316
Zm00001d030685	9.84093	-0.265704	0.43388	0.117552	0.300998
Zm00001d030688	4444.49	-0.0901616	0.0980017	0.336626	0.58023
Zm00001d022828	1.48448	0.107254	0.377803	0.0626378	0.197277
Zm00001d030690	476.291	0.167308	0.122243	0.144391	0.343586
Zm00001d030691	1009.25	0.65564	0.178192	4.95949e-05	0.000704202
Zm00001d030693	82.5541	0.0466709	0.244763	0.796768	0.90848
Zm00001d030694	1143.88	-0.247517	0.103809	0.0123934	0.0607258
Zm00001d030697	344.824	0.130926	0.135798	0.297538	0.540493
Zm00001d030701	142.994	-0.0837552	0.178345	0.586893	0.783945
Zm00001d030713	24.7081	1.61471	0.477231	4.80037e-05	0.000684373
Zm00001d030717	1.83453	-0.0426064	0.350755	0.6031	0.794152
Zm00001d030724	39.4511	-0.532308	0.444482	0.0366364	0.135285
Zm00001d030725	6054.37	0.241011	0.133821	0.0518158	0.172919
ENSRNA049459833	5.91064	0.0904197	0.349708	0.454415	0.685831
Zm00001d030726	4.49444	-0.0630278	0.344349	0.570444	0.772532
Zm00001d030727	12.2429	0.026732	0.306819	0.86723	0.940253
Zm00001d030732	494.757	0.113099	0.122792	0.326135	0.568961
Zm00001d030739	662.961	0.0767256	0.132617	0.533558	0.745218
Zm00001d030742	228.546	-0.0569362	0.141321	0.659812	0.830469
Zm00001d030744	59.4253	0.333829	0.285035	0.104112	0.278405
Zm00001d030748	15.1853	0.0519342	0.310028	0.744548	0.882348
Zm00001d030754	44.2619	0.0737093	0.255855	0.684582	0.846126
Zm00001d030759	41.605	-0.296896	0.322116	0.150132	0.352543
Zm00001d030760	705.482	-0.0226047	0.114222	0.832735	0.925126
Zm00001d030761	191.674	0.160614	0.184956	0.310698	0.553835
Zm00001d030762	1913.46	0.166637	0.180669	0.287863	0.530592
Zm00001d030765	225.472	-0.437844	0.647273	0.0383137	0.139462
Zm00001d030766	356.517	-0.753299	0.172522	2.14479e-06	4.73759e-05
Zm00001d030767	552.124	-0.211383	0.124391	0.0688218	0.210268
Zm00001d030770	510.767	-0.315079	0.155185	0.0243078	0.100816
Zm00001d030774	3462	0.225987	0.107061	0.0268275	0.108292
Zm00001d030777	3.97053	0.193276	0.417711	0.0827529	0.237442
Zm00001d030780	7.56122	0.0703553	0.330162	0.6212	0.805375
Zm00001d030782	8.89134	-0.145249	0.364396	0.288319	0.531117
Zm00001d030784	233.84	0.014866	0.161351	0.918951	0.965114
Zm00001d030786	919.134	0.190084	0.139358	0.138123	0.334048
Zm00001d030790	117.218	-0.104613	0.184035	0.505951	0.724672
Zm00001d030795	21.096	-0.0039646	0.279761	0.979431	0.991553
Zm00001d030796	155.966	0.043604	0.171245	0.772603	0.897178
Zm00001d030797	5.25248	-0.0825877	0.344503	0.500033	0.720725
Zm00001d030806	18.1872	-0.0838008	0.297392	0.626459	0.809263
Zm00001d022842	2.76209	-0.115262	0.371287	0.216604	0.446297
Zm00001d030809	6.92013	0.129205	0.362424	0.316073	0.5592
Zm00001d030812	9.8094	0.185447	0.396058	0.163011	0.372479
Zm00001d030821	22.1435	-0.236482	0.347269	0.217306	0.447206
Zm00001d030822	12.5212	-0.537005	0.611389	0.0381109	0.138974
Zm00001d030824	21.2964	-0.306866	0.360528	0.139538	0.336037
Zm00001d030832	43.8556	-0.163184	0.266649	0.37977	0.621344
Zm00001d030833	30.4501	0.0707322	0.278799	0.691751	0.85084
Zm00001d030837	27.4498	-0.159665	0.300386	0.388785	0.629852
Zm00001d030843	34.8406	0.0323052	0.261603	0.858081	0.93594
Zm00001d030846	83.1039	0.218085	0.246923	0.244911	0.481901
Zm00001d030849	65.3009	0.0450312	0.234244	0.8003	0.909817
Zm00001d030850	24.3333	-0.0889005	0.290825	0.611229	0.799216
Zm00001d030851	13.6768	0.00253981	0.300297	0.989644	0.995809
Zm00001d022845	70.8146	-0.387009	0.280189	0.0604488	0.192227
Zm00001d030856	248.166	-0.169425	0.182266	0.278689	0.520588
Zm00001d030859	2850.7	-0.205637	0.0965518	0.0264997	0.107373
Zm00001d030860	188.532	-0.38714	0.182534	0.0150085	0.0701987
Zm00001d030863	182.097	0.147653	0.167598	0.318268	0.561703
Zm00001d030868	1134.96	-0.0325496	0.0988774	0.726061	0.870612
Zm00001d030870	40.4277	0.443898	0.344321	0.0521708	0.173611
Zm00001d030875	4.07541	-0.239779	0.465969	0.0325795	0.124446
Zm00001d030888	2367.4	-0.676504	0.200457	0.000140969	0.00171216
Zm00001d030891	113.325	0.125755	0.222254	0.473614	0.699885
Zm00001d030892	629.625	0.0949129	0.136698	0.452879	0.68449
Zm00001d030893	1566.31	-0.352059	0.1118	0.000857295	0.00761473
Zm00001d030894	6.03221	-4.39133	1.61772	0.000284895	0.00309373
Zm00001d030895	384.374	-0.22502	0.126694	0.0564148	0.183527
Zm00001d030899	21.2016	-0.270011	0.474848	0.0628972	0.19779
Zm00001d030900	61.9459	-0.196267	0.241123	0.284958	0.527333
Zm00001d030901	20.8279	0.154791	0.324019	0.378557	0.62059
Zm00001d030902	642.371	0.411344	0.141894	0.00165743	0.0129023
Zm00001d030909	7.50327	0.190916	0.381521	0.214409	0.44333
Zm00001d030910	6.88055	0.0619026	0.334942	0.638259	0.817278
Zm00001d030915	2.50499	0.173211	0.41188	0.0419846	0.149233
Zm00001d030916	422.007	-0.161381	0.134718	0.19392	0.416751
Zm00001d022851	8.07064	0.0191439	0.320926	0.894253	0.954286
Zm00001d030920	63.6723	0.134657	0.226788	0.449464	0.681948
Zm00001d030927	8.85965	0.120623	0.344372	0.413179	0.651555
Zm00001d030933	12.6657	0.150806	0.3405	0.362894	0.605558
Zm00001d030934	432.496	-0.154434	0.123333	0.180605	0.398078
Zm00001d030935	1314.87	0.0390366	0.105554	0.699575	0.855673
Zm00001d030937	1110.51	-0.503486	0.119693	8.89894e-06	0.000161012
Zm00001d030939	175.746	-0.0562462	0.156403	0.688598	0.849039
Zm00001d030940	4.05385	0.101901	0.359431	0.347452	0.59135
Zm00001d030942	9.76193	0.250696	0.414865	0.142982	0.341216
Zm00001d030944	329.103	0.144688	0.139762	0.26076	0.499612
Zm00001d030945	4.7638	-0.0966086	0.353253	0.404933	0.644427
Zm00001d030947	38.1429	0.00459796	0.253221	0.981157	0.991997
Zm00001d030951	21.8279	0.380529	0.394828	0.0900864	0.251847
Zm00001d030953	610.128	0.0688623	0.118933	0.540359	0.750614
Zm00001d030954	84.6509	0.151531	0.218902	0.386545	0.627514
Zm00001d030955	137.522	-0.189111	0.198004	0.253063	0.491641
Zm00001d030958	153.826	-0.675298	0.250345	0.00126259	0.0104187
Zm00001d030960	567.091	0.238262	0.115352	0.0285525	0.113614
Zm00001d030962	240.691	0.560395	0.177523	0.000435893	0.00439876
Zm00001d030967	892.248	-0.193218	0.119727	0.0859792	0.243715
Zm00001d030968	1047.11	0.0657936	0.118791	0.558869	0.764011
Zm00001d030969	27.6005	0.104503	0.274425	0.566656	0.76991
Zm00001d030976	9.1483	0.0760302	0.322527	0.619879	0.804332
Zm00001d030981	83.454	-0.153056	0.231392	0.3907	0.631333
Zm00001d030982	2.39886	-0.0445145	0.34747	0.63393	0.81415
Zm00001d030989	146.997	-0.555677	0.207395	0.00189793	0.0143411
Zm00001d030990	1.68599	0.0557892	0.354948	0.473297	0.699653
Zm00001d030993	119.644	0.881165	0.385643	0.00216696	0.0159851
Zm00001d022858	3.80288	0.0968435	0.360073	0.32997	0.572889
Zm00001d030994	7.75774	0.026936	0.320347	0.853002	0.933865
Zm00001d030995	9065.95	-0.681561	0.177963	2.50814e-05	0.000393852
Zm00001d030996	1258.51	-0.160353	0.100977	0.0969374	0.265303
Zm00001d030998	24.3244	0.047118	0.287204	0.788072	0.904547
Zm00001d030999	23.3852	-0.384172	0.386769	0.0864394	0.244541
Zm00001d031002	384.004	0.0889721	0.134809	0.476518	0.702221
Zm00001d031005	2.70184	-0.0530787	0.351046	0.540766	0.750897
Zm00001d031008	221.878	-0.0745256	0.151876	0.586735	0.783898
Zm00001d031009	3.57762	0.0593522	0.345426	0.583084	0.781709
Zm00001d031013	407.758	-0.13701	0.140207	0.284582	0.526995
Zm00001d031014	354.991	-0.449973	0.136615	0.000384012	0.00395537
Zm00001d022860	23.8695	0.303158	0.380329	0.142541	0.340513
Zm00001d031019	70.831	0.710582	0.32894	0.00438018	0.0275378
Zm00001d031023	16.8737	0.231207	0.354408	0.223156	0.454592
Zm00001d031024	600.03	0.146398	0.113901	0.174426	0.389334
Zm00001d031026	85.0079	5.47091	0.668931	9.11039e-18	1.63635e-15
Zm00001d031027	1.77597	0.0176265	0.350234	0.802425	0.911348
Zm00001d031028	466.048	0.291199	0.138403	0.0219362	0.0932752
Zm00001d031037	241.952	0.23826	0.169667	0.111224	0.290974
Zm00001d031040	122.149	0.152192	0.203311	0.366725	0.609726
Zm00001d031041	581.282	0.28151	0.165354	0.0551844	0.180863
Zm00001d031049	41.3793	0.916898	0.387569	0.00172847	0.0133124
Zm00001d031050	1431.13	0.0414131	0.0919338	0.641784	0.819864
Zm00001d031056	4.56966	-0.291908	0.514583	0.0367231	0.135418
Zm00001d031058	404.819	0.262118	0.133037	0.033318	0.126326
Zm00001d031059	999.296	0.11706	0.129647	0.332853	0.576066
Zm00001d031060	111.407	0.330765	0.242228	0.0816947	0.235173
Zm00001d031061	150.926	0.211521	0.389456	0.190581	0.41195
Zm00001d031062	401.125	0.00740529	0.135922	0.953763	0.980503
Zm00001d031063	121.793	-0.00658181	0.193312	0.966309	0.986137
Zm00001d031064	254.548	-0.593687	0.236023	0.00262202	0.0185616
Zm00001d031065	76.2008	-0.0682102	0.23375	0.699213	0.855443
Zm00001d031071	5913.46	-0.392102	0.100401	4.77734e-05	0.000681484
Zm00001d031072	199.732	-0.101105	0.194029	0.533721	0.745292
Zm00001d031073	92.72	-0.128454	0.219994	0.460452	0.690453
Zm00001d031074	4.23801	-0.0867349	0.354203	0.415873	0.654015
Zm00001d031079	5.57632	-0.106531	0.351582	0.39636	0.636319
Zm00001d031081	241.023	-0.0684458	0.151499	0.616414	0.802423
Zm00001d031088	1194.91	0.0454204	0.113681	0.673313	0.839236
Zm00001d031090	621.497	0.1528	0.113668	0.155728	0.361747
Zm00001d031091	38.896	0.391075	0.337192	0.0788694	0.229565
Zm00001d031092	22.1222	0.13776	0.292983	0.452784	0.684419
Zm00001d031093	34.831	0.160934	0.304641	0.384095	0.6254
Zm00001d031098	118.151	-0.66135	0.220742	0.000525222	0.00513882
Zm00001d031099	62.4137	0.467534	0.603107	0.0442135	0.15444
Zm00001d031101	1243.88	-0.0902592	0.114984	0.405415	0.64478
Zm00001d031104	262.483	0.197529	0.154768	0.156469	0.362922
Zm00001d031109	104.993	-0.0733714	0.196579	0.654442	0.827111
Zm00001d031115	290.567	0.219766	0.155435	0.115986	0.298529
Zm00001d031118	96.3446	-1.37487	0.397908	3.62751e-05	0.000539023
Zm00001d031120	1439.62	-0.323859	0.117708	0.00346287	0.0230986
Zm00001d031127	2.07433	0.119138	0.378853	0.0868602	0.245308
Zm00001d031128	3634.56	-0.512626	0.24891	0.0105353	0.0535844
Zm00001d031129	4.8015	0.0636809	0.339979	0.606089	0.79618
Zm00001d031130	11.2524	-0.0507762	0.309688	0.747212	0.883615
Zm00001d031132	2269.56	-0.305009	0.122209	0.00768445	0.0423307
Zm00001d031133	3.58791	0.285155	0.521125	0.0250053	0.10298
Zm00001d031135	56.561	-0.0847385	0.226349	0.62856	0.810485
Zm00001d031136	2104.23	0.452202	0.170679	0.00300576	0.0207411
Zm00001d031149	66.6761	0.600917	0.501335	0.0281261	0.112372
Zm00001d031152	3.35046	-0.111913	0.367313	0.261217	0.499973
Zm00001d031157	4.78523	0.211478	0.446022	0.022368	0.0946698
Zm00001d031158	546.498	0.773898	0.251629	0.000312029	0.00335142
Zm00001d031163	400.244	0.140253	0.139981	0.275874	0.517371
Zm00001d031164	264.414	-0.0940814	0.225649	0.591574	0.787303
Zm00001d031167	4.48796	0.0245076	0.335025	0.838568	0.927733
Zm00001d031168	68495.9	-0.229992	0.183321	0.145573	0.345372
Zm00001d031170	6.257	0.0200396	0.329916	0.876498	0.94497
Zm00001d031178	623.211	-0.189745	0.128752	0.112653	0.293215
Zm00001d031179	134.18	-0.190224	0.189718	0.237169	0.472365
Zm00001d031182	2062.79	-0.194015	0.155603	0.164908	0.375661
Zm00001d031184	243.792	0.115308	0.158	0.415806	0.653953
Zm00001d031186	281.925	-0.529389	0.208585	0.00310494	0.0212114
Zm00001d031188	1.617	-0.0243606	0.350259	0.742174	0.881105
Zm00001d031191	8.49787	-0.0879987	0.328304	0.554886	0.761012
Zm00001d031192	6.44186	-0.193409	0.404061	0.138721	0.33479
Zm00001d031194	6.71057	-0.111241	0.344056	0.431183	0.666883
Zm00001d031196	2.88295	0.0528176	0.352359	0.535322	0.746411
Zm00001d031200	189.317	0.0690927	0.170375	0.645629	0.821983
Zm00001d031201	126.531	0.065547	0.179115	0.673824	0.839704
Zm00001d031202	12.1956	0.178909	0.38889	0.180127	0.397203
Zm00001d031203	364.06	-0.167802	0.250698	0.363661	0.606425
Zm00001d031204	132.141	0.22773	0.301142	0.243963	0.480986
Zm00001d031205	628.218	-0.220436	0.127139	0.0627996	0.197534
Zm00001d031209	683.562	-0.234344	0.127381	0.0480173	0.164015
Zm00001d031210	154.741	-0.265365	0.199187	0.111939	0.292004
Zm00001d031211	90.7731	1.87917	0.363101	1.07568e-08	4.24187e-07
Zm00001d031212	120.522	1.24095	0.359102	3.71654e-05	0.000550921
Zm00001d031213	612.082	-0.218667	0.189628	0.175055	0.390144
Zm00001d031216	616.694	-0.510992	0.23546	0.00815035	0.044224
Zm00001d031217	379.359	0.216361	0.146052	0.10332	0.276918
Zm00001d031220	68.1684	-0.152464	0.226484	0.390825	0.631397
Zm00001d031221	164.032	-1.13312	0.209987	6.81877e-09	2.81054e-07
Zm00001d031222	134.044	-0.116211	0.261039	0.525045	0.739548
Zm00001d031223	281.702	0.679824	0.170576	1.34608e-05	0.000229412
Zm00001d031227	370.987	-0.183043	0.144747	0.16472	0.375372
Zm00001d031229	85.5579	0.163342	0.212015	0.342793	0.5863
Zm00001d031230	11.3583	0.0945321	0.322445	0.55041	0.75757
Zm00001d031231	1576.32	-0.108565	0.122899	0.345311	0.588856
Zm00001d031232	995.978	-0.0102415	0.11957	0.92719	0.969
Zm00001d031236	54.6157	-0.00904646	0.233649	0.957284	0.981714
Zm00001d031239	167.94	-0.00484749	0.200422	0.975046	0.989516
Zm00001d031241	50.7981	0.10153	0.371024	0.181489	0.399311
Zm00001d031244	14.2494	-0.822467	0.71564	0.0149417	0.0699792
Zm00001d031248	58.2756	0.180487	0.328579	0.319986	0.563182
Zm00001d031249	7.22294	0.0473779	0.346713	0.629686	0.811325
Zm00001d031250	12.1002	0.193914	0.403303	0.140683	0.337901
Zm00001d031253	5946.53	-0.963531	0.136702	2.23265e-13	2.10494e-11
Zm00001d031254	398.143	0.395665	0.180885	0.012385	0.0606968
Zm00001d031256	4830.81	-0.170101	0.0889448	0.0477143	0.163274
Zm00001d031257	68.574	0.021112	0.255237	0.907875	0.96012
Zm00001d031258	1927.13	0.0965749	0.10142	0.325169	0.568353
Zm00001d031259	951.702	-0.181132	0.122953	0.115075	0.297099
Zm00001d022871	1.45592	0.030591	0.353005	0.642732	0.820493
Zm00001d031261	3.73734	0.00437029	0.340315	0.968392	0.987447
Zm00001d031264	13.2123	0.0817757	0.320133	0.599017	0.791496
Zm00001d031265	517.243	0.594237	0.142732	8.08385e-06	0.000148669
Zm00001d031266	33.662	0.657239	0.501812	0.0205136	0.088604
Zm00001d031267	226.944	-0.0353912	0.158479	0.802192	0.911252
Zm00001d031268	161.334	0.101651	0.159445	0.476737	0.702384
Zm00001d031269	378.794	0.114662	0.165024	0.434003	0.668933
Zm00001d031271	55.885	0.5329	0.300691	0.0177393	0.0796579
Zm00001d031273	78.4191	0.366272	0.263871	0.0669826	0.206365
Zm00001d031275	13.9374	0.196019	0.365865	0.251961	0.490351
Zm00001d031278	32.7647	-0.0443857	0.27776	0.798234	0.909033
Zm00001d031279	34.7606	1.08233	0.561828	0.00325272	0.0219922
Zm00001d031280	127.478	-0.0780913	0.182077	0.617315	0.802784
Zm00001d031281	185.332	0.0194865	0.18302	0.903143	0.957946
Zm00001d022873	64.9984	1.26766	0.298585	1.82459e-06	4.10025e-05
Zm00001d031289	199.042	-0.77906	0.169435	6.83583e-07	1.71139e-05
Zm00001d031290	141.817	0.0423822	0.184613	0.789484	0.904962
Zm00001d031291	483.33	0.0933147	0.133992	0.453318	0.68478
Zm00001d031292	93.1467	-0.108673	0.215901	0.529129	0.742027
Zm00001d031300	105.272	-0.0549161	0.233251	0.754407	0.886607
Zm00001d031303	96.7351	-0.0184194	0.206562	0.913449	0.962847
Zm00001d031308	64.4374	0.223273	0.239247	0.226901	0.459309
Zm00001d031309	189.473	0.279653	0.188172	0.083475	0.239088
Zm00001d031310	31.3789	-0.0429808	0.272208	0.806426	0.913129
Zm00001d031314	2.1948	0.00526538	0.348373	0.945849	0.977037
Zm00001d031315	463.792	-0.24311	0.222455	0.172267	0.38638
Zm00001d031316	8.63069	-0.147363	0.353441	0.328606	0.571695
Zm00001d031317	397.68	-0.1285	0.131321	0.291231	0.533963
Zm00001d031318	618.061	-0.153408	0.116299	0.161473	0.370063
Zm00001d031321	76.4225	-0.072402	0.205959	0.666639	0.835147
Zm00001d031323	143.592	0.0458885	0.175361	0.764975	0.893094
Zm00001d031325	19.2208	-0.0618637	0.292932	0.718061	0.86585
Zm00001d031326	417.531	0.13713	0.18334	0.385071	0.62634
Zm00001d031327	748.156	-0.191018	0.130692	0.115185	0.297288
Zm00001d031328	386.383	0.216992	0.139252	0.0904701	0.252547
Zm00001d031329	216.645	0.226415	0.176183	0.14142	0.338942
Zm00001d031331	4.85144	-0.0675646	0.344524	0.55402	0.760249
Zm00001d031332	5957.04	0.276779	0.384114	0.160648	0.369066
Zm00001d031334	5.67202	-0.0335896	0.330774	0.791423	0.905919
Zm00001d022876	5.55221	0.0237949	0.337305	0.836752	0.926821
Zm00001d031338	1187.13	-0.493784	0.170843	0.00124933	0.010351
Zm00001d031344	21.8032	2.05798	0.73892	0.000218102	0.00246638
Zm00001d031345	9.41168	-0.0362038	0.322773	0.796204	0.908224
Zm00001d031349	1326.79	-0.0524531	0.144522	0.675609	0.841152
Zm00001d031351	1211.92	-0.274155	0.191386	0.0923743	0.256581
Zm00001d031352	2.60013	0.182293	0.423845	0.00982219	0.0507817
Zm00001d031359	9.33596	0.126837	0.35221	0.373134	0.615841
Zm00001d031362	2.23	0.112119	0.372649	0.175634	0.391009
Zm00001d031364	32.0896	0.27592	0.446222	0.104352	0.278713
Zm00001d031366	273.108	-0.593515	0.313939	0.0108786	0.0549351
Zm00001d031372	211.095	-0.343163	0.250282	0.0754392	0.22251
Zm00001d031373	10.1584	0.00249177	0.325149	0.987323	0.994723
Zm00001d031377	96.6023	0.410308	0.319051	0.0622761	0.196554
Zm00001d031379	30.0746	0.584298	0.743406	0.0275145	0.110502
Zm00001d031381	69.1068	-0.326526	0.328289	0.120433	0.305704
Zm00001d031384	125.291	-0.547887	0.380668	0.0267964	0.108205
Zm00001d031392	5.95818	-0.107313	0.355008	0.378917	0.620812
Zm00001d031395	471.468	-0.114881	0.220997	0.509478	0.728016
Zm00001d031398	27.7355	0.319077	0.341133	0.133131	0.326042
Zm00001d031403	135.318	0.44296	0.438755	0.0612389	0.194089
Zm00001d031407	64.0426	-0.755801	0.461896	0.00993904	0.0513104
Zm00001d031412	502.629	0.0791068	0.214752	0.648268	0.823474
Zm00001d031415	19.6	-0.00524899	0.292419	0.972964	0.988756
Zm00001d031418	466.854	0.0664739	0.153294	0.632766	0.813462
Zm00001d031419	7.29255	-0.0928167	0.336058	0.51422	0.731506
Zm00001d031420	114.888	0.454364	0.205206	0.00940026	0.0491004
Zm00001d031421	356.291	0.154628	0.18242	0.325706	0.568657
Zm00001d031422	917.068	-0.0617094	0.109151	0.557215	0.762803
Zm00001d031423	716.145	0.169447	0.130215	0.161442	0.370026
Zm00001d031428	995.215	-0.126751	0.378111	0.168146	0.380325
Zm00001d031429	1004.95	0.239404	0.142003	0.0656878	0.203754
Zm00001d031430	432.464	-0.347095	0.214932	0.0501066	0.169016
Zm00001d031431	54.6743	-0.0778342	0.230683	0.658633	0.829575
Zm00001d031435	3.4012	-0.114622	0.370636	0.218516	0.448347
Zm00001d031436	10.895	0.289987	0.423823	0.128227	0.318491
Zm00001d031439	238.265	0.460744	0.176089	0.00318763	0.0216513
Zm00001d022881	2.52509	0.130448	0.381226	0.130219	0.321303
Zm00001d031441	251.211	0.362251	0.168151	0.015265	0.0711008
Zm00001d031444	11.1973	-0.197593	0.382622	0.205526	0.431996
Zm00001d031445	140.819	-0.0714776	0.203952	0.669482	0.836792
Zm00001d031447	3558.21	-0.26742	0.116505	0.0148941	0.0698196
Zm00001d031449	256.801	-0.0546913	0.152814	0.690461	0.850062
Zm00001d031450	63.1508	-0.0866537	0.24285	0.626716	0.809363
Zm00001d031451	18.4412	0.124514	0.31652	0.466036	0.694594
Zm00001d031453	89.9441	-0.098694	0.21101	0.562565	0.766715
Zm00001d031454	41.8772	0.0200105	0.256818	0.912459	0.962321
Zm00001d031457	44.6076	-0.33049	0.292308	0.106954	0.283616
Zm00001d031459	30.7698	0.0776869	0.280358	0.664163	0.833362
Zm00001d031460	12.9922	0.321302	0.475299	0.0846986	0.24142
Zm00001d031470	139.903	0.12014	0.17065	0.424423	0.661109
Zm00001d031471	14.6783	-0.0304571	0.304449	0.848153	0.932304
Zm00001d031473	1753.9	-0.111851	0.10459	0.263606	0.502987
Zm00001d031480	278.786	0.18287	0.145234	0.16777	0.379929
Zm00001d031481	295.848	0.5643	0.146825	3.3729e-05	0.000507626
Zm00001d031484	3113.39	-0.0912762	0.128614	0.443151	0.676801
Zm00001d031485	19.7714	0.0195121	0.281883	0.91277	0.962484
Zm00001d031486	282.285	0.279178	0.154901	0.0456387	0.157923
Zm00001d031487	1236.56	-0.244145	0.110978	0.0201344	0.0874114
Zm00001d031489	223.933	-0.198462	0.153323	0.150167	0.352558
Zm00001d031490	631.983	-0.0422863	0.12373	0.714844	0.863825
Zm00001d031494	1588.3	0.421894	0.179673	0.00760009	0.0419882
Zm00001d031495	7.73964	6.23366	2.57801	1.13877e-05	0.000199585
Zm00001d031496	763.362	0.218119	0.127498	0.0664319	0.205337
Zm00001d031502	319.9	0.00742903	0.14593	0.95664	0.981572
Zm00001d031505	224.1	0.0499517	0.146569	0.70958	0.861144
Zm00001d031510	2.0357	-0.0178255	0.348166	0.823769	0.921218
Zm00001d031514	106.202	0.279083	0.199126	0.0959523	0.263545
Zm00001d031518	369.577	0.345637	0.271607	0.0887405	0.24916
Zm00001d031520	206.37	0.038949	0.151179	0.777175	0.89923
Zm00001d031522	2158.62	-0.663261	0.10841	1.95389e-10	1.0756e-08
Zm00001d031523	14.3387	-0.0795797	0.318499	0.608812	0.797781
[truncated: 22,627 more rows]

## Sheet: muW vs. OE
Table S3 coDEGs in muG vs. OE and muW vs.OE
Gene ID	baseMean	log2FoldChange	lfcSE	pvalue	padj
Zm00001d027230	967.763	0.972929	0.134296	1.7e-13	2.9e-12
Zm00001d027231	30.0433	-0.781462	0.407508	0.0236927	0.054773
Zm00001d027233	1.9115	-0.00386444	0.660809	0.986513	0.991371
Zm00001d027236	7.45473	-0.403118	0.639474	0.285213	0.412962
Zm00001d027239	964.501	1.33794	0.134811	6.96e-24	3.64e-22
Zm00001d027240	1073.62	0.124722	0.141291	0.368023	0.499665
Zm00001d027242	690.868	-0.181348	0.162553	0.251602	0.375728
Zm00001d027250	1.79526	0.306366	0.754421	0.183044	0.29387
Zm00001d027253	4.9437	-6.10893	2.83488	0.000106708	0.000466629
Zm00001d027254	16.6224	-2.08487	0.713954	0.000315096	0.00123498
Zm00001d027256	2.43842	0.212971	0.679098	0.474278	0.603036
Zm00001d027257	848.411	0.457806	0.146694	0.00140665	0.00469389
Zm00001d022649	37.0758	-0.303802	0.372807	0.340369	0.471495
Zm00001d027258	1.76578	0.548621	0.992073	0.046604	0.0972687
Zm00001d027259	761.639	0.259927	0.145942	0.0688591	0.134376
Zm00001d027265	519.231	0.0901201	0.180049	0.605478	0.718216
Zm00001d027266	990.677	-0.403215	0.130486	0.00164093	0.0053792
Zm00001d022650	13.4154	-0.603913	0.545329	0.126564	0.219579
Zm00001d027267	621.253	0.0395426	0.139163	0.773472	0.848393
Zm00001d027268	184.503	-0.992744	0.200623	2.62e-07	1.85e-06
Zm00001d027271	1596.14	0.224393	0.139641	0.101206	0.183148
Zm00001d027275	105.799	-0.275902	0.274434	0.272803	0.399925
Zm00001d027276	555.945	-0.979743	0.138294	5.03e-13	8.06e-12
Zm00001d027278	1485.49	-0.0348841	0.125412	0.776569	0.850789
Zm00001d027288	245.555	-0.0813254	0.168289	0.617574	0.728226
ENSRNA049464979	5.86211	0.0442535	0.559854	0.901698	0.938319
Zm00001d027289	23.306	-1.33984	0.572655	0.0032296	0.00973374
Zm00001d027291	18.3936	-5.28078	1.04699	8.27e-08	6.37e-07
Zm00001d027292	31.6063	1.25551	0.544269	0.00407618	0.0119485
Zm00001d027293	4739.62	-0.302994	0.114024	0.00702258	0.0192155
Zm00001d027295	3.00976	-0.0773628	0.646731	0.784939	0.85697
Zm00001d027296	69.2849	-0.783839	0.264744	0.00142368	0.00474378
Zm00001d027298	921.861	-0.285552	0.144748	0.0437813	0.0923594
Zm00001d027299	1035.18	-0.660439	0.127359	1.3e-07	9.67e-07
Zm00001d022653	24.0367	-0.898305	0.507881	0.0242941	0.0559367
Zm00001d027302	434.976	0.14889	0.13315	0.255407	0.3801
Zm00001d027303	1.87024	-0.00636514	0.652206	0.980004	0.987429
Zm00001d027304	94.386	-1.43918	0.330112	2.4e-06	1.46e-05
Zm00001d027307	710.718	-0.547674	0.139082	5.73e-05	0.000265055
Zm00001d027309	3429.91	-0.934774	0.139424	8.02e-12	1.11e-10
Zm00001d027311	24.483	-0.220926	0.379656	0.491664	0.618584
Zm00001d027312	51.5425	0.0269333	0.278855	0.918219	0.948337
Zm00001d027314	367.564	-1.52199	0.183122	1.79e-17	4.78e-16
Zm00001d027315	39.685	5.21859	0.783095	1.4e-11	1.88e-10
Zm00001d027317	385.362	-0.0590395	0.138388	0.662466	0.765112
Zm00001d027318	676	0.245138	0.11665	0.0333072	0.0733231
Zm00001d027319	140.079	0.198497	0.201096	0.3044	0.433426
Zm00001d027320	758	0.869678	0.143932	6.91e-10	7.32e-09
Zm00001d027321	734.479	0.223167	0.133619	0.0893827	0.165946
Zm00001d027322	291.241	0.489828	0.174874	0.00377945	0.0111849
Zm00001d027323	178.912	-0.0811969	0.242858	0.720657	0.808897
Zm00001d027324	674.306	-0.149521	0.120996	0.209592	0.326437
Zm00001d027325	73.8143	0.196231	0.293886	0.466041	0.595454
Zm00001d027326	969.794	0.768394	0.115954	1.85e-11	2.45e-10
Zm00001d027329	373.467	0.0645716	0.141909	0.643229	0.750204
Zm00001d027332	111.273	0.2382	0.259226	0.324507	0.455041
Zm00001d027333	677.277	-0.398102	0.130142	0.00182823	0.00592526
Zm00001d027334	1076.86	-1.02325	0.146138	8.61e-13	1.35e-11
Zm00001d027337	4.94375	0.279	0.644271	0.418014	0.549809
Zm00001d027338	2.23621	-0.324404	0.728566	0.28563	0.413376
Zm00001d027339	172.872	0.781463	0.18541	1.28e-05	6.76e-05
Zm00001d027340	1586.86	-0.860587	0.12086	4.92e-13	7.88e-12
Zm00001d027341	4.33508	-1.01821	1.04448	0.0454892	0.0954016
Zm00001d027342	454.637	-0.366693	0.148377	0.0113642	0.0290872
Zm00001d027343	15.3303	0.329573	0.492079	0.370721	0.502487
Zm00001d027344	48.2659	-0.251046	0.371542	0.429504	0.560805
Zm00001d027345	19.6488	0.0104978	0.404577	0.976731	0.985636
Zm00001d027346	12.9395	0.837313	0.686941	0.0653645	0.128888
Zm00001d027347	635.887	0.282434	0.125177	0.0215518	0.0505397
Zm00001d027348	36.2359	0.435264	0.405771	0.200127	0.314742
Zm00001d027349	529.137	0.0490085	0.14829	0.73673	0.820704
Zm00001d027350	7.94818	1.29288	0.905711	0.0212649	0.0499835
Zm00001d027351	445.557	-0.106317	0.137809	0.433695	0.564489
Zm00001d027352	185.938	-0.297342	0.213312	0.142825	0.242092
Zm00001d027353	47.0634	1.75047	0.414302	3.19e-06	1.89e-05
Zm00001d027354	453.222	-0.429732	0.137429	0.00139927	0.00467296
Zm00001d027355	24.5424	0.977237	0.510942	0.0163997	0.0399066
Zm00001d027359	404.364	0.0716067	0.147246	0.620071	0.730725
Zm00001d027361	698.927	-0.748922	0.140933	5.52e-08	4.39e-07
Zm00001d027362	325.372	-0.240602	0.165734	0.134252	0.230405
Zm00001d027363	466.875	1.10433	0.234451	7.33e-07	4.81e-06
Zm00001d027365	19.1717	-0.6752	0.47308	0.0708776	0.137493
Zm00001d027366	1280.95	0.216769	0.102638	0.0328374	0.0724921
Zm00001d027367	1086.35	0.698224	0.145057	8.8e-07	5.7e-06
Zm00001d027369	1141.1	0.357826	0.118636	0.00226075	0.00714448
Zm00001d027370	3.55443	-0.23459	0.635724	0.485868	0.613426
Zm00001d027371	322.697	0.421617	0.179897	0.0154839	0.0379427
Zm00001d022655	3.25431	3.66339	2.84802	0.00391728	0.0115338
Zm00001d027373	76.3704	0.263071	0.272545	0.297791	0.426423
Zm00001d027374	236.078	0.0388314	0.185643	0.83005	0.888955
Zm00001d027375	10.4567	0.377332	0.531524	0.320689	0.450921
Zm00001d027376	497.328	-0.148561	0.161415	0.343185	0.474533
Zm00001d027383	55.3754	-2.41149	0.339124	1.13e-13	1.98e-12
Zm00001d027384	156.89	-0.287557	0.190567	0.116326	0.205074
Zm00001d027385	242.74	0.304154	0.187396	0.0919291	0.169634
Zm00001d027386	56.8195	1.27527	0.321683	1.73e-05	8.94e-05
Zm00001d027387	14.963	-1.87316	0.684826	0.000608248	0.00222694
Zm00001d027388	12.445	-0.352553	0.482424	0.335044	0.465761
Zm00001d027389	1022.17	-0.733376	0.142086	1.38e-07	1.02e-06
Zm00001d027392	1452	-0.209385	0.13711	0.119216	0.209229
Zm00001d027393	10.1662	-0.0712349	0.489769	0.839638	0.895618
Zm00001d027394	34.7311	-0.513745	0.367728	0.104012	0.187096
Zm00001d027395	17.8011	-0.0506197	0.434421	0.881364	0.924215
Zm00001d027399	156.643	0.748941	0.211615	0.00021362	0.000872644
Zm00001d027401	342.768	-0.254476	0.138425	0.0606494	0.121082
Zm00001d027403	18.4101	0.451606	0.53278	0.241156	0.363695
Zm00001d027404	55.7014	3.14837	0.474106	3.66e-12	5.32e-11
Zm00001d027405	119.145	0.241518	0.218013	0.243605	0.366553
Zm00001d027409	6.41401	-0.10314	0.552753	0.768557	0.844801
Zm00001d027411	26.3345	1.02822	0.47891	0.00921671	0.0242526
Zm00001d027412	2108.53	-0.641048	0.126247	2.34e-07	1.67e-06
Zm00001d027415	893.329	0.69041	0.140784	5.42e-07	3.64e-06
Zm00001d027416	54.7937	0.0235074	0.333748	0.938876	0.962784
Zm00001d027421	673.695	0.990227	0.156197	9.03e-11	1.08e-09
Zm00001d027422	1220.12	-0.396186	0.133291	0.00244518	0.00764942
Zm00001d027423	2.22938	0.160806	0.667713	0.576264	0.693609
Zm00001d027425	329.6	-1.63112	0.203927	1.85e-16	4.46e-15
Zm00001d022658	4.44881	0.284474	0.648172	0.420208	0.551938
Zm00001d027427	696.093	-0.451951	0.129063	0.00035821	0.00138729
Zm00001d027429	164.509	0.610719	0.19671	0.00119027	0.00405642
Zm00001d027430	237.203	1.01538	0.178046	4.43e-09	4.19e-08
Zm00001d027431	20.8521	-0.096624	0.449365	0.780601	0.853866
Zm00001d022659	2.49785	-0.20038	0.665234	0.499169	0.62513
Zm00001d027434	31.9157	0.00229018	0.341273	0.99578	0.997367
Zm00001d027435	565.505	-0.204581	0.192617	0.268401	0.395247
Zm00001d027436	146.641	0.0171878	0.218779	0.935741	0.960601
Zm00001d027437	6.4335	2.83665	1.38389	0.00362398	0.0107725
Zm00001d027439	210.087	-0.712334	0.203997	0.000262994	0.0010506
Zm00001d027441	7.09839	-0.365978	0.58804	0.335872	0.466643
Zm00001d027442	3021.81	-0.0194361	0.119021	0.869296	0.916168
Zm00001d027443	11.0354	0.0539606	0.511663	0.881922	0.924684
Zm00001d027444	594.404	0.408802	0.14172	0.00323913	0.00975894
Zm00001d027445	589.769	1.04356	0.146312	3.27e-13	5.37e-12
Zm00001d027446	180.59	-1.04577	0.200636	6.2e-08	4.88e-07
Zm00001d027447	527.822	-0.72584	0.14725	4.4e-07	2.99e-06
Zm00001d027448	113.103	-0.805607	0.237235	0.000308751	0.00121351
Zm00001d027449	19.0066	-0.21783	0.489615	0.547675	0.668588
Zm00001d027450	134.007	0.206535	0.21261	0.309969	0.439488
Zm00001d027451	245.019	2.22354	0.231987	1.23e-22	5.62e-21
Zm00001d027454	158.388	-1.49131	0.26542	3.38e-09	3.27e-08
Zm00001d027455	2419.03	-0.39141	0.156075	0.00995861	0.0259252
Zm00001d027456	2507.65	-0.710088	0.246763	0.00213539	0.00679532
Zm00001d027457	2.54997	0.185209	0.686991	0.49425	0.620764
Zm00001d027458	74.8266	0.086869	0.257378	0.719798	0.808554
Zm00001d027460	419.197	-0.0130613	0.146786	0.926151	0.954019
Zm00001d027461	15.3285	0.696663	0.589669	0.0934842	0.171873
Zm00001d027462	245.003	0.107041	0.206368	0.589729	0.704618
Zm00001d027463	1.42755	-0.0264477	0.661143	0.917627	0.948115
Zm00001d027466	298.923	-0.348997	0.193288	0.059783	0.119628
Zm00001d027468	2938.4	0.358614	0.10182	0.000373263	0.0014407
Zm00001d027469	89.2813	0.00468919	0.252596	0.985797	0.990986
Zm00001d027470	952.683	-0.473499	0.761237	0.187626	0.299618
Zm00001d027471	19.2151	0.243992	0.440582	0.48577	0.613333
Zm00001d027472	2367.12	-1.11613	0.241378	1.15e-06	7.31e-06
Zm00001d027474	1.92363	-0.570053	1.00704	0.0455393	0.0954669
Zm00001d027478	166.668	0.0738148	0.210412	0.714893	0.805016
Zm00001d027479	97.1413	0.269293	0.235529	0.227263	0.347477
Zm00001d027480	423.985	0.422412	0.171535	0.0108404	0.0279113
Zm00001d027481	311.918	-0.250517	0.238844	0.263537	0.389683
Zm00001d027483	2.62047	0.371303	0.750836	0.246415	0.369851
Zm00001d027484	459.626	-0.191775	0.153312	0.199308	0.313825
Zm00001d027485	10.3807	-0.0429029	0.483938	0.902231	0.938692
Zm00001d027486	830.422	-0.368891	0.123234	0.00233116	0.00734298
Zm00001d027487	2496.56	-0.231593	0.114021	0.039407	0.0845874
Zm00001d027488	45049.9	-1.47182	0.15791	1.41e-21	5.81e-20
Zm00001d027489	2.37045	0.00986392	0.658379	0.971807	0.982555
Zm00001d027493	311.086	-0.0647725	0.27755	0.798129	0.866282
Zm00001d027499	69.6088	0.358474	0.381911	0.269414	0.396287
Zm00001d027500	2.33003	-0.494042	0.823948	0.151549	0.253815
Zm00001d027502	1121.38	-1.47412	0.182688	1.35e-16	3.3e-15
Zm00001d027503	641.285	-0.0807005	0.153634	0.589045	0.703968
Zm00001d027504	11.3361	-0.217705	0.492601	0.546612	0.667641
Zm00001d027505	299.402	0.0184784	0.182599	0.917905	0.948247
Zm00001d027506	262.725	-0.22166	0.154135	0.140424	0.238931
Zm00001d027508	136.878	-1.53167	0.272835	3.39e-09	3.28e-08
Zm00001d027509	62.9295	-0.00281431	0.270629	0.989407	0.993172
Zm00001d027510	2500.82	-0.720059	0.135172	5.12e-08	4.09e-07
Zm00001d027511	15183.5	-0.391863	0.158601	0.0110587	0.0283862
Zm00001d027512	88.3778	1.9279	0.300112	2.18e-11	2.85e-10
Zm00001d027514	477.705	-0.437952	0.133477	0.00081284	0.0028817
Zm00001d027515	176.952	0.206019	0.177892	0.231865	0.352647
Zm00001d027516	337.342	-0.0821393	0.14746	0.56784	0.686627
Zm00001d027517	1172.29	-0.314363	0.125015	0.0106024	0.0273715
Zm00001d027518	681.378	0.343926	0.153662	0.0218547	0.0511545
Zm00001d027519	54.9636	-0.680405	0.316564	0.0168271	0.0408044
Zm00001d027520	93.6483	2.03608	0.327731	5.61e-11	6.92e-10
Zm00001d027523	184.835	0.275555	0.203015	0.156903	0.260747
Zm00001d027524	61.9623	-0.35462	0.373346	0.265539	0.391953
Zm00001d027525	156.646	0.298067	0.380123	0.357954	0.489726
Zm00001d027527	601.324	0.265874	0.159676	0.0873993	0.162999
Zm00001d027530	20.5645	-0.261697	0.416716	0.440898	0.571201
Zm00001d027532	109.054	0.396492	0.407978	0.240212	0.362533
Zm00001d027533	569.305	-0.736563	0.183714	3.2e-05	0.000156215
Zm00001d027535	216.988	0.493721	0.182914	0.00512618	0.0146137
Zm00001d027536	700.832	-0.725281	0.176717	2.21e-05	0.000111322
Zm00001d027537	85.092	-1.22509	0.379398	0.000283496	0.0011241
Zm00001d027542	740.41	1.76125	0.144114	3.38e-35	4.32e-33
Zm00001d027544	694.735	0.0459852	0.137001	0.733293	0.818327
Zm00001d027546	2.88295	-0.316902	0.69808	0.324748	0.455303
Zm00001d027548	185.174	-0.43388	0.190482	0.0175728	0.0423713
Zm00001d027550	31.0571	1.02204	0.420055	0.00437193	0.012694
Zm00001d027555	791.668	0.26459	0.140158	0.0541502	0.11019
Zm00001d027556	207.211	-0.0615186	0.163207	0.697608	0.792119
Zm00001d027557	750.627	0.863419	0.277802	0.000800123	0.00284085
Zm00001d027558	2131.16	-0.0791871	0.109511	0.461135	0.590317
Zm00001d027567	86.3208	0.969046	0.951014	0.0474343	0.098731
Zm00001d027570	206.199	0.112496	0.168269	0.491936	0.618787
Zm00001d027571	456.659	-0.190557	0.129025	0.132363	0.227675
Zm00001d027572	113.271	-0.504122	0.23727	0.0234393	0.054282
Zm00001d027573	1216.87	-0.950837	0.131637	1.94e-13	3.28e-12
Zm00001d027576	409.598	0.41447	0.157327	0.00693049	0.0190002
Zm00001d027578	8.02844	-0.428441	0.731238	0.231924	0.352714
Zm00001d027580	285.26	0.0088575	0.26288	0.973146	0.983242
Zm00001d027581	2144.96	0.193749	0.188221	0.286657	0.414694
Zm00001d027582	129.716	-0.259915	0.238673	0.246492	0.369922
Zm00001d027585	15.0624	1.01552	0.589886	0.0229512	0.0533508
Zm00001d027588	463.351	0.540875	0.152867	0.00028473	0.00112792
Zm00001d027589	2.97932	0.0288908	0.617284	0.927932	0.955131
Zm00001d027590	7.63889	1.72086	1.00934	0.00859958	0.0228682
Zm00001d027593	311.896	-0.120519	0.196768	0.52177	0.646177
Zm00001d027595	1578.43	0.364195	0.140462	0.00817268	0.0218998
Zm00001d027596	610.084	-0.600836	0.158821	9.98e-05	0.000439403
Zm00001d027597	217.451	-0.715798	0.182838	4.89e-05	0.000229727
Zm00001d027598	165.292	0.444418	0.22385	0.0364725	0.0792017
Zm00001d027601	16.4539	1.3585	0.711526	0.00916841	0.0241397
Zm00001d027606	229.752	-1.29895	0.248333	3.86e-08	3.13e-07
Zm00001d027607	6.55539	-0.157698	0.548259	0.658143	0.761828
Zm00001d027610	16.0735	-0.801787	0.525322	0.0453896	0.0952246
Zm00001d027611	14.1772	0.834898	0.568661	0.0477103	0.0991904
Zm00001d027612	1520.69	0.25409	0.102379	0.0121782	0.0308781
Zm00001d027613	772.76	-1.21608	0.149804	1.32e-16	3.23e-15
Zm00001d027616	2.99625	-0.64468	0.908923	0.102472	0.184892
Zm00001d027618	434.806	0.640778	0.208243	0.00126946	0.00429022
Zm00001d027619	280.908	-0.385515	0.175594	0.0231406	0.0536694
Zm00001d027621	29.8689	-2.20568	0.58057	1.38e-05	7.23e-05
Zm00001d027622	21.2157	-0.992084	0.513288	0.0147649	0.0364616
Zm00001d027624	1940.88	0.0553341	0.108293	0.654446	0.758874
Zm00001d027625	2216.39	-0.391109	0.109647	0.000301819	0.00118999
Zm00001d022667	59.4785	0.321115	0.283497	0.216313	0.334627
Zm00001d027626	438.318	0.682887	0.17889	8.1e-05	0.000363858
Zm00001d027630	503.106	2.8348	0.2022	2.59e-45	6.85e-43
Zm00001d027633	60.775	0.655879	0.281474	0.0112469	0.0288133
Zm00001d027636	1.56054	0.0365326	0.662865	0.8855	0.927507
Zm00001d027637	22.6449	0.616847	0.452367	0.0920628	0.169831
Zm00001d027646	58.3817	0.171245	0.279751	0.507631	0.63314
Zm00001d027648	280.643	0.703361	0.162489	8.75e-06	4.76e-05
Zm00001d027649	23.7975	2.53372	0.597468	1.93e-06	1.19e-05
Zm00001d027652	1628.18	-1.11444	0.187969	9.14e-10	9.56e-09
Zm00001d027655	17.0997	1.53814	0.736117	0.0050655	0.0144637
Zm00001d027656	1119.46	-0.706062	0.204099	0.000295973	0.00116841
Zm00001d027659	1143.31	-0.267642	0.120267	0.0238012	0.0549782
Zm00001d027665	608.659	0.161771	0.153351	0.280252	0.407847
Zm00001d022669	5155.94	-0.621399	1.1892	0.00446174	0.0129159
Zm00001d027667	5440.2	0.993635	0.154756	5.28e-11	6.53e-10
Zm00001d027671	960.425	0.058421	0.118129	0.618233	0.728765
Zm00001d027672	253.699	0.295222	0.176952	0.0853616	0.159875
Zm00001d027675	378.601	-0.105658	0.17844	0.539514	0.661286
Zm00001d027676	128.501	-0.290384	0.226183	0.175133	0.283871
Zm00001d027677	81.4959	0.0915567	0.236496	0.682521	0.780667
Zm00001d027680	253.141	-0.218769	0.182026	0.21365	0.331633
Zm00001d027682	49.2518	-0.585164	0.330227	0.0453671	0.0952012
Zm00001d027683	185.123	1.31574	0.210158	1.01e-10	1.2e-09
Zm00001d027684	1.51274	-0.102554	0.671196	0.688637	0.785624
Zm00001d027686	8.81292	-1.33242	1.10497	0.0210312	0.0495129
Zm00001d027688	872.946	0.789257	0.113511	1.92e-12	2.9e-11
Zm00001d027694	5006.5	-0.295708	0.0901926	0.000930214	0.00325309
Zm00001d027695	85.5671	0.663047	0.805229	0.114819	0.202917
Zm00001d027699	317.414	0.0798642	0.154751	0.598798	0.712607
Zm00001d027701	488.714	0.119943	0.129118	0.345703	0.477244
Zm00001d027702	1.65094	0.497619	0.937277	0.0579503	0.116629
Zm00001d027703	548.323	6.54681	0.338136	6.91e-83	6.95e-80
Zm00001d027706	404.801	0.491592	0.144586	0.00050419	0.0018832
Zm00001d027707	1984.31	-0.269966	0.101661	0.00716718	0.0195558
Zm00001d027708	78.9888	0.850287	0.271655	0.000749334	0.00268073
Zm00001d027709	192.405	-0.200302	0.17462	0.235704	0.357449
Zm00001d027711	1752.62	0.158889	0.110214	0.148312	0.249575
Zm00001d027714	1133.38	0.635006	0.143747	6.38e-06	3.56e-05
Zm00001d027715	21.5479	1.10915	0.541102	0.0100684	0.0261678
Zm00001d027719	120.291	-0.939673	0.219401	6.96e-06	3.85e-05
Zm00001d027721	451.46	0.806281	0.167544	7.36e-07	4.82e-06
Zm00001d027722	277.2	-1.70564	0.336872	5.7e-08	4.51e-07
Zm00001d027723	3674.33	-0.7038	0.133428	7.51e-08	5.82e-07
Zm00001d027725	11.0208	3.26397	1.0529	0.000193274	0.000798619
Zm00001d027726	1309.02	-0.0970078	0.110572	0.375866	0.507844
Zm00001d027727	764.223	-0.686789	0.137399	3.44e-07	2.38e-06
Zm00001d027728	768.919	-0.203898	0.124708	0.0951845	0.17436
Zm00001d027729	424.234	-1.78364	0.162655	8.03e-29	6.33e-27
Zm00001d027731	9400.03	1.55958	0.129839	6.59e-34	7.46e-32
Zm00001d027732	123.088	-0.375016	0.555989	0.322605	0.453007
Zm00001d027734	1902	0.0947463	0.121005	0.431558	0.562552
Zm00001d027738	14.0175	7.19027	2.62998	3.59e-07	2.48e-06
Zm00001d027741	113.168	1.03145	0.223814	1.4e-06	8.84e-06
Zm00001d027742	211.894	0.0940356	0.175291	0.580663	0.697234
Zm00001d027743	456.392	-0.0692078	0.161099	0.657584	0.761329
Zm00001d027744	1.77298	0.0834645	0.669121	0.74001	0.823191
Zm00001d027745	5.54942	0.293927	0.601399	0.428565	0.560046
Zm00001d027748	40.6802	-0.59928	0.369428	0.0598304	0.119675
Zm00001d027749	215.745	0.0695135	0.23785	0.744802	0.826144
Zm00001d027751	276.139	0.175369	0.163044	0.270183	0.397104
Zm00001d027752	476.336	0.060289	0.166359	0.710796	0.80166
Zm00001d027755	36.4792	-0.356693	0.329329	0.220061	0.339005
Zm00001d027756	5888.7	-0.574598	0.123259	2.12e-06	1.29e-05
Zm00001d027757	1386.42	-0.516937	0.175835	0.00234221	0.00737223
Zm00001d027758	192.677	-0.573116	0.230586	0.00844068	0.0225076
Zm00001d027763	42.1505	-2.71113	0.40854	3.14e-12	4.6e-11
Zm00001d027764	37.4337	-1.67002	0.397235	3.68e-06	2.16e-05
Zm00001d027767	262.579	1.70224	0.17645	8.89e-23	4.11e-21
Zm00001d027768	861.922	-0.310586	0.161997	0.0485862	0.100629
Zm00001d027769	2815.56	0.096527	0.120754	0.420239	0.55195
Zm00001d027773	2.08714	0.162579	0.676588	0.547744	0.668634
Zm00001d027788	823.63	1.16646	0.214983	1.63e-08	1.41e-07
Zm00001d027789	48.5955	-1.73842	0.377436	6.12e-07	4.08e-06
Zm00001d027790	251.912	0.484434	0.16071	0.00196109	0.00630857
Zm00001d027794	7.68043	-0.366209	0.633749	0.328885	0.459561
Zm00001d027799	452.792	0.338221	0.152688	0.0234644	0.0543251
Zm00001d027800	117.642	-0.28667	0.216125	0.162095	0.267307
Zm00001d027801	20.9994	1.13381	0.528928	0.00734697	0.0199785
Zm00001d027802	172.352	-0.0977428	0.203389	0.61469	0.726224
Zm00001d027803	145.175	0.712729	0.215214	0.000504245	0.0018832
Zm00001d027805	128.956	1.03073	0.236651	4.71e-06	2.7e-05
Zm00001d027807	1833.65	-0.303862	0.103413	0.00296031	0.00902497
Zm00001d027809	39.6591	0.343479	0.342718	0.255161	0.379882
ENSRNA049472005	2.0179	0.146501	0.668721	0.59336	0.707863
Zm00001d027811	485.197	-0.101285	0.142462	0.467168	0.59653
Zm00001d027813	359.765	0.549019	0.150982	0.000191639	0.000792642
Zm00001d027815	56.967	-0.0306393	0.297079	0.908066	0.942538
Zm00001d027816	9.77258	0.566424	0.583565	0.163043	0.268541
Zm00001d027824	77.192	-0.593653	0.337967	0.0456827	0.0957195
Zm00001d027826	521.622	-0.351151	0.131312	0.00641968	0.0177925
Zm00001d022677	7.41314	-0.139012	0.538942	0.699099	0.793167
Zm00001d027827	97.639	0.225128	0.229217	0.299759	0.428346
Zm00001d027834	76.9196	7.96133	1.29561	7.9e-12	1.1e-10
Zm00001d027835	346.396	0.0747649	0.157718	0.627613	0.737296
Zm00001d027839	107.48	1.3821	0.847592	0.0123824	0.0313201
Zm00001d027840	1.67481	-0.262943	0.732588	0.296023	0.424771
Zm00001d027841	20176.4	-1.73291	0.181142	1.7e-22	7.61e-21
Zm00001d027842	188.233	0.271916	0.171712	0.103068	0.185782
Zm00001d027843	4.17317	-0.369349	0.660193	0.313316	0.442824
Zm00001d027844	48.5854	1.41088	0.382633	3.93e-05	0.000188387
Zm00001d027845	54.88	-0.416492	0.325182	0.148117	0.249396
Zm00001d027846	1376.13	-0.247053	0.146368	0.0837401	0.157401
Zm00001d027847	191.25	1.12564	0.261769	5.11e-06	2.91e-05
Zm00001d027848	289.65	-0.222817	0.154323	0.138319	0.236094
Zm00001d027850	1592.24	0.995613	0.108299	1.44e-20	5.31e-19
Zm00001d027851	578.316	-0.380243	0.146	0.00763396	0.0206631
Zm00001d022678	13.2189	0.637696	0.537481	0.11213	0.199122
Zm00001d027852	3.12838	0.418231	0.769231	0.205984	0.322016
Zm00001d027854	8657.52	-0.15169	0.115565	0.181715	0.292184
Zm00001d027856	526.076	1.06981	0.151722	5.65e-13	8.99e-12
Zm00001d027859	2.68817	-0.083055	0.631291	0.784123	0.856303
Zm00001d027861	525.639	2.45689	0.19381	1.23e-37	1.89e-35
Zm00001d027863	3.73166	0.285693	0.667355	0.390907	0.522686
Zm00001d027868	52.5738	2.35427	0.387213	1.29e-10	1.52e-09
Zm00001d027869	797.414	0.0693075	0.131458	0.592881	0.707472
Zm00001d027871	948.959	-0.212225	0.122768	0.0789077	0.149998
Zm00001d027872	570.484	1.00881	0.146657	2.28e-12	3.4e-11
Zm00001d027873	15.8966	-0.458345	0.493453	0.219349	0.338238
Zm00001d027874	169.341	-0.687512	0.200188	0.000332082	0.00129589
Zm00001d027875	48.7513	1.46188	0.343709	4.46e-06	2.57e-05
Zm00001d027876	754.296	0.570763	0.1305	8.44e-06	4.61e-05
Zm00001d027877	4.55052	1.03399	1.19039	0.0463373	0.0968327
Zm00001d027879	1266.79	-0.903852	0.125798	2.82e-13	4.68e-12
Zm00001d027880	136.971	-0.110987	0.210748	0.58036	0.697059
Zm00001d027881	45.6837	0.584406	0.34933	0.0553678	0.112205
Zm00001d027882	1.6639	0.488494	0.929211	0.0590924	0.11852
Zm00001d027884	4017.16	-1.08732	0.117207	5.34e-21	2.09e-19
Zm00001d027885	560.856	0.301634	0.163113	0.0577566	0.116342
Zm00001d027886	48.3256	0.075069	0.303461	0.7873	0.858615
Zm00001d027887	8.91652	-1.28589	0.901424	0.0200453	0.0475034
Zm00001d027888	16.4232	-0.255425	0.463998	0.474695	0.603451
Zm00001d027889	2.0104	-0.0237733	0.658896	0.92438	0.952859
Zm00001d027892	63.2266	-2.35912	0.339159	3.54e-13	5.79e-12
Zm00001d027893	241.858	-0.367744	0.195315	0.0496658	0.102535
Zm00001d027894	84.9003	-1.22931	0.308714	1.57e-05	8.17e-05
Zm00001d027895	1812.38	-0.675963	0.107347	1.79e-10	2.06e-09
Zm00001d027896	1196.95	-0.0326087	0.119841	0.781399	0.85433
Zm00001d027897	5.89975	5.34993	2.61108	0.000203474	0.000835405
Zm00001d027898	34.3516	-0.409533	0.373577	0.198621	0.313116
Zm00001d027899	1.95812	0.0115064	0.642474	0.969488	0.981084
Zm00001d027900	77.1217	0.0682938	0.35705	0.827859	0.887365
Zm00001d027901	38.4576	0.280714	0.47692	0.442608	0.572648
Zm00001d027903	23.0112	-0.353864	0.403585	0.288573	0.416661
Zm00001d027904	144.525	0.450866	0.277119	0.0776291	0.1481
Zm00001d027907	155.467	0.239156	0.214627	0.242744	0.365564
Zm00001d027911	67.2682	-1.54391	0.37018	4.85e-06	2.77e-05
Zm00001d027916	1524.55	-0.297191	0.211709	0.140237	0.238687
Zm00001d027918	37.0484	1.28317	0.399563	0.000315754	0.00123736
Zm00001d027920	2.6097	0.112197	0.632119	0.719364	0.808312
Zm00001d027921	463.022	-0.645581	0.13609	1.29e-06	8.16e-06
Zm00001d027922	342.2	-0.184721	0.188052	0.307404	0.436565
Zm00001d027924	8.09666	0.91488	0.840074	0.0600741	0.120124
Zm00001d027925	263.092	-1.0003	0.249425	2.02e-05	0.000102919
Zm00001d027928	5.76247	1.42103	1.65001	0.0256677	0.058696
Zm00001d027929	21.6322	-0.338869	0.493687	0.355629	0.48758
Zm00001d027934	666.701	-0.567185	0.147552	8.19e-05	0.000368129
Zm00001d027936	4529.46	-0.273366	0.131385	0.0340055	0.0746011
Zm00001d027937	89.3548	0.14569	0.22744	0.500025	0.625953
Zm00001d027938	39.2883	0.60449	0.382905	0.0646461	0.127749
Zm00001d027941	98.5296	0.134459	0.248252	0.565687	0.684913
ENSRNA049471996	14.2049	0.423971	0.532205	0.272242	0.399336
Zm00001d027943	949.095	-1.44564	0.232152	9.09e-11	1.08e-09
Zm00001d027944	205.519	0.85494	0.230311	9.03e-05	0.00040143
Zm00001d027945	1.55261	0.244671	0.727901	0.251099	0.3752
Zm00001d027946	18.3367	-0.350655	0.580517	0.351231	0.483132
Zm00001d027947	3.3797	0.46818	0.772019	0.198877	0.313342
Zm00001d027948	2.61747	-0.0229325	0.650326	0.931751	0.957825
Zm00001d027949	6.78017	0.145495	0.595753	0.675643	0.775669
Zm00001d027950	165.623	0.0905768	0.189837	0.621866	0.732325
Zm00001d027954	22.9482	-1.09758	0.478544	0.00559558	0.0157694
Zm00001d027955	29.9988	0.290883	0.715995	0.328309	0.459219
Zm00001d027956	7.86993	-2.25364	1.73401	0.00667089	0.0183934
Zm00001d027957	438.628	-0.172667	0.195039	0.355749	0.487665
Zm00001d027958	1.21325	0.232179	0.75859	0.205391	0.321389
Zm00001d027962	458.555	0.040201	0.140873	0.772451	0.847571
Zm00001d027963	59.8268	0.0247994	0.273593	0.923522	0.952287
Zm00001d027966	257.084	0.648711	0.170787	8.98e-05	0.000399376
Zm00001d027967	224.842	0.627642	0.197957	0.000945747	0.0033042
Zm00001d027969	437.529	-0.107923	0.152958	0.46915	0.598298
Zm00001d027971	646.199	-0.033854	0.131982	0.793056	0.862683
Zm00001d027973	5.76861	0.758792	0.828221	0.097156	0.177292
Zm00001d027974	15.7732	-2.97893	0.66068	5.8e-07	3.88e-06
Zm00001d027975	3.60565	0.0230431	0.61361	0.944663	0.965962
Zm00001d027976	380.07	0.196113	0.158386	0.205148	0.321053
Zm00001d027982	803.062	-1.16647	0.147102	6.96e-16	1.6e-14
Zm00001d027988	4.50519	-0.208137	0.650914	0.513754	0.638748
Zm00001d027991	9.28451	0.819446	0.701488	0.0724193	0.139932
Zm00001d027992	33.2569	0.0525123	0.432219	0.881486	0.924304
Zm00001d027993	5.64852	5.28818	2.58616	0.000203935	0.000836615
Zm00001d027995	437.294	0.403732	0.250386	0.0844762	0.158545
Zm00001d027996	51.4032	-0.974085	0.346903	0.00167538	0.00547999
Zm00001d027998	19.6844	0.479261	0.463375	0.188947	0.30119
Zm00001d027999	1637.93	0.166266	0.124697	0.175685	0.284563
ENSRNA049472011	16.5284	-0.304218	0.800499	0.0711725	0.137969
Zm00001d028002	16.9702	-0.154984	0.436657	0.652266	0.757545
Zm00001d028004	6.4435	0.571975	0.701427	0.16854	0.275477
Zm00001d028005	223.941	-0.0217625	0.164139	0.890558	0.930826
Zm00001d028006	134.481	0.0344345	0.209694	0.865013	0.913342
Zm00001d028007	42.5206	1.57148	0.527752	0.000463825	0.00175045
Zm00001d028008	23.5265	8.13747	2.71006	7.21e-09	6.62e-08
Zm00001d028009	278.717	-0.00825241	0.172913	0.959316	0.97511
Zm00001d028010	303.139	0.164002	0.16448	0.306962	0.43613
Zm00001d028011	1.55857	0.0263347	0.662246	0.917555	0.94808
Zm00001d028012	47.149	-1.38456	0.342542	1.06e-05	5.68e-05
Zm00001d028013	7.40865	0.568309	0.715309	0.171064	0.278588
Zm00001d028017	2.86508	0.321497	0.72616	0.288169	0.416257
Zm00001d028018	171.813	0.321531	0.188491	0.0768194	0.146753
Zm00001d028020	861.068	0.374395	0.136831	0.00522467	0.0148476
Zm00001d028021	153.257	1.97032	0.304181	1.18e-11	1.6e-10
Zm00001d028022	670.876	-0.275777	0.127059	0.027078	0.0614125
Zm00001d028024	844.898	0.919996	0.114989	5.24e-16	1.21e-14
Zm00001d028025	7.36304	-0.0245689	0.538873	0.942686	0.964671
Zm00001d028026	135.43	-0.756197	0.260379	0.00181792	0.0058986
Zm00001d028030	5.21406	-0.524351	0.738602	0.182376	0.293002
Zm00001d028034	2141	0.242743	0.106855	0.0238937	0.0551469
Zm00001d028035	53.3862	2.07716	0.486822	1.77e-06	1.1e-05
Zm00001d028038	1386.36	0.884633	0.107239	6.59e-17	1.66e-15
Zm00001d028039	11.8569	-0.231966	0.503152	0.525025	0.649164
Zm00001d028040	262.3	-0.0723911	0.154864	0.630732	0.739787
Zm00001d028043	1.68391	0.207735	0.711387	0.403238	0.534819
Zm00001d028045	1758.27	-1.87349	0.249943	8.33e-15	1.69e-13
Zm00001d028046	2.24756	-0.287932	0.708803	0.329688	0.460329
Zm00001d028047	15.7608	-1.09252	0.594039	0.0145394	0.0359826
Zm00001d028050	324.462	0.357699	0.154468	0.0175166	0.0422481
Zm00001d028053	164.61	-0.0240612	0.191807	0.894863	0.933694
Zm00001d028054	1337.81	-0.220981	0.106243	0.0353978	0.0772218
Zm00001d028055	205.948	1.11808	0.241795	1.21e-06	7.66e-06
Zm00001d028056	768.835	-0.218503	0.172993	0.190587	0.303439
Zm00001d028062	42.7948	0.479752	0.35612	0.119903	0.2102
Zm00001d028064	33.829	0.467867	0.501232	0.215843	0.334111
Zm00001d028071	408.861	0.119604	0.156543	0.434833	0.565707
Zm00001d028073	10.9328	-0.815486	0.740264	0.07008	0.136293
Zm00001d028074	67.9947	-0.445722	0.266837	0.0704013	0.13679
Zm00001d028075	254.944	-0.552159	0.193994	0.00299009	0.0091047
Zm00001d028077	7.50877	-0.0558074	0.549172	0.873401	0.918829
Zm00001d028083	8.61463	-0.0204074	0.554369	0.951066	0.969864
Zm00001d028084	426.307	-0.418011	0.142452	0.00268021	0.00828157
Zm00001d022692	19.1572	-0.632218	0.509397	0.101633	0.183642
Zm00001d028086	92.6108	0.408917	0.246541	0.0777475	0.148289
Zm00001d028088	492.743	0.222472	0.13578	0.09503	0.174179
Zm00001d028089	9.83209	0.563023	0.611469	0.166668	0.273109
Zm00001d028093	385.305	0.756014	0.18086	1.56e-05	8.12e-05
Zm00001d028094	378.621	0.757939	0.261479	0.00185426	0.00599948
Zm00001d028096	521.42	0.0961865	0.156847	0.530966	0.654114
Zm00001d028097	393.314	0.220855	0.145408	0.120814	0.211503
Zm00001d028098	262.003	-0.346103	0.168046	0.0334396	0.0735566
Zm00001d028100	821.293	0.216321	0.13463	0.101816	0.18392
Zm00001d028102	156.821	-0.301497	0.19565	0.108459	0.193771
Zm00001d028103	3.96922	-0.1568	0.646703	0.606316	0.718899
Zm00001d028104	214.974	0.729733	0.187049	5.16e-05	0.000240744
Zm00001d028105	304.578	1.07064	0.171449	1.35e-10	1.58e-09
Zm00001d028107	41.5738	0.32431	0.341401	0.280177	0.407762
Zm00001d028108	1.14405	0.299766	0.78687	0.161552	0.266653
Zm00001d028109	498.509	-0.116419	0.127028	0.351705	0.483522
Zm00001d028110	3.70714	0.213989	0.644188	0.50553	0.6312
Zm00001d028111	400.375	-0.537097	0.145095	0.000153355	0.000648932
Zm00001d028112	307.338	0.0180828	0.149029	0.902402	0.938774
Zm00001d028113	85.7798	0.273175	0.233676	0.216315	0.334627
Zm00001d028114	260.425	0.847891	0.1807	1.26e-06	7.97e-06
Zm00001d028116	165.793	-0.238292	0.624981	0.485387	0.612943
Zm00001d028117	1667.96	0.690678	0.185921	0.000116561	0.000506105
Zm00001d028118	1.18733	0.225024	0.755734	0.215271	0.333464
Zm00001d028119	119.334	-0.170462	0.325641	0.5548	0.674952
Zm00001d028122	20.8224	1.44734	0.685419	0.00528589	0.0149993
Zm00001d028125	3.01997	1.21353	1.81676	0.0288279	0.0647269
Zm00001d028128	94.9768	0.643069	0.251046	0.00614583	0.017128
Zm00001d028130	42.1014	0.24789	0.312828	0.378129	0.510244
Zm00001d028138	36.4766	-0.130458	0.355039	0.671709	0.772486
Zm00001d028139	25.6578	0.605628	0.414263	0.0786618	0.149658
Zm00001d028140	499.705	-0.424912	0.160408	0.0064332	0.0178241
Zm00001d028143	804.274	0.114328	0.120708	0.337652	0.468533
Zm00001d028144	800.869	-1.16008	0.214239	1.69e-08	1.45e-07
Zm00001d028151	435.395	-1.08191	0.505308	0.0077344	0.0209079
Zm00001d028152	235.044	-1.52282	0.212035	1.23e-13	2.15e-12
Zm00001d028153	2272.55	0.644716	0.13832	1.96e-06	1.21e-05
Zm00001d028154	106.953	0.059669	0.244249	0.796463	0.865116
Zm00001d028161	27.7468	-0.217304	0.445779	0.533096	0.655883
Zm00001d028162	193.51	-0.458022	0.261368	0.0591107	0.118539
Zm00001d028164	1248.47	-0.116642	0.168074	0.473972	0.602739
Zm00001d028165	1.99509	0.0107757	0.652464	0.969925	0.981303
Zm00001d028167	7.22185	0.714188	0.733316	0.106	0.190057
Zm00001d028169	24.6088	4.12638	0.778333	2.23e-08	1.88e-07
Zm00001d028170	11.8948	1.48736	0.774709	0.00681571	0.0187372
Zm00001d028171	250.566	0.157153	0.16306	0.323144	0.453509
Zm00001d028172	118.257	2.42498	0.403401	2.62e-10	2.94e-09
Zm00001d028173	287.381	0.192028	0.164345	0.23057	0.351238
Zm00001d028174	356.499	0.405982	0.150052	0.00553312	0.0156214
Zm00001d028177	1175.42	-0.112707	0.124762	0.358414	0.490142
Zm00001d028179	20.8611	-0.31618	0.456107	0.376843	0.508836
Zm00001d028180	1011.01	-0.502687	0.184494	0.00468458	0.0134756
Zm00001d028181	252.525	0.439084	0.243311	0.0544946	0.110748
Zm00001d028183	1413.89	0.0804827	0.112254	0.468741	0.597962
Zm00001d028184	152.406	-1.79209	0.307564	7.53e-10	7.96e-09
Zm00001d028185	319.302	0.402296	0.160165	0.00982962	0.0256452
Zm00001d028186	800.367	-0.202373	0.135569	0.127905	0.221523
Zm00001d028187	361.576	-0.0208564	0.136899	0.875572	0.919984
Zm00001d028188	135.712	0.308373	0.222776	0.144407	0.244312
Zm00001d028189	112.194	0.279144	0.21913	0.181808	0.292278
Zm00001d028191	315.601	0.0319929	0.171711	0.848888	0.902055
Zm00001d028193	794.47	-0.563486	0.1318	1.32e-05	6.94e-05
Zm00001d028194	562.477	-0.506804	0.151837	0.000618649	0.00226238
Zm00001d028195	4.89107	0.547026	0.753158	0.171721	0.279422
Zm00001d028197	16.2612	0.567889	0.585325	0.160627	0.265636
Zm00001d028199	22.7886	-0.300416	0.397812	0.363179	0.495257
Zm00001d028201	2443.89	0.0652236	0.0943463	0.485329	0.612899
Zm00001d028203	697.004	-0.184299	0.125402	0.134328	0.230472
Zm00001d028204	42.0629	0.187704	0.332717	0.523874	0.648123
Zm00001d028205	216.861	0.0690284	0.184557	0.703021	0.796032
Zm00001d028207	1797.26	-0.603455	0.113295	6.63e-08	5.18e-07
Zm00001d028208	1749.26	0.224534	0.125655	0.0695678	0.135517
Zm00001d028211	247.659	0.479046	0.167676	0.00324111	0.00976257
Zm00001d028213	1577.52	0.576251	0.122759	1.89e-06	1.16e-05
Zm00001d028214	374.562	-0.358538	0.169437	0.0289618	0.0649812
Zm00001d028216	4.01074	0.0190588	0.61696	0.954256	0.971893
Zm00001d028217	6.89251	-0.638942	0.674443	0.1299	0.224237
Zm00001d028218	1969.92	0.717528	0.111278	6.96e-11	8.46e-10
Zm00001d028219	79.2418	0.656772	0.317647	0.0211103	0.0496664
Zm00001d028220	293.773	0.257977	0.159692	0.0970253	0.177151
Zm00001d028221	1191.8	0.366079	0.13153	0.00481541	0.0138172
Zm00001d028225	36.9214	0.854266	0.383308	0.0103217	0.0267346
Zm00001d028227	593.156	-0.392816	0.129985	0.00210366	0.00670794
Zm00001d028228	50.0005	-0.777355	0.312223	0.00597104	0.0167002
Zm00001d028229	44.1564	-1.48658	0.370612	1.07e-05	5.73e-05
Zm00001d028230	1453.81	-0.746406	0.124838	1.13e-09	1.16e-08
Zm00001d028231	3.47504	-0.629718	0.880279	0.109429	0.195189
Zm00001d028232	621.335	-0.12647	0.165767	0.431845	0.562752
Zm00001d028235	155.933	0.511955	0.209772	0.0102796	0.0266421
Zm00001d028237	190.296	1.27499	0.195786	1.74e-11	2.29e-10
Zm00001d028238	1083.72	0.522335	0.14292	0.000188077	0.000779964
Zm00001d028240	1830.4	0.711076	0.113437	2.26e-10	2.56e-09
Zm00001d028241	117.712	-0.150874	0.215188	0.460815	0.590038
Zm00001d028243	11.9844	0.134204	0.475491	0.708358	0.799782
Zm00001d028244	182.268	-0.0640641	0.173103	0.701351	0.794896
Zm00001d028252	17.9977	0.124731	0.422994	0.718192	0.807463
Zm00001d028256	151.095	-0.139058	0.191964	0.451425	0.581094
Zm00001d028257	106.906	0.514798	0.246062	0.0257008	0.058745
Zm00001d028258	242.91	-0.181543	0.19137	0.323818	0.454303
Zm00001d028260	846.566	-0.970327	0.165407	1.67e-09	1.68e-08
Zm00001d028261	739.509	-0.00338663	0.117739	0.976379	0.985399
Zm00001d028262	1089.74	-0.324665	0.140051	0.017837	0.0429301
Zm00001d028263	19.363	0.245739	0.425936	0.475897	0.604482
Zm00001d028264	117.495	0.0283401	0.212215	0.890206	0.930497
Zm00001d028265	343.826	-0.288127	0.171843	0.0832156	0.156614
Zm00001d028267	1740.86	-1.19754	0.14291	1.43e-17	3.86e-16
Zm00001d028269	154.332	-0.221033	0.216906	0.283676	0.41152
Zm00001d028272	1433.31	-0.36191	0.108671	0.00073414	0.00263299
Zm00001d028273	37.6815	0.259615	0.52473	0.483043	0.610872
Zm00001d028274	23.6836	0.273665	0.416454	0.421584	0.553311
Zm00001d028275	26.7765	-0.0652512	0.369303	0.834651	0.8924
Zm00001d028279	473.284	0.174555	0.157493	0.256325	0.381196
Zm00001d028280	65.5553	-0.076655	0.273692	0.759734	0.83823
Zm00001d028282	46.8488	-0.865415	0.611427	0.0464077	0.0969476
Zm00001d028284	69.755	-1.90978	0.342317	2.83e-09	2.76e-08
Zm00001d028285	471.837	-0.131425	0.134652	0.319655	0.449869
Zm00001d028293	898.975	-2.03235	0.215935	5.58e-22	2.4e-20
Zm00001d028294	151.516	-1.81533	0.203527	6.25e-20	2.16e-18
Zm00001d028295	548.51	0.881909	0.211061	1.28e-05	6.73e-05
Zm00001d028296	590.68	-0.229085	0.130588	0.0738157	0.141997
Zm00001d028297	364.648	-0.984595	0.199922	2.97e-07	2.08e-06
Zm00001d028298	870.866	0.102526	0.181188	0.55989	0.679763
Zm00001d028299	2481.19	0.274332	0.101321	0.00625192	0.0173813
Zm00001d028303	291.636	-0.0470159	0.273124	0.850533	0.902925
Zm00001d028304	89.3349	-0.715852	0.237995	0.00137089	0.00459284
Zm00001d028307	451.635	2.13565	0.182893	1.23e-32	1.25e-30
Zm00001d028308	319.765	0.670724	0.148825	3.91e-06	2.27e-05
Zm00001d028309	343.149	1.07414	0.176434	3.63e-10	3.99e-09
Zm00001d028311	62.1993	-0.0337183	0.289886	0.897197	0.935236
Zm00001d028313	4.66082	0.299699	0.732434	0.288085	0.416209
Zm00001d028314	2.34672	0.148262	0.647566	0.625547	0.735557
Zm00001d028317	51.261	-1.17853	0.351828	0.00019976	0.000822577
Zm00001d028318	15.697	0.800531	0.554712	0.0537049	0.109444
Zm00001d028319	27.6492	-1.48585	0.44645	0.000146913	0.00062504
Zm00001d028323	1.87941	-0.202793	0.690183	0.455683	0.585196
Zm00001d028325	336.635	-1.81805	0.336787	8.73e-09	7.89e-08
Zm00001d028328	37.5842	0.160176	0.328084	0.584468	0.700497
Zm00001d028330	1042.59	-1.50319	0.520592	0.000554233	0.00204918
Zm00001d028331	630.165	0.100555	0.185308	0.575463	0.69291
Zm00001d028332	581.172	0.383978	0.125786	0.00192118	0.00619528
Zm00001d028337	3.48807	1.027	1.7048	0.0280921	0.0633523
Zm00001d028338	553.669	1.77958	0.226249	6.19e-16	1.43e-14
Zm00001d028339	771.036	-0.538027	0.133264	3.8e-05	0.000182582
Zm00001d028341	25.6499	-0.472163	0.414205	0.165762	0.272158
Zm00001d028344	1199.65	-0.952927	0.129292	6.61e-14	1.19e-12
Zm00001d028349	1.72077	-0.137936	0.685753	0.572276	0.690364
Zm00001d028352	268.694	0.154579	0.156512	0.311904	0.441508
Zm00001d028354	189.398	0.0592882	0.18582	0.742617	0.824884
Zm00001d028355	247.501	1.77257	0.202272	2.86e-19	9.32e-18
Zm00001d028357	35.2826	0.510287	0.404477	0.130393	0.224872
Zm00001d028358	97.5542	0.109839	0.230207	0.615905	0.727214
Zm00001d028359	777.632	-0.419569	0.119557	0.000362934	0.0014045
Zm00001d028360	529.832	-0.727948	0.183601	4e-05	0.000191327
Zm00001d028362	32.8503	-0.145132	0.358029	0.638353	0.746145
Zm00001d028363	177.191	-1.25146	0.229439	1.2e-08	1.06e-07
Zm00001d028365	9.3728	3.53643	1.23061	0.000428567	0.00163185
Zm00001d028366	33.5633	-0.527627	0.408654	0.119189	0.209212
Zm00001d028367	3672.74	-3.1897	1.367	0.000619409	0.00226483
Zm00001d028368	617.891	-1.70601	0.285786	3.4e-10	3.76e-09
Zm00001d028369	1425.68	-1.74716	0.259502	2.36e-12	3.51e-11
Zm00001d028370	240.888	0.454003	0.168195	0.00536913	0.0152046
Zm00001d028371	56.5877	-1.17083	0.315073	5.31e-05	0.000247357
Zm00001d028372	484.659	0.0581239	0.173336	0.73091	0.816717
Zm00001d028373	1332.19	1.90972	0.120216	1.13e-57	5.78e-55
Zm00001d028374	2.14139	-0.292295	0.730485	0.28541	0.413104
Zm00001d028375	636.574	0.272421	0.118397	0.0196248	0.0466345
Zm00001d028377	214.951	0.279715	0.166281	0.0838408	0.157553
Zm00001d028379	2.20461	-0.16252	0.676222	0.540406	0.661862
Zm00001d028380	540.261	-0.376092	0.141695	0.00661535	0.0182664
Zm00001d028384	1223.95	-0.300149	0.111937	0.00655714	0.0181216
Zm00001d028385	334.488	0.316498	0.160224	0.042566	0.0902504
Zm00001d028386	528.002	-0.845934	0.138387	4.5e-10	4.88e-09
Zm00001d028388	38.9845	-0.366384	0.318322	0.197391	0.311763
Zm00001d028389	183.989	-1.15166	0.277255	8.59e-06	4.68e-05
Zm00001d028391	41.655	0.359826	0.358181	0.250472	0.374419
Zm00001d028392	3913.16	-0.78793	0.141865	1.29e-08	1.13e-07
Zm00001d028394	4.87742	-1.17693	1.22335	0.0330061	0.072775
Zm00001d028396	1729.06	0.347597	0.102991	0.000642745	0.00234232
Zm00001d028397	1321.4	-0.561034	0.160972	0.000333207	0.00130008
Zm00001d028398	8.40838	3.42015	1.27455	0.000830632	0.00293962
Zm00001d028399	13.6145	-0.184333	0.474405	0.606549	0.71904
Zm00001d028404	5.11639	0.300284	0.612117	0.416402	0.548056
Zm00001d028406	75.2811	-0.352185	0.305846	0.202275	0.317482
Zm00001d028408	2.72684	0.209992	0.674219	0.479618	0.607916
Zm00001d028409	964.643	1.80542	0.118497	3.96e-53	1.46e-50
Zm00001d028410	3.15869	3.21225	3.25346	0.00649121	0.017965
Zm00001d028412	159.712	0.516972	0.240286	0.0218486	0.051149
Zm00001d028414	697.565	2.56225	0.224886	4.7e-31	4.31e-29
Zm00001d028415	366.3	0.192244	0.13706	0.153326	0.25609
Zm00001d028416	18.9854	0.00355465	0.419802	0.993736	0.996075
Zm00001d028417	781.993	-0.176812	0.117932	0.127663	0.221196
Zm00001d028419	35.1278	-2.26549	0.529405	1.62e-06	1.01e-05
Zm00001d028422	17.7092	0.164229	0.445799	0.639464	0.747097
Zm00001d028423	15.3271	-0.0628757	0.470553	0.857914	0.908419
Zm00001d028424	438.903	0.00768432	0.16349	0.962802	0.976841
Zm00001d028425	223.295	0.351395	0.184968	0.0492731	0.10185
Zm00001d028426	166.743	0.933549	0.225163	1.36e-05	7.16e-05
Zm00001d028427	31.3325	1.52104	0.425496	6.39e-05	0.000292478
Zm00001d028428	1349.96	0.808373	0.129165	1.94e-10	2.23e-09
Zm00001d028429	96.4542	0.280367	0.270679	0.261837	0.387694
Zm00001d028432	388.467	-1.71758	0.183836	1.29e-21	5.32e-20
Zm00001d028434	29.1125	-1.42588	0.480388	0.000484635	0.00181702
Zm00001d028436	3745.12	-0.328508	0.107712	0.00200563	0.00643044
Zm00001d028438	629.733	0.112126	0.130988	0.384839	0.517132
Zm00001d028439	115.064	0.0113119	0.219048	0.958262	0.974491
Zm00001d022712	1.52472	-0.110471	0.669821	0.672237	0.77281
Zm00001d028440	2.37881	-0.307314	0.73423	0.283999	0.411798
Zm00001d028443	157.668	-0.464157	0.208351	0.0193834	0.0461218
Zm00001d028450	532.051	-0.198071	0.153554	0.185376	0.296797
Zm00001d028453	290.137	0.395808	0.153185	0.00812189	0.0218173
Zm00001d028454	5.98522	-1.6869	1.17873	0.0109131	0.0280611
Zm00001d028456	45.0336	-0.323759	0.317156	0.253516	0.378092
Zm00001d028457	4.23141	0.280019	0.66183	0.404052	0.535701
Zm00001d028458	170.33	-0.00206448	0.213633	0.990403	0.993805
Zm00001d022713	19.0035	-0.576469	0.584924	0.149844	0.251495
Zm00001d028463	158.791	0.615283	0.187902	0.000668122	0.0024211
Zm00001d028464	568.353	0.0434208	0.14033	0.753595	0.833542
Zm00001d028465	63.2529	1.10449	0.318428	0.000148833	0.000632138
Zm00001d028469	6.02251	-0.144801	0.557055	0.684386	0.782099
Zm00001d028471	42318.3	-1.64786	0.18978	6.11e-19	1.91e-17
Zm00001d028472	869.274	0.290209	0.119835	0.0139493	0.034729
Zm00001d028473	79.2164	0.66661	0.282233	0.00980099	0.0255864
Zm00001d028474	775.05	-0.590138	0.134597	7.76e-06	4.26e-05
Zm00001d028475	573.468	-1.04154	0.16559	1.08e-10	1.28e-09
Zm00001d028477	1323.07	0.0248613	0.138224	0.855841	0.906804
Zm00001d028478	1.95569	0.318809	0.764423	0.162355	0.267665
Zm00001d028481	1795.54	-0.511343	0.113121	4.24e-06	2.45e-05
Zm00001d028482	22.6836	0.246372	0.405076	0.462252	0.591534
Zm00001d028484	22.8332	-0.260217	0.432299	0.450468	0.580189
Zm00001d028485	179.959	1.37209	0.212988	2.55e-11	3.31e-10
Zm00001d028490	511.613	-0.0777028	0.136558	0.561464	0.681114
Zm00001d028493	114.228	-0.082486	0.212432	0.682666	0.780726
Zm00001d028494	5.04249	0.483445	0.781472	0.177217	0.286601
Zm00001d028497	3.20867	3.57848	2.89039	0.00433709	0.012603
Zm00001d028502	6.37008	0.487058	0.674883	0.218965	0.33781
Zm00001d028505	229.54	-0.984202	0.223889	3.95e-06	2.3e-05
Zm00001d028509	856.605	-0.01142	0.117569	0.921399	0.9508
Zm00001d028510	27.3892	-3.21918	0.611444	1.12e-08	9.91e-08
Zm00001d028511	844.109	0.497121	0.124895	5.25e-05	0.000244645
Zm00001d028513	153.75	0.731222	0.239057	0.00120054	0.00408921
Zm00001d028514	163.966	0.164667	0.197325	0.385009	0.51725
Zm00001d028515	807.049	0.583642	0.117756	4.95e-07	3.34e-06
Zm00001d028522	10.6204	1.17512	0.956348	0.0320338	0.07098
Zm00001d028528	272.954	-0.314324	0.181693	0.072613	0.140199
Zm00001d028529	646.114	0.08056	0.130888	0.532097	0.655039
Zm00001d028530	84.9676	0.173914	0.269614	0.487838	0.615171
Zm00001d028531	183.031	-0.207866	0.202978	0.283322	0.411148
Zm00001d028532	493.264	0.10678	0.146121	0.455811	0.585307
Zm00001d028533	275.975	0.113965	0.164748	0.477635	0.606077
Zm00001d028534	160.005	0.376056	0.196702	0.0463559	0.0968555
Zm00001d028535	297.412	-0.198877	0.155553	0.188913	0.301156
Zm00001d028536	2872.04	-1.05009	0.145001	1.46e-13	2.52e-12
Zm00001d028537	28.9165	-0.499175	0.394766	0.131467	0.226399
Zm00001d028538	47.7661	-0.188727	0.32612	0.514459	0.639271
Zm00001d028539	841.023	-0.377483	0.125018	0.00212905	0.00677859
Zm00001d028540	200.846	-0.168794	0.18359	0.340959	0.47213
Zm00001d028542	4697.38	0.0628295	0.134271	0.635347	0.743566
Zm00001d028543	487.106	-0.0221754	0.138105	0.868849	0.915792
Zm00001d028546	699.634	-0.436005	0.139392	0.00139048	0.00464919
Zm00001d028547	77.4632	-0.393631	0.270389	0.114871	0.202993
Zm00001d028548	633.818	-1.05633	0.205809	8.88e-08	6.79e-07
Zm00001d028549	853.401	0.792113	0.116718	5.97e-12	8.44e-11
Zm00001d028550	463.105	-0.709617	0.170604	1.75e-05	8.99e-05
Zm00001d028552	31.0093	8.65785	2.72966	2.07e-10	2.36e-09
Zm00001d028554	75.2128	0.791077	0.342696	0.00915159	0.0241065
Zm00001d028556	5.61793	5.18576	2.64341	0.000337157	0.00131406
Zm00001d028557	129.943	0.683141	0.303295	0.0130527	0.0328007
Zm00001d028558	312.375	0.48084	0.160446	0.00206596	0.00660029
Zm00001d028560	183.698	-0.425108	0.279609	0.0969801	0.177094
Zm00001d028561	7.59042	0.0320428	0.57139	0.929213	0.956037
Zm00001d028562	8196.97	-1.59898	0.185062	9.36e-19	2.87e-17
Zm00001d028565	9.95413	3.81504	1.18005	0.000194663	0.00080396
Zm00001d028566	204.315	0.220095	0.224524	0.301342	0.430143
Zm00001d028567	4.27037	-0.12425	0.606813	0.707189	0.798972
Zm00001d028568	1058.08	1.14221	0.139677	8.89e-17	2.22e-15
Zm00001d028569	356.867	-0.0713263	0.140987	0.604608	0.717415
Zm00001d028570	752.204	0.66934	0.156969	1.22e-05	6.47e-05
Zm00001d028571	527.925	-0.28873	0.134314	0.028308	0.0637647
Zm00001d028572	23.0963	1.69621	0.555344	0.000354951	0.00137552
Zm00001d028574	27.7798	0.108729	0.404004	0.745706	0.826854
Zm00001d028575	803.708	0.943262	0.134865	1.15e-12	1.77e-11
Zm00001d028576	127.686	-0.87319	0.234845	8.39e-05	0.000376514
Zm00001d028579	1887.02	-0.290909	0.109647	0.00692121	0.0189816
Zm00001d028585	2633.98	0.205694	0.111754	0.0626642	0.124363
Zm00001d028586	1199.2	1.06986	0.140617	9.56e-15	1.92e-13
Zm00001d028587	5.35546	0.332867	0.644123	0.358829	0.490575
Zm00001d028588	11.0738	1.90936	0.914227	0.00321235	0.00968407
Zm00001d028590	78.961	-0.696918	0.250079	0.00285355	0.00873766
Zm00001d028593	176.82	0.262589	0.191661	0.155511	0.258949
Zm00001d028596	214.127	-0.19079	0.187025	0.289653	0.417749
Zm00001d028597	532.271	1.45914	0.150109	5.26e-23	2.51e-21
Zm00001d028598	2.68557	-0.0368002	0.643188	0.893115	0.93249
Zm00001d028599	5.61883	0.529695	0.812693	0.1548	0.258004
Zm00001d028601	6681.28	-1.09131	0.173461	9.33e-11	1.11e-09
Zm00001d028603	325.848	0.369354	0.168396	0.0238808	0.0551333
Zm00001d022718	9.09752	-0.576312	0.645649	0.156495	0.260208
Zm00001d028606	972.239	-0.214553	0.113475	0.0552039	0.111924
Zm00001d028608	577.529	-1.10175	0.168283	1.76e-11	2.33e-10
Zm00001d028611	3.81889	0.53587	0.793354	0.162342	0.267663
Zm00001d028612	584.067	0.314687	0.129275	0.0132826	0.0333052
Zm00001d028613	325.638	0.436416	0.175065	0.0101327	0.0263184
Zm00001d028616	274.777	-0.739218	0.162834	2.94e-06	1.75e-05
Zm00001d028619	654.501	-1.14682	0.224415	8.94e-08	6.82e-07
Zm00001d028620	710.155	-0.331943	0.123093	0.00611143	0.0170473
Zm00001d028621	9.31233	6.41978	2.56657	4.89e-06	2.79e-05
Zm00001d028622	1060.59	1.03206	0.150592	2.6e-12	3.85e-11
Zm00001d028623	529.352	-0.181429	0.123675	0.135903	0.232713
Zm00001d028625	539.322	-0.395957	0.146763	0.00573444	0.016112
Zm00001d028630	16688.2	0.0247957	0.154266	0.863954	0.912625
Zm00001d028631	519.376	0.275239	0.158612	0.074849	0.143633
Zm00001d028640	2.27761	-0.266643	0.717542	0.335584	0.466332
Zm00001d028641	147.487	-0.0746013	0.195803	0.690554	0.787309
Zm00001d028642	35.2146	-0.0110952	0.34763	0.969025	0.980814
Zm00001d028643	1292.74	0.329092	0.126336	0.00804718	0.0216513
Zm00001d028649	92.9476	0.375836	0.255398	0.115161	0.203405
Zm00001d028651	13.4024	0.0610944	0.525472	0.867166	0.914992
Zm00001d028653	292.956	-0.756621	0.150577	2.65e-07	1.87e-06
Zm00001d028654	90.19	0.817982	0.247186	0.000430731	0.0016391
Zm00001d028655	619.912	-0.493912	0.14945	0.000700871	0.00252448
Zm00001d028656	627.228	0.035183	0.119022	0.765377	0.842236
Zm00001d028660	691.51	0.0481157	0.130776	0.709368	0.80066
Zm00001d028661	527.339	0.584268	0.139083	1.83e-05	9.39e-05
Zm00001d028662	560.69	1.20076	0.165846	1.34e-13	2.32e-12
Zm00001d028665	678.97	0.774609	0.143828	3.93e-08	3.18e-07
Zm00001d028668	443.201	0.810909	0.146028	1.43e-08	1.25e-07
Zm00001d028669	14.1604	-1.19882	0.648282	0.0121461	0.0308122
Zm00001d028670	5095.23	-0.851168	0.121775	1.37e-12	2.11e-11
Zm00001d028671	721.344	-0.328783	0.120236	0.00547288	0.0154705
Zm00001d028672	580.83	-0.293066	0.160624	0.0607688	0.121291
Zm00001d028675	30.2556	-3.56613	0.650158	2.6e-09	2.55e-08
Zm00001d028676	97.4818	-0.317224	0.220969	0.130012	0.224385
Zm00001d028679	568.081	-0.392454	0.140563	0.00436824	0.0126862
Zm00001d028680	10.8131	2.88688	1.02154	0.000453144	0.0017153
Zm00001d028686	448.182	-0.759043	0.140612	3.58e-08	2.92e-07
Zm00001d028687	959.49	-0.390585	0.116509	0.000665979	0.00241473
Zm00001d028689	10.4833	0.0395977	0.522508	0.913228	0.945592
Zm00001d028690	1419.76	0.567887	0.103384	2.75e-08	2.29e-07
Zm00001d028691	436.25	-0.22182	0.164428	0.164579	0.27064
Zm00001d028692	4830.78	0.963016	0.118619	1.87e-16	4.52e-15
Zm00001d028693	500.956	1.20619	0.665212	0.0125183	0.0316127
Zm00001d028695	340.578	-0.0641433	0.164358	0.686671	0.783879
Zm00001d028696	64.6259	-1.17384	0.320571	6.29e-05	0.000288066
Zm00001d028697	21.5584	-0.00729768	0.398025	0.980589	0.987783
Zm00001d028698	439.954	0.275807	0.142538	0.0483001	0.10016
Zm00001d028699	876.653	-0.326989	0.162545	0.0383718	0.0827399
Zm00001d028702	1907.29	0.141136	0.113823	0.20993	0.326883
Zm00001d028704	2793.29	-0.0521974	0.107861	0.629974	0.739344
Zm00001d028705	70.2406	1.04196	0.347005	0.000825795	0.00292374
Zm00001d028707	419.211	0.0310389	0.152939	0.836612	0.893727
Zm00001d028708	73.4188	0.118182	0.374004	0.713577	0.804003
Zm00001d028709	6892.01	-0.0691451	0.11169	0.562266	0.681824
Zm00001d028711	147.296	-0.546554	0.257962	0.0227284	0.0529319
Zm00001d028712	1263.87	-0.0792809	0.119477	0.50469	0.630349
Zm00001d028713	243.252	0.312385	0.179474	0.0717614	0.138928
Zm00001d028715	369.609	-0.44183	0.159403	0.00433693	0.012603
Zm00001d028720	769.611	-3.44725	0.630838	2.73e-09	2.67e-08
Zm00001d028725	12.6008	-0.257404	0.510558	0.483611	0.611252
Zm00001d028726	376.4	0.466123	0.191926	0.0115303	0.0294522
Zm00001d028727	342.079	-1.06303	0.159969	1e-11	1.38e-10
Zm00001d028728	387.354	0.996152	0.165428	6.3e-10	6.7e-09
Zm00001d028730	504.285	0.0806203	0.128284	0.52417	0.64839
Zm00001d028731	191.871	-0.111432	0.199954	0.56008	0.679829
Zm00001d028732	100.184	-0.52682	0.352329	0.0870897	0.162614
Zm00001d028733	358.771	-0.11971	0.155345	0.429257	0.560588
Zm00001d028736	74.104	-0.382497	0.261231	0.113739	0.201432
Zm00001d028740	4.39836	4.65797	2.62059	0.000810242	0.00287434
Zm00001d028741	1.30212	0.36941	0.828532	0.111362	0.197977
Zm00001d028742	1938.89	-0.858047	0.146626	2.19e-09	2.17e-08
Zm00001d028744	228.64	0.1344	0.591329	0.701457	0.794945
Zm00001d028745	454.153	-0.554235	0.146458	0.000106747	0.000466719
Zm00001d028746	4.76077	-0.372723	0.653323	0.315188	0.444814
Zm00001d028748	95.2606	10.572	2.91149	2.53e-15	5.48e-14
Zm00001d028749	8.13457	1.54623	0.955541	0.0129855	0.0326515
Zm00001d028750	35.1868	1.29602	0.722695	0.0113029	0.0289421
Zm00001d028751	3.93645	0.0474336	0.615135	0.883822	0.926058
Zm00001d028752	130.589	0.198432	0.237745	0.376095	0.508099
Zm00001d028753	133.861	0.178886	0.21529	0.384958	0.517237
Zm00001d028754	15.4534	-0.111188	0.516536	0.755967	0.835011
Zm00001d028755	1020.25	-0.22878	0.143955	0.104628	0.188
Zm00001d028756	146.244	-1.10314	0.199865	1.02e-08	9.1e-08
Zm00001d028757	222.045	-0.225031	0.16174	0.152314	0.25479
Zm00001d028759	73.0005	0.035563	0.286398	0.89439	0.933394
Zm00001d028760	1.30212	0.36941	0.828532	0.111362	0.197977
Zm00001d028761	6.01709	1.44691	1.18625	0.0217169	0.0508835
Zm00001d028762	272.067	0.594345	0.16515	0.000216492	0.000883657
Zm00001d028768	9.96705	0.319657	0.545005	0.397389	0.529119
Zm00001d028769	1.8886	0.302088	0.738798	0.28534	0.413074
Zm00001d028770	68.6055	0.886377	0.312678	0.00180849	0.00587333
Zm00001d028771	143.1	2.47809	0.246973	1.84e-24	1.02e-22
Zm00001d028773	292.317	-0.713068	0.165792	9.21e-06	4.99e-05
Zm00001d028774	16.6152	-0.515553	0.459995	0.155316	0.258697
Zm00001d028775	898.116	0.213035	0.122823	0.0782739	0.149101
Zm00001d028776	506.993	1.3964	0.180617	1.98e-15	4.34e-14
Zm00001d028779	171.471	0.171184	0.180656	0.327633	0.458484
Zm00001d028780	194.723	1.67707	0.191528	3.69e-19	1.18e-17
Zm00001d028782	728.408	0.221632	0.115884	0.052774	0.107827
Zm00001d028783	135.583	0.416802	0.208718	0.0366418	0.0794873
Zm00001d028784	164.753	0.916287	0.215522	8.41e-06	4.59e-05
Zm00001d028785	156.441	0.0371466	0.18795	0.838946	0.895238
Zm00001d028786	2755.02	0.726913	0.14046	1.27e-07	9.49e-07
Zm00001d028787	492.635	0.412917	0.168545	0.0116684	0.0297355
Zm00001d028793	60.9654	-0.00132104	0.287614	0.994301	0.996482
Zm00001d028799	6.87185	-0.410219	0.656546	0.27393	0.401133
Zm00001d028801	1551.62	0.189566	0.110887	0.0831076	0.156469
Zm00001d028802	53.9305	-0.18499	0.282434	0.473447	0.602314
Zm00001d028803	3.34599	0.51963	0.817796	0.153678	0.256559
Zm00001d028804	373.763	0.185495	0.152449	0.213894	0.331843
Zm00001d028806	95.5652	0.438609	0.347973	0.151219	0.253346
Zm00001d028807	881.583	0.184217	0.142908	0.188641	0.300875
Zm00001d028808	3.48321	1.09963	1.6559	0.0234483	0.0542979
Zm00001d028809	48.0855	-0.0509304	0.290636	0.846474	0.900328
Zm00001d028810	4029.2	-1.10262	0.0972343	2.5e-30	2.18e-28
Zm00001d028811	6.70304	0.261453	0.579516	0.480779	0.608898
Zm00001d028812	290.997	2.41505	0.211802	3.6e-31	3.35e-29
Zm00001d028813	564.158	1.02087	0.194624	4.81e-08	3.86e-07
Zm00001d028814	62.0858	-0.148561	0.420531	0.661478	0.764358
Zm00001d028815	80.5607	0.117115	0.379863	0.718898	0.807997
Zm00001d028816	37.2983	-0.308391	0.46057	0.38883	0.520658
Zm00001d028818	1375.4	-0.546051	0.136146	4.23e-05	0.000201345
Zm00001d028819	6.78159	5.75157	2.54794	4.49e-05	0.000212148
Zm00001d028820	1013.72	-0.36717	0.196746	0.0514262	0.105692
Zm00001d028821	3.36694	-0.591208	0.962566	0.0810703	0.153312
Zm00001d028823	43.2523	0.97629	0.36273	0.00245508	0.00767847
Zm00001d028824	5.21614	0.424312	0.681453	0.259636	0.38502
Zm00001d028825	95.1745	0.757672	0.247502	0.0011319	0.00388222
Zm00001d028826	32.8241	0.961113	0.412071	0.00671322	0.0185
Zm00001d028827	194.533	-0.266741	0.170819	0.107154	0.19165
Zm00001d028830	6.25972	0.00833513	0.548827	0.983278	0.9895
Zm00001d028834	55.46	0.409908	0.291121	0.124108	0.216244
Zm00001d028835	14.9549	-0.432129	0.487521	0.240731	0.363206
Zm00001d028836	14.7513	1.41739	0.791519	0.00929694	0.0244279
Zm00001d028837	46.848	-0.00512308	0.290478	0.982935	0.9895
Zm00001d028839	50.1748	-0.0102686	0.288716	0.96752	0.979843
Zm00001d028840	21.2713	-1.30728	0.48252	0.00129479	0.00436876
Zm00001d028861	37.5928	-0.00717103	0.325235	0.978561	0.986768
Zm00001d028863	52.6789	0.611465	0.329044	0.0371433	0.0804361
Zm00001d028866	26.89	-0.98682	0.426865	0.00625562	0.0173858
Zm00001d028867	420.93	0.297015	0.16084	0.0582364	0.117083
Zm00001d028868	255.751	0.267455	0.192198	0.149282	0.250853
Zm00001d028871	2.68305	-0.304025	0.686773	0.351707	0.483522
Zm00001d028873	10.3108	0.311065	0.523099	0.409128	0.540776
Zm00001d028875	14.5471	0.678587	0.55897	0.0987238	0.17973
Zm00001d028880	134.925	2.17178	0.339176	1.9e-11	2.5e-10
Zm00001d028885	282.338	0.154575	0.162156	0.328529	0.459323
Zm00001d028886	2.92795	-0.0603933	0.632806	0.836389	0.893687
Zm00001d028890	114.962	-0.841449	0.279126	0.00108183	0.00372678
Zm00001d028894	1209.82	0.0879639	0.123827	0.472663	0.601591
Zm00001d028895	651.55	1.63214	0.149323	1.82e-28	1.39e-26
Zm00001d028896	1564.53	0.295932	0.120269	0.0126129	0.0318261
Zm00001d028898	355.285	-0.114837	0.140652	0.404172	0.535784
Zm00001d028901	3576.45	-0.0302923	0.106795	0.771216	0.846631
Zm00001d028902	245.306	1.00546	0.175337	3.38e-09	3.27e-08
Zm00001d028903	293.546	-0.0563269	0.14849	0.697154	0.791925
Zm00001d028905	743.948	-0.0686216	0.139659	0.615075	0.726576
Zm00001d028906	3.72204	0.807484	1.13198	0.0568946	0.114836
Zm00001d028907	900.406	0.215512	0.132833	0.0988798	0.179923
Zm00001d028909	201.539	-0.110186	0.191572	0.549275	0.669904
Zm00001d028910	499.226	-0.149047	0.12959	0.238333	0.360374
Zm00001d028912	8.41338	-0.655429	0.643069	0.121047	0.211822
Zm00001d022725	46.9293	0.669567	0.349306	0.0293207	0.0656515
Zm00001d028915	3451.91	-0.728938	0.0977463	4.83e-14	8.91e-13
Zm00001d028916	1.86702	0.26915	0.730606	0.313327	0.442824
Zm00001d028918	1493.26	-0.527852	0.105274	3.84e-07	2.64e-06
Zm00001d028920	258.656	0.0716188	0.16364	0.654467	0.758874
Zm00001d028921	304.527	0.394592	0.171551	0.017778	0.0428128
Zm00001d028922	17.9615	-0.816804	0.555033	0.0473842	0.0986513
Zm00001d028923	1183.95	0.501433	0.113833	7.91e-06	4.33e-05
Zm00001d028924	2000.72	-0.99444	0.153837	3.63e-11	4.61e-10
Zm00001d028925	1.57075	0.290914	0.788029	0.128374	0.222198
Zm00001d028926	670.009	-0.550401	0.14708	0.000126706	0.000547225
Zm00001d028928	9.40142	0.30701	0.585981	0.41551	0.547054
Zm00001d028929	33.4605	-0.912263	0.450783	0.0139617	0.0347514
Zm00001d028930	8.34296	0.810329	0.847652	0.0819598	0.154726
Zm00001d028931	337.142	-1.23723	0.223019	7.04e-09	6.48e-08
Zm00001d028935	22.2402	-0.667821	0.449255	0.0647981	0.127992
Zm00001d028936	961.198	-0.394899	0.130325	0.00201294	0.00645061
Zm00001d022729	16.6226	7.53612	2.63393	5.02e-08	4.02e-07
Zm00001d028946	129.746	-0.123751	0.19871	0.514997	0.639674
Zm00001d028948	1656.25	-1.15494	0.137549	1.57e-17	4.24e-16
Zm00001d028949	9675.74	-0.781971	0.0957611	1.98e-16	4.77e-15
Zm00001d028950	111.042	-0.333601	0.24172	0.141404	0.24026
Zm00001d028951	248.395	-0.204698	0.188177	0.259159	0.384431
Zm00001d028952	730.829	0.942914	0.126962	4.24e-14	7.83e-13
Zm00001d028953	12.7067	-0.396197	0.555197	0.296233	0.424999
Zm00001d028954	584.395	-0.241556	0.133814	0.0659209	0.12969
Zm00001d028955	98.5109	-0.129333	0.258326	0.588952	0.703891
Zm00001d028957	67.8127	1.34216	0.482093	0.00100143	0.0034794
Zm00001d028958	1004.94	-0.383049	0.112879	0.000566841	0.00209118
Zm00001d028960	789.578	-0.0758053	0.132269	0.559658	0.679546
Zm00001d028962	135.33	2.56385	0.280913	9.5e-21	3.6e-19
Zm00001d028963	973.119	-0.0838536	0.123732	0.493536	0.620193
Zm00001d028964	874.93	-0.0748994	0.140902	0.58649	0.701983
Zm00001d028965	33.9223	-0.328499	0.449768	0.354761	0.486683
Zm00001d028966	370.082	0.258353	0.144094	0.0674806	0.13222
Zm00001d028967	75.6301	-2.26284	0.425354	9e-09	8.12e-08
Zm00001d028968	28.0367	0.651255	0.438583	0.0708793	0.137493
Zm00001d028971	277.953	0.0814429	0.164454	0.611685	0.723763
Zm00001d028972	12.7393	0.0298934	0.461666	0.93451	0.959951
Zm00001d028974	2994.39	0.142053	0.108877	0.185371	0.296797
Zm00001d028975	40.2634	0.096954	0.329153	0.742547	0.824884
Zm00001d028980	3.33667	0.295976	0.663928	0.388734	0.520584
Zm00001d028981	565.019	-0.08614	0.122794	0.475989	0.604568
Zm00001d028982	5.53366	1.93004	1.28702	0.0122806	0.0311041
Zm00001d028984	217.278	-0.437989	0.181786	0.0123134	0.0311736
Zm00001d028987	152.717	1.20337	0.221157	1.37e-08	1.2e-07
Zm00001d028989	283.836	-0.0693425	0.147804	0.630234	0.73958
Zm00001d028992	273.317	0.813946	0.196205	1.61e-05	8.36e-05
Zm00001d028994	271.758	0.465417	0.168518	0.00438383	0.0127197
Zm00001d028995	333.267	1.01303	0.168571	6.65e-10	7.05e-09
Zm00001d028996	5.77757	-0.542875	0.717072	0.178151	0.287778
Zm00001d028998	139.077	2.24185	0.295554	4.07e-15	8.58e-14
Zm00001d028999	85.0063	0.0239381	0.267944	0.924749	0.953045
Zm00001d029002	10.8452	0.954768	0.745542	0.0489151	0.101235
Zm00001d029004	250.454	0.260191	0.189737	0.155163	0.258539
Zm00001d029008	91.3585	0.241452	0.234796	0.275802	0.403029
Zm00001d029009	63.9994	0.696105	0.282231	0.00756285	0.0204908
Zm00001d029010	17.4192	0.28682	0.449312	0.420461	0.552184
Zm00001d029011	3.0486	0.508294	0.825265	0.158765	0.263233
Zm00001d029012	636.37	-0.418434	0.137469	0.00197103	0.00633892
Zm00001d029014	91.2693	-0.495932	0.251265	0.0338997	0.0744187
Zm00001d029020	635.043	-0.0554309	0.14529	0.695681	0.791095
Zm00001d029023	47.0272	-0.0185914	0.30769	0.944978	0.966086
Zm00001d029025	4.85848	0.113416	0.595686	0.742682	0.824884
Zm00001d029027	1546.76	0.567343	0.135921	2.08e-05	0.000105511
Zm00001d029028	190.271	-0.918678	0.219657	1.11e-05	5.92e-05
Zm00001d029030	48.3801	-0.0717539	0.302707	0.792562	0.862407
Zm00001d029031	43.7046	-0.789134	0.404281	0.0206502	0.0487346
Zm00001d029033	180.592	4.50304	0.329343	6.06e-43	1.38e-40
Zm00001d029034	1114.41	-0.377352	0.116076	0.000992512	0.00345174
Zm00001d029036	1249.74	0.632915	0.10868	3.44e-09	3.32e-08
Zm00001d029039	2854.33	-0.0865665	0.110193	0.430483	0.561762
Zm00001d029040	108.27	-0.777838	0.290758	0.00352255	0.0105058
Zm00001d029041	305.737	0.110034	0.155753	0.470237	0.599262
Zm00001d029042	106.193	-1.73809	0.256768	2e-12	3.01e-11
Zm00001d029044	1248.75	-0.0740118	0.103894	0.468973	0.598167
Zm00001d029046	1108.17	0.297692	0.132828	0.0225245	0.0525021
Zm00001d029047	428.964	-0.373366	0.168354	0.022218	0.0518648
Zm00001d029048	528.335	-0.221801	0.142708	0.112133	0.199122
Zm00001d029049	978.057	-0.795631	0.209072	6.73e-05	0.000306983
Zm00001d029050	1066.07	-1.65709	0.180935	7.66e-21	2.95e-19
Zm00001d022738	2.91853	-0.255093	0.690166	0.390135	0.521904
Zm00001d029051	10.1007	0.369307	0.543497	0.334118	0.465015
Zm00001d029052	2.25108	0.842626	1.4847	0.020287	0.0479811
Zm00001d029053	130.666	0.483463	0.217597	0.0197621	0.0469295
Zm00001d029055	1584.77	0.16318	0.123853	0.181153	0.291522
Zm00001d029056	1203.99	-0.507736	0.12437	3.29e-05	0.000160354
ENSRNA049465879	4.13095	-1.72191	1.99372	0.0160455	0.03917
Zm00001d029060	35.0834	6.727	1.30272	7.05e-09	6.49e-08
Zm00001d029061	214.38	0.560831	0.262078	0.0211169	0.0496728
Zm00001d029064	62.1262	1.31052	0.307046	4.23e-06	2.44e-05
Zm00001d029065	733.974	-0.227403	0.136681	0.0893212	0.165857
Zm00001d029066	683.857	-0.50314	0.152191	0.000689503	0.00248924
Zm00001d029072	249.604	-0.0169804	0.172524	0.917729	0.948182
Zm00001d029074	1347.32	0.845387	0.118873	5.36e-13	8.56e-12
Zm00001d029075	664.618	-0.964005	0.142286	4.61e-12	6.61e-11
Zm00001d029077	560.85	0.0305684	0.165101	0.850511	0.902925
Zm00001d029078	429.59	-3.86044	0.220314	5.27e-70	4.01e-67
Zm00001d029080	2.0014	0.0204039	0.659039	0.939377	0.96285
Zm00001d029084	572.966	-0.106848	0.151509	0.468148	0.597388
Zm00001d029085	51.871	-0.310236	0.818471	0.0085651	0.0228007
Zm00001d029087	203.185	2.95295	0.26662	1.27e-29	1.05e-27
Zm00001d029089	4.91927	0.187082	0.692119	0.478936	0.60728
Zm00001d029091	235.377	2.94122	0.244428	1.97e-34	2.34e-32
Zm00001d029093	403.742	-1.04616	0.148214	5.62e-13	8.96e-12
Zm00001d029095	1165.42	0.0691511	0.108126	0.518603	0.643154
Zm00001d029096	44.6061	1.15552	0.373492	0.000514999	0.00191908
Zm00001d029098	3.40461	-0.386637	0.715826	0.262899	0.388969
Zm00001d029099	37.3336	2.56183	0.512068	7.15e-08	5.55e-07
Zm00001d029100	181.631	0.262293	0.177918	0.128342	0.222158
Zm00001d029101	274.502	3.7712	0.605853	3.25e-11	4.15e-10
Zm00001d029102	165.083	0.699086	0.355679	0.0246439	0.0566539
Zm00001d029103	18.0368	-1.31178	0.592988	0.00448631	0.0129826
Zm00001d029104	561.246	0.01532	0.155362	0.920646	0.950229
Zm00001d029105	1584.01	-0.434239	0.130484	0.000699152	0.00251937
Zm00001d029106	566.827	0.356072	0.128393	0.00477133	0.0137016
Zm00001d029107	9.70063	-0.731614	0.65637	0.0898859	0.166622
Zm00001d029118	335.16	0.108127	0.157296	0.482013	0.609969
Zm00001d029120	3305.63	-0.611448	0.0967461	1.66e-10	1.93e-09
Zm00001d029121	1574.1	0.880447	0.128924	3.84e-12	5.56e-11
Zm00001d029123	63.7538	1.16456	0.301989	3.26e-05	0.000159233
Zm00001d029124	433.56	0.165359	0.154316	0.273104	0.400268
Zm00001d029126	8008.9	-0.891334	0.150372	1.3e-09	1.33e-08
Zm00001d029129	356.942	0.271375	0.164339	0.0898452	0.166559
Zm00001d029130	175.937	-0.282648	0.176454	0.0975022	0.177802
Zm00001d029133	1120.62	0.513213	0.111791	3.29e-06	1.95e-05
Zm00001d029134	66.1302	1.79576	0.339193	2.22e-08	1.87e-07
Zm00001d029137	644.365	11.1658	1.30821	1.27e-21	5.28e-20
Zm00001d029138	236.195	0.96539	0.172096	8.15e-09	7.41e-08
Zm00001d029139	59.3029	5.27942	0.638771	6.66e-17	1.68e-15
Zm00001d029140	207.518	0.341471	0.208589	0.0871902	0.16273
Zm00001d029141	26.5269	1.94532	0.4875	8.52e-06	4.64e-05
Zm00001d029142	718.586	0.822392	0.14785	1.35e-08	1.18e-07
Zm00001d029143	31.6142	0.335312	0.353245	0.277202	0.40454
Zm00001d029144	1087.99	0.714787	0.143817	3.82e-07	2.63e-06
Zm00001d029149	1753.25	1.71467	0.116697	1.29e-49	4.37e-47
Zm00001d029150	434.488	-0.846776	0.165674	1.45e-07	1.07e-06
Zm00001d029151	1509.11	-0.405444	0.12876	0.00137647	0.00460909
Zm00001d029163	11.8811	-0.202702	0.558728	0.572034	0.690237
Zm00001d029164	135.289	1.65458	0.265212	7.41e-11	8.95e-10
Zm00001d029165	534.663	0.614798	0.130803	1.66e-06	1.03e-05
Zm00001d029170	666.871	1.52114	0.234925	1.68e-11	2.22e-10
Zm00001d029173	1061.57	0.110565	0.110623	0.312468	0.442131
Zm00001d029174	986.283	0.674632	0.15613	9.34e-06	5.06e-05
Zm00001d029177	1012.1	0.350003	0.117781	0.00257461	0.00799558
Zm00001d029180	1706.92	0.63868	0.117354	3.18e-08	2.62e-07
Zm00001d029183	808.195	2.19125	0.241463	1.43e-20	5.28e-19
Zm00001d029184	48.581	-2.18736	0.361697	1.69e-10	1.96e-09
Zm00001d029188	384.406	0.0288809	0.142195	0.836964	0.893891
Zm00001d029189	254.064	0.107264	0.154015	0.476243	0.604769
Zm00001d029190	5.08549	0.480939	0.711452	0.216928	0.335369
Zm00001d029191	58.2499	-0.00118476	0.28049	0.994701	0.996609
Zm00001d029193	1.34837	0.289642	0.75139	0.256542	0.381428
Zm00001d029194	143.671	-6.00331	0.447259	8.57e-42	1.78e-39
Zm00001d029195	40.2623	5.25504	0.803485	3.42e-11	4.36e-10
Zm00001d029196	413.179	-0.049345	0.141365	0.720294	0.808706
Zm00001d029197	22.1992	-0.592389	0.457055	0.103	0.185684
Zm00001d029198	139.645	0.67999	0.218689	0.00106373	0.00366996
Zm00001d029199	2.78213	0.845189	1.55151	0.0154091	0.0377778
Zm00001d029200	959.879	-2.93546	0.126169	8.04e-121	1.84e-117
ENSRNA049473644	9.41577	-1.40297	0.750493	0.00821592	0.0219993
Zm00001d029201	2027.97	0.905846	0.131835	2.75e-12	4.06e-11
Zm00001d029202	60.4058	-0.664651	0.281253	0.0100024	0.0260256
Zm00001d029203	230.952	-1.48887	0.202024	3.13e-14	5.91e-13
Zm00001d029205	37.8021	0.121121	0.32034	0.674756	0.774854
Zm00001d029206	131.638	-0.311269	0.208474	0.118002	0.2075
Zm00001d029208	262.976	0.350393	0.169782	0.0333167	0.0733348
Zm00001d029209	9.41418	0.932166	0.778787	0.0557765	0.112906
Zm00001d029211	2.19551	0.558675	0.943977	0.0862068	0.161242
Zm00001d029212	952.676	0.367018	0.124345	0.00269729	0.00832718
Zm00001d029214	350.645	0.343001	0.144388	0.0152113	0.0373766
Zm00001d029215	189.218	-7.56528	0.546751	2.54e-43	6.03e-41
Zm00001d029217	57.6466	-1.31774	0.301371	2.59e-06	1.56e-05
Zm00001d029218	153.758	-0.598575	0.246143	0.00939354	0.0246431
Zm00001d022747	1.52747	0.450541	0.892527	0.0725037	0.140033
Zm00001d029223	686.529	-0.221584	0.120785	0.0623897	0.123936
Zm00001d029226	104.778	-0.235287	0.241782	0.299452	0.427991
Zm00001d029227	541.859	0.251801	0.128296	0.0459858	0.0962503
Zm00001d029228	2.62915	-0.18574	0.651836	0.54562	0.666559
Zm00001d029231	407.243	-0.252411	0.171057	0.12749	0.220926
Zm00001d029233	16.962	0.406184	0.601924	0.295119	0.423716
Zm00001d029234	270.259	-1.34483	0.185098	8.12e-14	1.45e-12
Zm00001d029235	4.44605	-6.02737	2.74506	7.22e-05	0.000327599
Zm00001d029237	45.9762	-0.70349	0.39525	0.0363863	0.0790284
Zm00001d029238	1607.27	-0.368516	0.104437	0.000353539	0.00137089
Zm00001d029242	13.6929	0.0919492	0.498316	0.801346	0.868672
Zm00001d029243	139.55	-7.7756	0.67711	4.94e-30	4.23e-28
Zm00001d029246	82.475	-0.54842	0.269599	0.0274352	0.0621106
Zm00001d029247	46.808	-0.461102	0.313495	0.10133	0.183243
Zm00001d029248	57.5595	-0.186094	0.290721	0.482396	0.610331
Zm00001d029249	386.902	1.25123	0.148923	1.1e-17	3.02e-16
Zm00001d029250	10.7844	-0.591842	0.562885	0.140719	0.239297
Zm00001d029251	850.952	-0.656163	0.128373	2.01e-07	1.44e-06
Zm00001d029252	3.91064	4.30655	2.6722	0.00153916	0.00508341
Zm00001d029254	218.043	-1.47699	0.230491	2.59e-11	3.35e-10
Zm00001d029255	21.3991	0.186657	0.409491	0.579629	0.696459
Zm00001d029256	418.035	0.793726	0.15486	1.47e-07	1.08e-06
Zm00001d029257	266.57	1.37845	0.167819	4.44e-17	1.13e-15
Zm00001d029258	181.297	0.877975	0.234149	7.25e-05	0.000328756
Zm00001d029260	23.8497	2.22225	0.54146	5.04e-06	2.87e-05
Zm00001d029263	17.6258	0.586747	0.540227	0.142763	0.242051
Zm00001d029264	269.416	-0.851795	0.178742	8.54e-07	5.55e-06
Zm00001d029266	119.887	-0.0277326	0.239471	0.900401	0.937642
Zm00001d022750	71.9639	4.34109	0.467126	1.86e-21	7.55e-20
Zm00001d022751	17.2125	4.79266	1.09041	3.13e-06	1.86e-05
Zm00001d029272	1115.23	0.316706	0.114856	0.00520596	0.0148076
Zm00001d029274	19.3586	0.00489006	0.41737	0.990549	0.993911
Zm00001d029281	388.222	0.0323613	0.146934	0.823073	0.883894
Zm00001d029285	470.18	0.514857	0.14962	0.000416762	0.0015898
Zm00001d029286	76.8042	-0.487313	0.266735	0.0482963	0.10016
Zm00001d029287	36.8696	0.203812	0.336787	0.493941	0.620563
Zm00001d029288	80.305	-0.347263	0.296061	0.195702	0.30967
Zm00001d029289	670.487	-0.987851	0.154939	6.6e-11	8.06e-10
Zm00001d029290	243.111	-3.84203	0.268089	8.49e-48	2.54e-45
Zm00001d029295	16.4445	0.00342935	0.553506	0.995349	0.997039
Zm00001d029297	55.4024	1.27249	0.324584	2.21e-05	0.00011132
Zm00001d029300	2.23491	0.011962	0.638177	0.96874	0.980603
Zm00001d029303	240.93	-0.108324	0.157376	0.479307	0.607569
Zm00001d029305	7.40524	5.91139	2.56869	3.27e-05	0.000159471
Zm00001d029310	1.55778	0.287714	0.786301	0.131086	0.225834
Zm00001d029313	15.4694	5.42124	1.34296	3.53e-06	2.07e-05
Zm00001d029314	30.4969	0.159655	0.345897	0.600309	0.713813
Zm00001d029316	1.39728	-0.0256763	0.670843	0.913693	0.945805
Zm00001d029318	36.3951	-0.315234	0.368817	0.31887	0.44894
Zm00001d029319	1.76777	0.351891	0.789989	0.171713	0.279422
Zm00001d029320	11.8871	1.12198	0.744502	0.0263308	0.0599885
Zm00001d029321	45.3385	-0.0343942	0.328191	0.903708	0.939502
Zm00001d022753	3.33463	-0.166914	0.625159	0.605516	0.718221
Zm00001d029324	3980.85	-0.779118	0.101547	8.53e-15	1.73e-13
Zm00001d029325	1502.11	0.834355	0.116519	4.05e-13	6.55e-12
Zm00001d029328	1768.33	0.656569	0.127661	1.66e-07	1.22e-06
Zm00001d029329	685.396	0.127883	0.150319	0.385609	0.517779
Zm00001d029331	231.893	0.0718979	0.171961	0.667537	0.769447
Zm00001d022754	2.55228	1.09759	2.32288	0.0139382	0.0347102
Zm00001d029333	122.622	0.978043	0.245532	2.54e-05	0.000126173
Zm00001d029336	371.532	-0.45287	0.152606	0.00234408	0.00737628
Zm00001d029337	15.3257	-0.913278	0.646306	0.0411036	0.0876229
Zm00001d029339	84.2242	-0.300138	0.245496	0.192401	0.305611
Zm00001d029341	4.78292	2.62388	1.77236	0.00572335	0.0160862
Zm00001d029342	599.568	-0.00270882	0.134644	0.982423	0.989115
Zm00001d029343	296.746	0.0381932	0.160936	0.80895	0.874069
Zm00001d029349	17.8419	2.62775	0.865054	0.000167107	0.000700635
Zm00001d029352	834.353	-0.0785054	0.127115	0.52946	0.652849
Zm00001d029357	3.63537	3.83218	2.9173	0.00357714	0.0106509
Zm00001d029358	3.30385	1.12093	2.79264	0.00995149	0.025912
Zm00001d029359	6.72589	-0.205553	0.668195	0.494065	0.620656
Zm00001d029360	121.513	-0.823044	0.413536	0.0182214	0.0437184
Zm00001d029361	458.534	-0.658713	0.154537	1.2e-05	6.36e-05
Zm00001d029365	136.888	0.737852	0.238894	0.00102183	0.00354293
Zm00001d029366	91.383	-0.276389	0.306422	0.314706	0.444299
Zm00001d029371	11.2251	-0.101363	0.480418	0.774749	0.849351
Zm00001d029372	319.815	0.207771	0.150525	0.158548	0.263011
Zm00001d029373	824.407	-0.428932	0.203466	0.0272444	0.0617342
Zm00001d029375	1666.26	0.204738	0.104788	0.048487	0.100448
Zm00001d029376	465.08	-0.0900356	0.145578	0.526524	0.650217
Zm00001d029377	6.81197	-0.296358	0.628248	0.39896	0.530602
Zm00001d029378	3173.66	-0.462041	0.111559	2.64e-05	0.00013069
Zm00001d029380	259.126	0.221769	0.153493	0.13891	0.236863
Zm00001d029383	46.5765	0.67264	0.356909	0.0311995	0.0693578
Zm00001d029385	82.8551	-1.00522	0.281737	0.000119086	0.000516445
Zm00001d029387	1361.23	-0.638659	0.210184	0.00140255	0.00468145
Zm00001d029388	4085.45	-1.08928	0.168184	2.91e-11	3.74e-10
Zm00001d029389	50.5684	0.857481	0.341969	0.00472016	0.0135655
Zm00001d029390	9.34301	-1.40731	0.853739	0.0119653	0.0304088
Zm00001d029392	841.714	-0.541489	0.115689	2.18e-06	1.33e-05
Zm00001d029393	567.498	-0.634063	0.143257	5.91e-06	3.32e-05
Zm00001d029394	2713.66	-0.59072	0.168834	0.000297925	0.00117593
Zm00001d029396	366.678	-0.11826	0.141111	0.391706	0.523503
Zm00001d029397	80.5921	0.397401	0.349199	0.194574	0.308264
Zm00001d029398	2.09461	-0.115481	0.653101	0.682417	0.780597
Zm00001d029402	16.0331	-0.217146	0.454129	0.540372	0.661862
Zm00001d029406	2.06033	0.588422	1.049	0.0355617	0.0775254
Zm00001d029408	139.429	1.06049	0.211449	1.66e-07	1.21e-06
Zm00001d029409	103.692	-0.454277	0.219263	0.0289678	0.0649842
Zm00001d029410	1337.01	2.56487	0.123289	3.31e-97	4.62e-94
Zm00001d029416	595.343	-0.240902	0.12832	0.0560614	0.1134
Zm00001d029417	9.60776	-1.48868	0.748036	0.00595386	0.0166614
Zm00001d029418	554.121	0.466138	0.150638	0.00152979	0.0050571
Zm00001d029419	47.4571	0.709001	0.332435	0.0173436	0.0418991
Zm00001d029420	403.175	-0.322953	0.147227	0.0248434	0.0570448
Zm00001d029422	1882.45	-0.597726	0.137546	9.08e-06	4.93e-05
Zm00001d029426	1300.06	0.175247	0.116554	0.127389	0.220797
Zm00001d029428	17.4363	-1.09796	0.530196	0.00895794	0.0236783
Zm00001d029429	527.781	0.988198	0.135315	1.08e-13	1.89e-12
Zm00001d029430	7.55649	0.626996	0.673282	0.141876	0.240824
Zm00001d029435	144.541	-0.229927	0.193144	0.215637	0.333866
Zm00001d029438	45.6174	-1.84401	0.344469	1.12e-08	9.91e-08
Zm00001d029443	4373.21	-1.99479	0.12366	4.74e-60	2.54e-57
Zm00001d029444	552.319	-0.267954	0.26169	0.268883	0.395725
Zm00001d029447	59.5162	1.64637	0.380719	2.61e-06	1.57e-05
Zm00001d029448	1419.31	-0.600316	0.205563	0.00221764	0.0070268
Zm00001d022758	2.80453	-4.45328	3.10939	0.00238103	0.00747757
Zm00001d029454	319.729	1.74569	0.165986	1.15e-26	7.58e-25
Zm00001d029455	302.817	0.47704	0.191687	0.00966272	0.0252859
Zm00001d029457	1596.16	-0.246977	0.140497	0.0729653	0.140706
Zm00001d029460	187.279	-3.81942	1.56759	0.000385377	0.00148109
Zm00001d029461	429.855	-6.23979	0.682061	2.61e-21	1.05e-19
Zm00001d029462	285.19	-0.402457	0.162743	0.0108684	0.027972
Zm00001d029468	1.75678	-0.036049	0.670009	0.880003	0.923134
Zm00001d029473	103.021	-0.0069457	0.227902	0.972776	0.982986
Zm00001d029475	290.34	0.334922	0.161584	0.0331614	0.0730598
Zm00001d029477	32.5396	0.338207	0.396691	0.307181	0.436347
Zm00001d029478	70.0175	2.45793	0.335812	3.3e-14	6.18e-13
Zm00001d029480	79.2737	1.28317	0.334738	2.94e-05	0.000144407
Zm00001d029481	295.347	1.26045	0.241926	4.69e-08	3.77e-07
Zm00001d029482	2985.55	-0.044598	0.110733	0.681699	0.780296
Zm00001d029483	726.481	0.317338	0.131615	0.0142043	0.0352748
Zm00001d029487	1005.73	0.88856	0.139739	8.88e-11	1.06e-09
Zm00001d029488	137.059	-0.665554	0.255985	0.0052021	0.0148003
Zm00001d029489	171.331	0.0895521	0.209986	0.657092	0.760935
Zm00001d029490	859.377	-0.0943781	0.135027	0.475692	0.604313
Zm00001d029495	237.609	-0.394616	0.22072	0.0591991	0.118675
Zm00001d029497	316.862	-1.51358	0.31409	2.45e-07	1.74e-06
Zm00001d029498	1002.88	0.216105	0.11934	0.0662607	0.130225
Zm00001d029499	6.5811	0.0823434	0.558457	0.818552	0.880695
Zm00001d029501	14.8352	-1.56151	0.673613	0.00252401	0.00786567
Zm00001d029502	393.737	-2.41993	0.213928	1.1e-30	9.77e-29
Zm00001d029503	13.5879	-0.0811866	0.468485	0.816453	0.879679
Zm00001d029504	47.6411	-0.0734815	0.299212	0.785444	0.857372
Zm00001d029505	346.428	-0.453209	0.241742	0.0455267	0.0954485
Zm00001d029507	398.858	0.11441	0.169457	0.488468	0.615842
Zm00001d029515	172.415	-0.115531	0.211203	0.565167	0.684449
Zm00001d029516	234.02	-0.858059	0.181519	9.7e-07	6.25e-06
Zm00001d029519	1476.79	-0.658318	0.13591	7.7e-07	5.03e-06
Zm00001d029520	6.68134	0.267177	0.6322	0.438034	0.568634
Zm00001d029524	95.4888	0.0953933	0.297203	0.725966	0.813221
Zm00001d029525	6.37167	-0.122558	0.549392	0.72817	0.814602
Zm00001d029526	11.1176	0.124802	0.481367	0.729426	0.815605
Zm00001d029527	386.603	-0.965934	0.15971	5.42e-10	5.83e-09
Zm00001d029528	4.83462	0.735331	0.917138	0.0879592	0.163798
Zm00001d029529	289.683	1.08828	0.204849	3.25e-08	2.67e-07
Zm00001d029530	849.021	0.400633	0.144451	0.00460225	0.0132739
Zm00001d029534	298.079	-0.486624	0.152292	0.00104067	0.0035993
Zm00001d029539	25.0892	-0.613212	0.51957	0.116515	0.20535
Zm00001d029540	189.96	0.42672	0.177081	0.0128386	0.0323176
Zm00001d029543	1615.73	0.41438	0.143197	0.0031034	0.00939282
Zm00001d029544	10.3776	-0.338052	0.515756	0.36203	0.493959
Zm00001d029545	21.7956	-0.638059	0.513379	0.101609	0.183634
Zm00001d029548	121.324	1.51694	0.245793	1.45e-10	1.69e-09
Zm00001d029550	753.905	0.710696	0.115378	4.33e-10	4.71e-09
Zm00001d029552	782.407	-0.391319	0.129565	0.00209018	0.00667004
Zm00001d029555	145.375	-0.502701	0.196023	0.00744768	0.0202151
Zm00001d029557	3237.64	-1.10221	0.100856	2.67e-28	2.01e-26
Zm00001d029559	302.059	-0.253769	0.2016	0.188008	0.300102
Zm00001d029560	320.079	-1.31654	0.157512	1.42e-17	3.84e-16
Zm00001d029561	779.522	-0.0615276	0.116488	0.591572	0.706215
Zm00001d029563	98.0981	0.369594	0.267985	0.136409	0.23342
Zm00001d029564	422.841	-0.289222	0.182561	0.100695	0.182406
Zm00001d029566	52.7855	-0.320418	0.297243	0.235431	0.357162
Zm00001d029567	325.861	1.14486	0.196059	1.69e-09	1.7e-08
Zm00001d029570	224.903	1.31412	0.224157	9.4e-10	9.81e-09
Zm00001d029571	3313.45	0.712643	0.113391	1.93e-10	2.22e-09
Zm00001d029572	1420.01	0.90527	0.127221	4.88e-13	7.84e-12
Zm00001d022762	4.96341	4.87363	2.66094	0.000638339	0.00232761
Zm00001d029573	42.8542	-0.35051	0.316039	0.214397	0.332479
Zm00001d029576	98.5245	0.632734	0.24443	0.00572543	0.0160902
Zm00001d029580	7.55746	-0.236572	0.598884	0.509117	0.634648
Zm00001d029581	15.0084	-0.870881	0.795562	0.0623593	0.123915
Zm00001d029582	756.495	0.448539	0.148249	0.00195471	0.00629133
Zm00001d029583	4.82288	-0.199844	0.642139	0.535133	0.657617
Zm00001d029590	672.386	-0.38654	0.130997	0.00261863	0.00812024
Zm00001d029592	45.1105	9.29398	2.8029	1.33e-11	1.79e-10
Zm00001d029594	20.4063	-0.652947	0.482342	0.0846653	0.158796
Zm00001d029595	2060.57	-0.254861	0.143005	0.0684822	0.133806
Zm00001d029597	800.412	0.0279267	0.121749	0.820513	0.88204
Zm00001d029598	242.858	0.193482	0.165741	0.230712	0.351361
Zm00001d029601	14.421	0.0830559	0.455189	0.815479	0.87899
Zm00001d029603	309.849	-0.353868	0.172779	0.0343083	0.0751582
Zm00001d029605	13.0487	-0.074573	0.507509	0.831533	0.890054
Zm00001d029606	38.4824	-0.206528	0.320512	0.469169	0.598298
Zm00001d029607	2.75285	0.66545	1.03736	0.0508629	0.104688
Zm00001d029608	3967.48	0.772707	0.107689	3.8e-13	6.17e-12
Zm00001d029611	30.1974	0.352473	0.36622	0.266755	0.3934
Zm00001d029617	2.88614	0.504298	0.811024	0.168827	0.275856
Zm00001d029619	28.3707	-0.432446	0.397994	0.193237	0.306706
Zm00001d029620	1514.67	1.51975	0.13918	1.62e-28	1.24e-26
Zm00001d029625	86.3252	-0.0918592	0.338258	0.755388	0.834643
Zm00001d029626	1915.45	0.166289	0.108777	0.12323	0.214982
Zm00001d029627	31.3713	-0.440973	0.368046	0.163061	0.268549
Zm00001d029628	14.3326	-0.305321	0.544162	0.410935	0.542509
Zm00001d029632	303.6	0.311411	0.165674	0.0533868	0.108866
Zm00001d029645	98.3093	-1.36676	0.354013	2.18e-05	0.000109887
Zm00001d029646	2.69301	0.00173412	0.623809	0.997274	0.998227
Zm00001d029647	21.5365	-0.414941	0.465631	0.253723	0.378331
Zm00001d029648	16.5681	-1.41326	0.605669	0.00305463	0.00927112
Zm00001d029649	192.474	-0.00782545	0.175835	0.962092	0.976574
Zm00001d029650	94.5935	-0.35281	0.230627	0.104435	0.187734
Zm00001d029652	406.748	1.63238	0.178254	9.96e-21	3.75e-19
Zm00001d029653	423.566	-0.0635185	0.14591	0.65576	0.759959
Zm00001d029654	442.083	-0.768513	0.198928	5.64e-05	0.000261183
Zm00001d029656	8.54877	4.27637	1.49356	0.000292237	0.00115475
Zm00001d029657	194.756	0.320227	0.184564	0.0720141	0.13931
Zm00001d029658	16.8215	-0.357765	0.493708	0.329484	0.460223
Zm00001d029662	31.5554	-0.0331655	0.403503	0.919179	0.949133
Zm00001d029663	811.082	-0.817328	0.122271	1.11e-11	1.51e-10
Zm00001d029664	280.21	-0.720143	0.165432	7.46e-06	4.11e-05
Zm00001d029667	5.05637	-0.460885	0.716694	0.222291	0.341683
Zm00001d029672	9.41211	0.580809	0.601776	0.156627	0.260374
Zm00001d029673	459.859	-0.892968	0.140655	9.04e-11	1.08e-09
Zm00001d029674	699.137	-0.173963	0.117305	0.132348	0.227665
Zm00001d029676	1.51506	-0.101303	0.676101	0.680868	0.779558
Zm00001d029684	235.981	0.949083	0.192586	3.41e-07	2.36e-06
Zm00001d029686	14.9762	1.62592	0.71255	0.00306735	0.00930019
Zm00001d029688	631.178	-0.474741	0.203551	0.0145699	0.0360475
Zm00001d029693	5.13118	0.343762	0.627955	0.355099	0.487093
Zm00001d029696	57.6091	-2.1928	0.3423	1.53e-11	2.03e-10
Zm00001d029697	83.8231	-0.217015	0.284035	0.404145	0.535784
Zm00001d029699	1360.53	10.8683	0.840136	1.51e-36	2.11e-34
Zm00001d029700	4.5411	4.68463	2.65046	0.00084174	0.00297432
Zm00001d029704	149.939	1.37027	0.280042	2.16e-07	1.55e-06
Zm00001d029705	631.539	-0.843357	0.235118	0.000144708	0.000616494
Zm00001d029706	2682.89	0.500824	0.150149	0.000625486	0.00228505
Zm00001d029707	642.053	-0.0544536	0.258575	0.819527	0.881442
Zm00001d029708	36.2234	0.719843	0.533338	0.073531	0.14159
Zm00001d029714	464.118	-0.522242	0.143532	0.000197704	0.000814914
Zm00001d029715	30.2552	0.173743	0.362945	0.58212	0.698362
Zm00001d029716	2163.54	-0.481824	0.162199	0.00221306	0.00701541
Zm00001d029717	12.6389	-0.173278	0.502767	0.63219	0.741068
Zm00001d029718	7.44142	-0.419651	0.597264	0.27435	0.401513
Zm00001d029719	164.747	-0.00633494	0.201242	0.972406	0.982811
Zm00001d029720	861.319	-0.25028	0.168596	0.125737	0.218387
Zm00001d029721	22.7838	-1.24457	0.468902	0.00167043	0.00546878
Zm00001d029722	288.511	2.12512	0.333416	1.92e-11	2.52e-10
Zm00001d029723	113.666	-2.1409	0.266507	1.06e-16	2.62e-15
Zm00001d029725	358.355	0.0207725	0.169963	0.901111	0.938226
Zm00001d029726	433.659	-0.365456	0.148363	0.0117145	0.0298378
Zm00001d029733	162.07	-0.484138	0.181129	0.00556671	0.0157039
Zm00001d029736	133.958	0.295571	0.209158	0.138818	0.236758
Zm00001d029738	4.05823	0.147232	0.607597	0.664887	0.767239
Zm00001d029740	582.299	0.0372051	0.156448	0.808303	0.873558
Zm00001d029741	57.6643	-1.6247	0.357305	7.95e-07	5.18e-06
Zm00001d029744	247.217	-0.797815	0.212186	7.91e-05	0.00035655
Zm00001d029745	1293.31	-0.231746	0.104084	0.0242726	0.0558924
Zm00001d029747	10.8791	0.679915	0.61802	0.109482	0.195269
Zm00001d029749	4.72087	-0.187656	0.645662	0.553699	0.674036
Zm00001d029750	823.501	-0.178903	0.129135	0.159264	0.263903
Zm00001d029753	197.654	0.0169579	0.198995	0.93075	0.95707
Zm00001d029754	255.424	-0.0802013	0.184053	0.650837	0.756438
Zm00001d029755	43.0062	0.481	0.342379	0.111655	0.198398
Zm00001d029757	43.0052	0.0222668	0.312125	0.938991	0.962784
Zm00001d029758	92.1768	1.39976	0.296733	4.47e-07	3.04e-06
Zm00001d029761	327.062	0.620951	0.165445	0.000110286	0.000480934
Zm00001d029762	3666.48	-0.854794	0.10245	3.23e-17	8.37e-16
Zm00001d029764	11.1017	0.34654	0.512336	0.355874	0.487704
Zm00001d029768	98.338	-0.722099	0.242573	0.0015398	0.00508485
Zm00001d029772	340.296	0.143245	0.146304	0.317812	0.447777
Zm00001d029776	352.301	-7.45333	1.53566	3.67e-08	2.99e-07
Zm00001d029777	12.772	0.818717	0.643135	0.0643821	0.12729
Zm00001d029782	912.205	0.197842	0.108932	0.0656836	0.129395
Zm00001d029783	9.12546	0.848263	0.762711	0.071956	0.139219
Zm00001d029784	4.44786	2.66565	1.85419	0.00772706	0.0208907
Zm00001d029785	498.827	-0.126462	0.12766	0.313069	0.442684
Zm00001d029794	974.958	-1.28902	0.584696	0.00463878	0.0133607
Zm00001d029801	18.4024	0.947435	0.673452	0.0410369	0.0875029
Zm00001d029802	10.8886	1.41287	0.831795	0.0109847	0.0282135
Zm00001d029803	343.437	-2.98257	0.648382	2.63e-07	1.86e-06
Zm00001d029806	29.6221	-1.39547	0.493333	0.000766021	0.00273484
Zm00001d029808	287.485	-0.0792019	0.172897	0.635156	0.743412
Zm00001d029809	458.52	0.213117	0.154571	0.15807	0.262391
Zm00001d029810	223.451	-1.27725	0.190568	4.8e-12	6.86e-11
Zm00001d029811	234.134	0.223304	0.167391	0.169997	0.277317
Zm00001d029814	17.6446	-0.790063	0.526411	0.0480307	0.0996917
Zm00001d029815	24.7056	-0.0432535	0.406088	0.895488	0.934036
Zm00001d029818	341.59	-0.237266	0.141776	0.0873447	0.162945
Zm00001d029820	61.6724	0.157814	0.393119	0.633095	0.74176
Zm00001d029822	1051.85	-0.145041	0.10993	0.181587	0.291996
Zm00001d029823	3.31875	1.15201	1.85656	0.0272973	0.0618428
Zm00001d029826	363.796	0.45803	0.166208	0.00455467	0.0131516
Zm00001d029829	35.0003	-0.684942	0.500155	0.0742997	0.142753
Zm00001d029832	104.15	0.225883	0.220349	0.282577	0.410375
Zm00001d029833	465.599	0.0790716	0.132644	0.545097	0.666083
Zm00001d029834	95.7566	-1.07773	0.253162	6.27e-06	3.51e-05
Zm00001d029835	3.28135	-2.91395	2.12256	0.00564995	0.0159066
Zm00001d029839	82.0181	1.65033	0.270314	1.73e-10	2e-09
Zm00001d029840	113.05	1.7064	0.338578	7e-08	5.45e-07
Zm00001d029841	3.12878	-0.0776674	0.643569	0.782472	0.855243
Zm00001d029846	228.691	0.105378	0.167229	0.517797	0.642344
Zm00001d029847	12.0377	-0.177051	0.549372	0.617563	0.728226
Zm00001d029848	1742.15	0.617861	0.139871	6.45e-06	3.59e-05
Zm00001d029849	296.758	-0.565846	0.151818	0.000130323	0.000561107
Zm00001d029853	249.755	0.576989	0.213785	0.00461688	0.0133098
Zm00001d029855	255.091	-0.31856	0.207314	0.107022	0.191493
Zm00001d029856	96.8822	-0.230559	0.221391	0.271524	0.398609
Zm00001d029860	295.354	-0.126171	0.153079	0.397372	0.529119
Zm00001d029861	6.75715	1.66832	1.06553	0.0128123	0.0322644
Zm00001d029862	10.4437	0.38947	0.541938	0.306492	0.435589
Zm00001d029865	755.681	-0.276454	0.139887	0.043454	0.0918145
Zm00001d029868	271.043	-0.900894	0.186183	5.28e-07	3.55e-06
Zm00001d029872	213.459	0.251309	0.179404	0.148012	0.249287
Zm00001d029875	312.014	-0.427754	0.163987	0.00714403	0.0195054
Zm00001d029878	30.426	-0.200465	0.354253	0.513016	0.638209
Zm00001d029884	8.24598	0.295113	0.570135	0.431474	0.562502
Zm00001d029885	115.116	1.4568	0.303634	3.27e-07	2.27e-06
Zm00001d029886	92.6861	-1.2035	0.274139	2.84e-06	1.7e-05
Zm00001d029887	284.543	0.0784024	0.153653	0.602209	0.715314
Zm00001d029889	3306.96	-0.271944	0.123157	0.0245563	0.0565043
Zm00001d029892	136.611	-0.0839283	0.21155	0.676095	0.776109
Zm00001d029893	2.79999	0.0651343	0.637758	0.825356	0.885589
Zm00001d029898	2573.16	-0.472068	0.0961843	7.15e-07	4.7e-06
Zm00001d029901	32.5014	-0.536057	0.415203	0.11707	0.206169
Zm00001d029902	28.6202	-0.358156	0.368404	0.256728	0.381647
Zm00001d029903	3.85479	0.190233	0.627233	0.570567	0.689095
Zm00001d029906	83.8867	3.35184	0.538493	1.71e-11	2.27e-10
Zm00001d029910	335.012	-0.314565	0.141928	0.0235547	0.0544839
Zm00001d029913	11.7439	0.68344	0.824758	0.10128	0.183188
Zm00001d029918	151.247	-0.556228	0.199517	0.00354197	0.0105599
Zm00001d029919	87.2558	0.356812	0.240581	0.115711	0.204191
Zm00001d029921	9.38453	-2.77804	1.30832	0.00167082	0.00546933
Zm00001d029922	13.0449	0.998311	0.725973	0.0386554	0.0832513
Zm00001d029924	47.2064	0.233339	0.296361	0.387388	0.519529
Zm00001d029932	286.297	1.19708	0.700721	0.0149918	0.0369501
Zm00001d029934	1.67613	0.194668	0.720663	0.280919	0.408699
Zm00001d029937	36.3941	-0.0371832	0.354175	0.902643	0.938834
Zm00001d029938	540.003	0.682095	0.126969	4.74e-08	3.8e-07
Zm00001d029940	55.3206	1.15439	0.374054	0.000496245	0.00185581
Zm00001d029946	3.34281	-0.460466	0.830694	0.140068	0.238497
Zm00001d029950	2.38175	0.239559	0.692307	0.408544	0.540204
Zm00001d029955	20.0945	0.0845209	0.441961	0.810666	0.875359
Zm00001d029963	1369.31	-0.195793	0.135108	0.13926	0.23733
Zm00001d022779	1.85899	0.588569	1.04147	0.0399483	0.0855593
Zm00001d029965	2766.44	-0.966702	0.117247	6.05e-17	1.53e-15
Zm00001d029966	23.837	-0.611064	0.421799	0.0791797	0.150416
Zm00001d029968	1198.74	0.826457	0.14134	2.44e-09	2.4e-08
Zm00001d029969	4.30175	0.653673	0.915322	0.106687	0.191
Zm00001d029970	4.19276	0.370509	0.72208	0.258594	0.383798
Zm00001d029973	659.659	0.142821	0.135509	0.284159	0.411929
Zm00001d029974	171.954	0.615379	0.242173	0.00690062	0.0189375
Zm00001d029975	225.041	2.60108	0.214821	1.01e-34	1.22e-32
Zm00001d029976	317.776	0.0571496	0.151327	0.700437	0.794148
Zm00001d029978	1076.61	-0.0638167	0.123741	0.599496	0.713101
Zm00001d029979	100.73	0.483646	0.264598	0.0492578	0.101826
Zm00001d029980	34.3645	0.314475	0.369342	0.321449	0.451699
Zm00001d029983	1411.64	-0.396746	0.132171	0.0022132	0.00701541
Zm00001d029986	3.12147	0.710374	1.04841	0.0766883	0.146558
Zm00001d029991	66.655	0.624572	0.337424	0.0365043	0.0792503
Zm00001d029996	8.10252	-0.282446	0.57194	0.438201	0.568821
Zm00001d029997	305.034	0.378931	0.165968	0.0187063	0.0447523
Zm00001d029999	6.7844	0.0761959	0.53276	0.833947	0.891828
Zm00001d030004	2.27337	0.090526	0.650995	0.753997	0.833743
Zm00001d030005	588.806	1.30276	0.14369	3.32e-20	1.18e-18
Zm00001d030009	2409.95	-0.288483	0.150299	0.0490803	0.10152
Zm00001d030010	630.122	-0.197707	0.153569	0.186492	0.298186
Zm00001d030011	2981.65	0.103296	0.10654	0.3281	0.458979
Zm00001d030012	226.617	-0.275264	0.168478	0.0917894	0.169438
Zm00001d030014	967.794	-0.453267	0.130317	0.00039321	0.00150866
Zm00001d030016	83.0882	-0.0168992	0.247004	0.940255	0.963271
Zm00001d030018	112.718	0.952408	0.260738	0.000102435	0.000449743
Zm00001d030019	255.891	-0.237783	0.166091	0.140353	0.238852
Zm00001d030020	2077.51	0.151436	0.122669	0.213093	0.330906
Zm00001d030021	7.91554	0.0564874	0.528622	0.877712	0.921385
Zm00001d030023	1.85292	-0.103984	0.675689	0.674345	0.774488
Zm00001d030026	1521.4	-0.336059	0.131179	0.00923156	0.024279
Zm00001d030028	92.6125	-0.292315	0.252898	0.214359	0.332441
Zm00001d030031	977.021	-0.844303	0.123205	3.34e-12	4.88e-11
Zm00001d030032	161.292	2.24711	0.231062	2.31e-23	1.14e-21
Zm00001d030037	348.425	-4.45529	0.85241	7.96e-09	7.25e-08
Zm00001d030038	6.3261	-1.23943	0.934343	0.0242261	0.0558006
Zm00001d030040	262.139	0.315115	0.175389	0.0638148	0.126357
Zm00001d030045	107.947	0.0454744	0.238546	0.84163	0.897151
Zm00001d030048	4836.24	-0.0341194	0.106033	0.744027	0.825728
Zm00001d030051	1545.88	-0.3767	0.114718	0.000861944	0.0030393
Zm00001d030053	14.769	-0.65642	0.523131	0.0943825	0.17322
Zm00001d030061	994.604	-0.148729	0.123006	0.219782	0.338718
Zm00001d030062	120.602	-0.266436	0.201791	0.167094	0.273684
Zm00001d030069	5.26165	0.184641	0.576424	0.606775	0.719205
Zm00001d030074	1559.89	-0.530453	0.126892	2.19e-05	0.00011037
Zm00001d030079	106.081	-0.144643	0.235845	0.515034	0.639674
Zm00001d030080	173.646	0.477166	0.194627	0.0104898	0.0271169
Zm00001d030083	77.5824	0.89158	0.304926	0.00142665	0.00475114
Zm00001d030086	4.21351	-2.17509	1.64797	0.00956047	0.0250366
Zm00001d030087	227.677	0.290874	0.165448	0.070922	0.137547
Zm00001d030090	136.334	0.762981	0.263533	0.00187644	0.00606188
Zm00001d030091	95.3613	-0.513135	0.232384	0.0190049	0.0453672
Zm00001d030094	35.2921	-0.836432	0.392398	0.012991	0.0326621
Zm00001d030098	70.0706	0.650748	0.307941	0.0192917	0.0459473
Zm00001d030102	1.39532	0.40186	0.852304	0.0930139	0.171258
Zm00001d030103	328.473	0.349665	0.297691	0.196401	0.310532
Zm00001d030106	326.762	1.60622	0.233387	9.51e-13	1.48e-11
Zm00001d030108	125.387	0.347035	0.207964	0.080245	0.152018
Zm00001d030109	2247.8	0.49215	0.118071	2.35e-05	0.000117817
Zm00001d030110	5502.93	1.38357	0.123776	8.37e-30	7.03e-28
Zm00001d030116	148.171	-0.955719	0.230923	1.25e-05	6.62e-05
Zm00001d030117	980.032	-0.319946	0.108331	0.00277736	0.00853868
Zm00001d030121	91.4179	0.674263	0.259039	0.00530755	0.0150522
Zm00001d030123	64.5957	0.467461	0.281979	0.0717442	0.138909
Zm00001d030124	55.8577	0.552702	0.335027	0.0622264	0.123709
Zm00001d030126	838.161	0.394292	0.119015	0.000781815	0.00278529
Zm00001d030127	19773	-1.96259	0.167497	1.95e-32	1.97e-30
Zm00001d030129	18.6173	0.588645	0.45964	0.108736	0.194214
Zm00001d030130	86.0001	-1.25184	0.296258	5.46e-06	3.09e-05
Zm00001d030131	215.037	-0.515652	0.179295	0.00290736	0.00888185
Zm00001d030132	30.4017	0.393961	0.389892	0.230379	0.351086
Zm00001d030133	974.347	0.341013	0.125117	0.0055888	0.0157565
Zm00001d030138	529.059	-0.350043	0.137956	0.00942555	0.0247219
Zm00001d030143	56.2543	0.342776	0.332087	0.242465	0.36523
Zm00001d030146	369.132	-0.179883	0.176615	0.29138	0.419643
Zm00001d030148	397.899	-0.603044	0.174463	0.000353264	0.00137004
Zm00001d030149	1168.51	0.384547	0.111287	0.000467732	0.00176361
Zm00001d030152	190.075	-0.378979	0.19126	0.0391117	0.0840973
Zm00001d030153	444.17	1.78117	0.228178	1.03e-15	2.33e-14
Zm00001d030154	99.4409	-0.128154	0.224309	0.544895	0.665868
Zm00001d030157	334.886	-0.677318	0.16733	2.98e-05	0.00014645
Zm00001d030158	19.7181	-0.0573154	0.395669	0.859923	0.909513
Zm00001d030159	1599.28	-0.286757	0.117655	0.0133035	0.0333477
Zm00001d030162	1.73879	0.165702	0.674383	0.554634	0.674815
Zm00001d030163	113.551	-0.263665	0.29168	0.321378	0.451663
Zm00001d030164	764.714	-0.178529	0.139833	0.192089	0.305327
Zm00001d030165	64.1382	0.791346	0.351277	0.010876	0.0279887
Zm00001d030166	489.301	-0.127908	0.128154	0.309903	0.439418
Zm00001d030167	132.913	0.117462	0.2078	0.556606	0.676657
Zm00001d030171	38.0106	-0.173357	0.393978	0.59489	0.708964
Zm00001d030172	470.59	0.721178	0.215492	0.000429983	0.00163675
Zm00001d030173	1713.14	-1.06624	0.117241	3.13e-20	1.12e-18
Zm00001d030181	50.8917	0.528366	0.311208	0.0592229	0.118696
Zm00001d030184	403.892	0.155751	0.139108	0.254444	0.379071
Zm00001d030191	195.798	0.314897	0.173075	0.0608939	0.121474
Zm00001d030194	105.748	-0.0619045	0.234715	0.77867	0.852347
Zm00001d022790	1.42559	0.407237	0.856722	0.0895912	0.166223
Zm00001d030207	126.706	-0.268698	0.225277	0.206657	0.322867
Zm00001d030212	4.37454	-0.397918	0.683005	0.278129	0.405514
Zm00001d030213	213.003	0.412372	0.171605	0.013055	0.0328007
Zm00001d030217	1870.21	-0.214241	0.100435	0.031145	0.069271
Zm00001d030218	26.7894	-5.85795	1.08848	1.41e-08	1.23e-07
Zm00001d030220	184.933	-0.43472	0.194571	0.0198114	0.0470333
Zm00001d030222	79.6773	-0.0973427	0.304375	0.722529	0.810673
Zm00001d030223	270.059	0.680717	0.172731	4.66e-05	0.000219775
Zm00001d022791	5.56362	3.42414	1.56415	0.00195942	0.00630403
Zm00001d030231	280.075	-0.374007	0.147243	0.00928466	0.0244008
Zm00001d030235	37.3727	-1.35067	0.426184	0.000284019	0.00112582
Zm00001d030239	713.638	-0.0620672	0.130772	0.627391	0.73707
Zm00001d030240	10.4006	-2.755	1.17461	0.000982806	0.00341941
Zm00001d030250	2.06238	0.510795	0.896877	0.100368	0.181944
Zm00001d030251	8.61791	-0.473102	0.615439	0.232395	0.353282
Zm00001d030253	1.52669	0.21597	0.720933	0.278798	0.406341
Zm00001d030256	723.058	-0.00100532	0.119064	0.992136	0.995027
Zm00001d030261	2.1583	-0.225404	0.679926	0.448356	0.578091
Zm00001d030262	5.23017	0.413615	0.664481	0.278829	0.406341
Zm00001d030264	3.36321	-0.412588	0.715183	0.246252	0.36965
Zm00001d030266	2428.02	0.000396271	0.118932	0.998479	0.998956
Zm00001d030267	23.0749	-2.20613	0.571559	1.02e-05	5.51e-05
Zm00001d030270	68.9862	-1.06929	0.361348	0.000859474	0.00303272
Zm00001d030274	15.5285	1.39505	0.605839	0.00358512	0.0106721
Zm00001d030276	4.49067	0.438888	0.76006	0.20955	0.326413
Zm00001d030277	8.70776	-0.211558	0.518289	0.560183	0.67992
Zm00001d030282	640.239	-0.212448	0.148405	0.141843	0.2408
Zm00001d030285	254.707	-0.0114375	0.167237	0.94271	0.964671
Zm00001d022797	139.653	-1.74242	0.455202	1.66e-05	8.57e-05
Zm00001d030290	2.82243	0.0854385	0.647646	0.760874	0.839045
Zm00001d022798	10.3449	0.512388	0.634861	0.202157	0.317335
Zm00001d030295	2.97515	0.291743	0.68915	0.365396	0.497268
Zm00001d030299	87.7265	1.24111	0.2616	5.39e-07	3.62e-06
Zm00001d030300	21.7467	0.285929	0.412782	0.401996	0.533735
Zm00001d030301	264.767	0.551267	0.154761	0.000257365	0.00103122
Zm00001d030304	1.93457	0.456763	0.853898	0.120624	0.211229
Zm00001d030308	89.5118	-0.0491175	0.227654	0.81826	0.880607
Zm00001d030317	1.41128	-0.0168812	0.672582	0.941687	0.964055
Zm00001d030323	43.3341	-0.436091	0.358867	0.16004	0.2649
Zm00001d030329	6.40497	5.4803	2.65128	0.000189973	0.000787048
Zm00001d030338	2.27998	0.552834	0.944232	0.083846	0.157553
Zm00001d030339	39.4117	-1.39331	0.408311	0.000117615	0.000510242
Zm00001d030340	383.797	0.624929	0.166355	0.000108174	0.000472546
Zm00001d030342	23.2901	-0.246645	0.45554	0.487202	0.614647
Zm00001d030343	1.70839	0.176341	0.689248	0.478449	0.606925
Zm00001d030345	2.07554	0.274951	0.719548	0.310432	0.440019
Zm00001d030346	25.1205	0.880229	0.443737	0.0170434	0.0412771
Zm00001d030347	7.81189	0.00557254	0.522821	0.989677	0.993314
Zm00001d030348	641.501	-0.632714	0.142794	5.88e-06	3.31e-05
Zm00001d030357	1030.29	0.213793	0.117908	0.0665999	0.13079
Zm00001d030366	1059.73	0.288896	0.138476	0.0333183	0.0733348
Zm00001d030370	264.369	-0.833241	0.193977	7.82e-06	4.29e-05
Zm00001d030372	127.774	-0.46374	0.211872	0.0214731	0.050388
Zm00001d030373	2383.63	-0.242975	0.0982063	0.0124706	0.031508
Zm00001d030379	104.279	0.498138	0.221647	0.0179816	0.0432285
Zm00001d030380	10.4942	0.352089	0.525886	0.352589	0.484496
Zm00001d030381	504.984	0.606981	0.170243	0.000240986	0.000972742
Zm00001d030382	205.932	0.427266	0.251458	0.0692167	0.135
Zm00001d030385	506.769	-0.0306637	0.15056	0.833708	0.891657
Zm00001d030398	1429.81	0.422003	0.126986	0.00074532	0.00266776
Zm00001d030402	10.2312	0.117579	0.505017	0.747097	0.828031
Zm00001d030409	179.704	0.24535	0.192405	0.18621	0.297906
Zm00001d030411	60.6024	-0.109849	0.291588	0.676944	0.776764
Zm00001d030419	6.08552	2.74285	1.3535	0.00396976	0.0116679
Zm00001d030421	148.207	-0.458745	0.209031	0.0210898	0.049623
Zm00001d030424	4.19044	-0.665523	1.05629	0.0557962	0.112927
Zm00001d030470	83.0519	-0.0837393	0.271402	0.737012	0.820873
Zm00001d030471	669.027	-0.338366	0.134927	0.0103768	0.0268609
Zm00001d030479	10.6298	0.341039	0.513159	0.362859	0.494975
Zm00001d030496	340.278	0.905974	0.183879	3.57e-07	2.47e-06
Zm00001d022811	33.2004	1.78853	0.478294	2.64e-05	0.000130974
Zm00001d030498	3.27755	0.200297	0.640504	0.535966	0.658511
Zm00001d030500	517.525	-0.31232	0.135823	0.0189141	0.0451849
Zm00001d030506	3.09795	-0.0265307	0.629444	0.926626	0.954313
Zm00001d030507	141.355	0.281827	0.237311	0.208962	0.325679
Zm00001d030508	97.4646	0.458284	0.240977	0.0429322	0.0909192
Zm00001d030509	31.2918	0.0563631	0.335773	0.851249	0.903494
Zm00001d030516	69.4099	1.22126	0.294814	8.8e-06	4.78e-05
Zm00001d030518	539.708	-0.217553	0.140626	0.113912	0.201624
Zm00001d030523	37.6813	-0.209727	0.369539	0.503127	0.628802
Zm00001d030526	2359.84	-1.13836	0.147766	3.86e-15	8.18e-14
Zm00001d030527	98.1266	0.0108257	0.230121	0.96189	0.976503
Zm00001d030529	2.4364	-0.0994612	0.655966	0.716525	0.806275
ENSRNA049472795	3.78671	0.0576539	0.637255	0.847716	0.901203
Zm00001d030532	104.971	0.622865	0.228023	0.00386148	0.0113937
Zm00001d030533	699.779	-0.353234	0.137946	0.00891648	0.0235836
Zm00001d030542	12.9965	0.528459	0.537732	0.178204	0.287828
Zm00001d030544	239.988	3.51957	0.262314	3.34e-42	7.43e-40
Zm00001d030548	131.005	1.27734	0.306236	7.49e-06	4.13e-05
ENSRNA049472786	27.6014	-0.332992	0.364666	0.288856	0.416988
Zm00001d030549	629.469	0.714456	0.134274	5.82e-08	4.6e-07
Zm00001d030551	19.7754	0.21988	0.43575	0.530477	0.653784
Zm00001d030553	5.73445	0.195413	0.59909	0.576593	0.693772
Zm00001d030554	1104.24	-0.285763	0.114633	0.0115008	0.0293918
Zm00001d030555	7.33853	-0.291973	0.562077	0.431071	0.56222
Zm00001d030556	565.606	-0.336994	0.146378	0.0184029	0.0441146
Zm00001d030557	23088.8	-0.473149	0.112655	2.25e-05	0.000113026
Zm00001d030561	514.772	0.410332	0.135781	0.00208008	0.00664287
Zm00001d030563	1.98251	0.641358	1.11455	0.0329374	0.0726555
Zm00001d030572	152.835	-0.132855	0.203616	0.49551	0.621827
Zm00001d030573	526.975	0.156815	0.125703	0.205459	0.321449
Zm00001d030575	7.05589	-0.967153	0.838136	0.0470617	0.0981019
Zm00001d030577	137.183	2.10582	0.269052	7.12e-16	1.63e-14
Zm00001d030578	38.4438	0.409696	0.376107	0.206255	0.322319
Zm00001d030579	992.553	0.377111	0.107268	0.00037372	0.00144224
Zm00001d030581	1755.62	0.293925	0.105018	0.0046805	0.013467
Zm00001d030584	90.2513	1.33128	0.270705	2.25e-07	1.61e-06
Zm00001d030587	29.1014	0.14519	0.365108	0.647444	0.753687
Zm00001d030588	25.6045	-0.135817	0.36538	0.663428	0.766012
Zm00001d030593	1433.92	0.388965	0.110924	0.000382334	0.00147074
Zm00001d030598	875.176	0.322807	0.118119	0.00554775	0.015661
Zm00001d030601	78.038	1.22117	0.291461	7.25e-06	4e-05
Zm00001d030609	87.3617	-0.267965	0.262265	0.271373	0.398433
Zm00001d030612	1464.99	0.250572	0.108078	0.0190467	0.0454542
Zm00001d030613	172.832	-0.620888	0.197033	0.00102273	0.00354506
Zm00001d030617	1203.81	0.40859	0.121764	0.000654741	0.0023802
Zm00001d030618	678.255	-0.185998	0.119214	0.113329	0.200834
Zm00001d030620	678.471	-0.454321	0.122176	0.000157364	0.000663993
Zm00001d030623	3183.96	-0.59864	0.104932	7.64e-09	6.98e-08
Zm00001d030624	898.675	-0.114711	0.133329	0.380823	0.512942
Zm00001d030626	926.131	-0.63824	0.121166	8.34e-08	6.42e-07
Zm00001d030627	73.7386	0.517196	0.284404	0.048022	0.0996867
Zm00001d030638	1950.42	0.987086	0.110505	1.69e-19	5.62e-18
Zm00001d030639	154.457	0.688989	0.205821	0.000462349	0.00174541
Zm00001d030640	398.4	0.493448	0.145244	0.000506767	0.00189065
Zm00001d030644	7.96906	0.493972	0.660896	0.220983	0.340035
Zm00001d030652	146.114	-0.288807	0.219928	0.166308	0.272704
Zm00001d030656	29.7374	-0.111461	0.442217	0.745197	0.82651
Zm00001d030657	267.401	0.974417	0.240489	1.91e-05	9.75e-05
Zm00001d030659	2554.19	-0.32021	0.116248	0.00520066	0.0148003
Zm00001d030661	2.12375	0.0645187	0.651558	0.816223	0.879545
Zm00001d030663	3.02422	-0.179713	0.629782	0.580604	0.69723
Zm00001d030665	172.021	-0.107886	0.238178	0.630308	0.739624
Zm00001d030666	1251.52	-0.532432	0.144494	0.000161962	0.000681107
Zm00001d030667	1.91089	0.597594	1.05397	0.0378332	0.0817469
Zm00001d030672	35.2954	-0.628454	0.438033	0.0788297	0.149887
Zm00001d030675	489.193	-0.853343	0.144446	1.6e-09	1.61e-08
Zm00001d030676	22.0569	-0.504894	0.453089	0.161401	0.266487
Zm00001d030677	683.289	0.157828	0.138024	0.245027	0.36823
Zm00001d030678	3452.62	-1.78681	0.22103	8.73e-17	2.18e-15
Zm00001d030679	2.78017	0.256768	0.673137	0.422148	0.553819
Zm00001d030683	16.0773	0.0175434	0.421165	0.96086	0.976008
Zm00001d030685	11.0333	-0.799901	0.648871	0.0669112	0.131299
Zm00001d030688	4676.62	-0.351921	0.109317	0.00107656	0.00371067
Zm00001d030690	477.648	-0.187616	0.138564	0.164592	0.270643
Zm00001d030691	1181.12	0.73638	0.180548	2.44e-05	0.000121798
Zm00001d030693	73.5523	-0.598218	0.349454	0.0511848	0.105247
Zm00001d030694	1149.55	-0.704166	0.108013	4.04e-11	5.09e-10
Zm00001d030697	545.883	0.916713	0.142566	4.9e-11	6.09e-10
Zm00001d030701	166.426	-0.0549948	0.195615	0.769008	0.845048
Zm00001d030713	39.0473	2.29118	0.416416	4.91e-09	4.64e-08
Zm00001d030724	45.3934	-0.749227	0.367991	0.0189104	0.0451803
Zm00001d030725	6578.68	0.127324	0.122763	0.294423	0.423022
ENSRNA049459833	5.52866	0.0845147	0.602499	0.80289	0.869659
Zm00001d030726	3.96701	-0.656016	0.881689	0.103125	0.185858
Zm00001d030727	17.6975	0.496909	0.465815	0.174518	0.283184
Zm00001d030732	504.243	-0.206654	0.13345	0.114155	0.201984
Zm00001d030733	2.84255	2.97426	3.27027	0.00749148	0.0203149
Zm00001d030739	725.88	-0.0372639	0.11463	0.741086	0.823804
Zm00001d030742	296.773	0.272683	0.146611	0.0573968	0.115692
Zm00001d030744	98.2165	1.23324	0.293958	7.61e-06	4.18e-05
Zm00001d030748	19.1349	0.311152	0.431139	0.370665	0.502438
Zm00001d030754	52.3997	0.193885	0.30462	0.482719	0.610585
Zm00001d030756	1.64153	0.237892	0.729201	0.244772	0.367934
Zm00001d030759	38.5626	-1.32329	0.392333	0.000149014	0.000632479
Zm00001d030760	726.74	-0.341487	0.120813	0.00406942	0.0119314
Zm00001d030761	190.706	-0.181222	0.203836	0.351143	0.483038
Zm00001d030762	1513.97	-0.973049	0.218741	3.11e-06	1.85e-05
Zm00001d030765	203.571	-3.56447	0.668314	5.38e-09	5.05e-08
Zm00001d030766	359.68	-1.35509	0.149827	3.29e-20	1.17e-18
Zm00001d030767	575.23	-0.526799	0.161939	0.000809345	0.00287156
Zm00001d030770	533.953	-0.65444	0.160668	2.79e-05	0.00013762
Zm00001d030774	4247.89	0.410838	0.122113	0.000586531	0.00215559
Zm00001d030777	11.7425	3.17989	0.965631	0.000134627	0.000577492
Zm00001d030780	5.39333	-0.435309	0.689128	0.247254	0.370646
Zm00001d030782	11.4396	-0.246912	0.507366	0.498446	0.624522
Zm00001d030784	299.915	0.311541	0.170715	0.0603082	0.120487
Zm00001d030786	1232.57	0.599399	0.144163	2.15e-05	0.000108551
Zm00001d030790	145.231	0.0876882	0.189979	0.633027	0.741749
Zm00001d030795	20.7301	-0.357723	0.410888	0.288898	0.417
Zm00001d030796	166.863	-0.130234	0.19087	0.47859	0.607012
Zm00001d030797	6.77059	-0.0833861	0.547326	0.810868	0.875447
Zm00001d030806	19.6225	-0.292271	0.427289	0.398237	0.530005
Zm00001d022842	2.96361	-0.631535	0.90237	0.105831	0.189794
Zm00001d030809	5.31018	-0.00510283	0.584963	0.985847	0.990986
Zm00001d030812	7.60246	0.164055	0.578641	0.645111	0.751598
Zm00001d030821	27.9645	-0.196261	0.36075	0.525847	0.649764
Zm00001d030822	18.2734	-0.18277	0.442622	0.599363	0.713026
Zm00001d030824	27.8029	-0.154463	0.355679	0.614141	0.725768
Zm00001d030832	45.471	-0.543897	0.341763	0.0693285	0.135166
Zm00001d030833	35.6719	0.180269	0.356181	0.561081	0.680846
Zm00001d030837	27.7854	-0.633647	0.430386	0.0733082	0.141237
Zm00001d030843	59.83	0.969799	0.301017	0.000454156	0.00171861
Zm00001d030846	119.74	0.811504	0.273177	0.00141676	0.00472196
Zm00001d030849	71.148	-0.0558406	0.285309	0.828532	0.887801
Zm00001d030850	30.7869	0.0513482	0.369423	0.872803	0.918419
Zm00001d030851	47.1604	2.21489	0.410724	8.05e-09	7.32e-08
Zm00001d022845	77.8322	-0.645439	0.253912	0.00636252	0.0176497
Zm00001d030856	224.747	-1.03157	0.253896	1.51e-05	7.89e-05
Zm00001d030858	1.76746	0.252818	0.719492	0.348008	0.479776
Zm00001d030859	2978.63	-0.51027	0.107342	1.47e-06	9.24e-06
Zm00001d030860	209.201	-0.533571	0.180151	0.002152	0.006843
Zm00001d030863	187.993	-0.102695	0.187706	0.569103	0.687857
Zm00001d030868	1465.87	0.29202	0.112811	0.00881502	0.0233472
Zm00001d030870	53.2	0.898087	0.332097	0.00262644	0.00814145
Zm00001d030875	6.38925	-0.345883	0.612572	0.355568	0.487551
Zm00001d030888	2275.76	-1.53595	0.165394	2.87e-21	1.15e-19
Zm00001d030891	173.944	0.854291	0.243067	0.000187674	0.000778421
Zm00001d030892	823.793	0.447632	0.138681	0.000995389	0.00346031
Zm00001d030893	1770.94	-0.407434	0.115584	0.000345986	0.0013442
Zm00001d030894	7.77727	-2.07062	1.02597	0.00332716	0.0099799
Zm00001d030895	398.75	-0.56221	0.155023	0.00019484	0.000804559
Zm00001d030899	24.7133	-1.00905	0.761281	0.0365779	0.0793827
Zm00001d030900	75.9046	-0.0853258	0.252183	0.71644	0.806216
Zm00001d030901	27.0149	0.5995	0.423617	0.084988	0.15927
Zm00001d030902	1343.11	1.71737	0.134259	2.8e-38	4.55e-36
Zm00001d030906	2.94441	-0.210177	0.678447	0.463023	0.592322
Zm00001d030909	12.7873	1.32992	0.696303	0.00921136	0.0242436
Zm00001d030910	9.3234	0.438781	0.56243	0.262828	0.388887
Zm00001d030911	2.41157	0.904988	1.65649	0.0173306	0.0418797
Zm00001d030915	3.12855	0.775212	1.24592	0.040677	0.0868461
Zm00001d030916	535.315	0.114452	0.128925	0.367109	0.498781
Zm00001d022851	8.83559	-0.013634	0.534266	0.967085	0.979706
Zm00001d030920	75.8011	0.275695	0.254289	0.247095	0.370517
Zm00001d030927	9.5471	0.226603	0.5471	0.540791	0.66214
Zm00001d030932	1.34571	0.0469519	0.673392	0.84384	0.898554
Zm00001d030933	12.8519	0.149453	0.486904	0.680836	0.779557
Zm00001d030934	490.858	-0.191864	0.143124	0.170498	0.277954
Zm00001d030935	1710.39	0.374835	0.136155	0.00494894	0.0141583
Zm00001d030937	1149.48	-0.9021	0.118683	1.25e-14	2.47e-13
Zm00001d030939	184.228	-0.317451	0.198861	0.0955571	0.174992
Zm00001d030940	4.85142	0.39496	0.68446	0.284272	0.412004
Zm00001d030942	11.9432	0.669452	0.657624	0.115928	0.204459
Zm00001d030944	322.248	-0.276802	0.154109	0.0656824	0.129395
Zm00001d030945	5.39348	-0.340199	0.634812	0.350698	0.482584
Zm00001d030947	44.3949	0.045562	0.32054	0.875483	0.919963
Zm00001d030951	35.3931	1.33564	0.415511	0.000275012	0.00109408
Zm00001d030953	728.161	0.188137	0.124093	0.125313	0.217876
Zm00001d030954	139.888	1.0389	0.23779	4.05e-06	2.35e-05
Zm00001d030955	152.183	-0.331515	0.219306	0.110543	0.196826
Zm00001d030958	144.976	-1.66196	0.279031	4.06e-10	4.44e-09
Zm00001d030960	651.241	0.26303	0.120643	0.0273705	0.0619864
Zm00001d030962	341.886	1.07492	0.171821	1.34e-10	1.56e-09
Zm00001d030967	870.315	-0.752047	0.128262	2.28e-09	2.26e-08
Zm00001d030968	1514.75	0.659334	0.122608	4.69e-08	3.77e-07
Zm00001d030969	32.2031	0.215877	0.342203	0.473405	0.602314
Zm00001d030976	7.59816	-0.324802	0.560193	0.385695	0.517839
Zm00001d030981	84.8467	-0.583515	0.252435	0.0129852	0.0326515
Zm00001d030982	2.47971	-0.240045	0.670578	0.440639	0.571042
Zm00001d030985	2.92363	0.359728	0.73845	0.255872	0.380613
Zm00001d030987	1.31382	0.20442	0.72864	0.340867	0.472054
Zm00001d030988	3.54071	0.405121	0.737707	0.239511	0.361735
Zm00001d030989	164.947	-0.68306	0.186175	0.000138333	0.000592146
Zm00001d030993	111.671	0.533956	0.348219	0.0798983	0.151483
Zm00001d022858	3.10458	0.0504248	0.643952	0.858798	0.908971
Zm00001d030994	8.96258	0.0806357	0.506009	0.82439	0.884892
Zm00001d030995	8681.7	-1.53959	0.170782	3.56e-20	1.26e-18
Zm00001d030996	1247.76	-0.642824	0.115658	1.7e-08	1.46e-07
Zm00001d030998	29.6448	0.210631	0.391848	0.525226	0.649297
Zm00001d030999	31.6899	-0.129082	0.335254	0.661727	0.764471
Zm00001d031002	423.709	-0.000446615	0.138039	0.996305	0.997575
Zm00001d031005	3.20437	-0.162256	0.643558	0.593586	0.707956
Zm00001d031008	260.311	-0.0169934	0.1611	0.912522	0.945176
Zm00001d031009	7.00153	0.979768	0.859585	0.0497279	0.102646
Zm00001d031013	526.733	0.180899	0.13282	0.166011	0.272443
Zm00001d031014	418.593	-0.373716	0.137225	0.00541415	0.0153182
Zm00001d022860	21.8275	0.0992758	0.438149	0.777255	0.851347
Zm00001d031018	3.01787	2.75088	3.90877	0.00867111	0.0230267
Zm00001d031019	133.728	1.85901	0.238578	8.36e-16	1.91e-14
Zm00001d031023	46.7355	2.26461	0.388807	6.99e-10	7.39e-09
Zm00001d031024	793.82	0.523756	0.116951	5.48e-06	3.1e-05
Zm00001d031026	174.43	6.16165	0.865242	1.9e-14	3.68e-13
Zm00001d031027	1.85271	0.0145196	0.673232	0.950229	0.969346
Zm00001d031028	480.769	0.0436866	0.135951	0.743562	0.825571
Zm00001d031037	241.541	-0.0870895	0.174341	0.605474	0.718216
Zm00001d031040	148.295	0.336301	0.234932	0.129891	0.224237
Zm00001d031041	640.035	0.222025	0.148186	0.125774	0.21842
Zm00001d031049	41.7342	0.731206	0.360718	0.0204489	0.0483095
Zm00001d031050	1906.34	0.439246	0.117594	0.00015562	0.00065752
Zm00001d031056	6.86385	-0.364757	0.592775	0.337557	0.468504
Zm00001d031058	591.676	0.862559	0.138279	2.02e-10	2.31e-09
Zm00001d031059	1101.19	0.026744	0.12919	0.836292	0.89366
Zm00001d031060	106.378	-0.0327565	0.229302	0.878836	0.922333
Zm00001d031061	240.017	1.04099	0.76707	0.0330342	0.0728215
Zm00001d031062	433.426	-0.15533	0.145914	0.27605	0.403204
Zm00001d031063	147.672	0.139359	0.209774	0.488524	0.615882
Zm00001d031064	277.067	-0.850265	0.22101	5.15e-05	0.000240503
Zm00001d031065	91.7778	0.0281604	0.259102	0.908887	0.943157
Zm00001d031071	6292.73	-0.649993	0.138419	1.61e-06	1.01e-05
Zm00001d031072	225.332	-0.168363	0.2093	0.398311	0.530075
Zm00001d031073	114.903	0.0373514	0.254804	0.876882	0.920706
Zm00001d031074	4.52246	-0.458266	0.699173	0.230951	0.35164
Zm00001d031079	10.7439	0.373254	0.593548	0.32508	0.455566
Zm00001d031081	277.689	-0.0600187	0.172735	0.718955	0.807997
Zm00001d031088	1357.67	0.0278352	0.1174	0.797373	0.86573
Zm00001d031090	765.339	0.351637	0.116226	0.00202769	0.00648795
Zm00001d031091	66.8712	1.39976	0.319062	2.72e-06	1.63e-05
Zm00001d031092	25.5768	0.266982	0.371288	0.402019	0.533739
Zm00001d031093	41.0297	0.344508	0.396698	0.300012	0.428684
Zm00001d031098	138.044	-0.634839	0.206193	0.00125677	0.00425477
Zm00001d031099	74.0339	0.547815	0.731149	0.169424	0.276651
Zm00001d031101	1749.48	0.447964	0.125617	0.000288482	0.00114188
Zm00001d031104	301.412	0.226647	0.18482	0.204189	0.319906
Zm00001d031109	118.126	-0.141461	0.214875	0.488653	0.615983
Zm00001d031115	351.164	0.385859	0.149279	0.00815277	0.0218698
Zm00001d031118	110.724	-1.39275	0.389357	6.51e-05	0.00029782
Zm00001d031119	2.42411	0.641643	1.03062	0.066116	0.129982
Zm00001d031120	1665.18	-0.309299	0.10062	0.00188397	0.00608463
Zm00001d031127	5.57815	3.12657	1.63305	0.00263473	0.00816411
Zm00001d031128	3770.71	-0.967119	0.246802	3.29e-05	0.000160354
Zm00001d031129	5.74837	0.239325	0.586237	0.512954	0.638195
Zm00001d031130	14.2219	0.0640384	0.458776	0.858153	0.908481
Zm00001d031132	2791.52	-0.103875	0.125314	0.398811	0.530544
Zm00001d031133	7.22144	3.13932	1.28914	0.00162099	0.00532149
Zm00001d031135	85.0217	0.545842	0.241466	0.0160687	0.0392195
Zm00001d031136	2014.89	0.0398864	0.147225	0.789916	0.860598
Zm00001d031149	46.4594	-0.185535	0.352381	0.543859	0.665022
Zm00001d031152	3.67692	-0.557136	0.792566	0.153003	0.255703
Zm00001d031158	347.261	-0.703961	0.289227	0.00777187	0.020996
Zm00001d031163	450.466	0.108758	0.166147	0.501643	0.627447
Zm00001d031164	181.578	-2.80531	0.24603	3.37e-31	3.15e-29
Zm00001d031167	5.18877	0.0845846	0.565989	0.811311	0.875754
Zm00001d031168	65994.4	-0.883618	0.188085	1.3e-06	8.26e-06
Zm00001d031170	9.21511	0.413541	0.574062	0.282919	0.410706
Zm00001d031178	662.738	-0.434619	0.14793	0.00256707	0.00797556
Zm00001d031179	160.885	-0.095241	0.211873	0.636277	0.744274
Zm00001d031182	2169.5	-0.493135	0.151879	0.000892571	0.00313585
Zm00001d031183	1.88138	-0.231386	0.685053	0.431079	0.56222
Zm00001d031184	243.2	-0.240761	0.225817	0.259468	0.384822
Zm00001d031186	288.471	-1.01584	0.221058	1.5e-06	9.4e-06
Zm00001d031188	2.15038	-0.0132347	0.637359	0.962211	0.976574
Zm00001d031191	9.29041	-0.2618	0.557959	0.4763	0.60481
Zm00001d031192	6.75528	-1.01818	0.971242	0.044577	0.0937939
Zm00001d031194	5.40779	-1.63786	1.14031	0.0124414	0.0314438
Zm00001d031196	1.69114	-0.146837	0.67824	0.575685	0.693112
Zm00001d031200	181.342	-0.434136	0.182806	0.0137204	0.0342357
Zm00001d031201	144.751	0.0790807	0.198676	0.680152	0.779148
Zm00001d031202	7.4505	-0.179884	0.593123	0.60008	0.713637
Zm00001d031203	604.61	0.658836	0.25033	0.00491055	0.0140612
Zm00001d031204	178.275	0.69282	0.385818	0.0355199	0.0774546
Zm00001d031205	698.148	-0.330493	0.130241	0.00986006	0.0257148
Zm00001d031209	650.696	-0.898158	0.16633	2.77e-08	2.31e-07
Zm00001d031210	169.212	-0.46415	0.196207	0.0134821	0.0337347
Zm00001d031211	40.7657	-0.0830156	0.35716	0.785142	0.857154
Zm00001d031212	73.1641	-0.100061	0.315888	0.720634	0.808897
Zm00001d031213	572.141	-0.990912	0.196513	1.65e-07	1.21e-06
Zm00001d031216	669.401	-0.782342	0.21027	9.74e-05	0.000429285
Zm00001d031217	828.595	1.64056	0.181532	2.44e-20	8.84e-19
Zm00001d031220	91.7082	0.203129	0.257143	0.399255	0.530955
Zm00001d031221	186.788	-1.1593	0.249329	9.2e-07	5.95e-06
Zm00001d031222	161.054	-0.0632423	0.313044	0.82036	0.881963
Zm00001d031223	330.734	0.76353	0.174633	6.27e-06	3.51e-05
Zm00001d031227	378.75	-0.577761	0.151443	9.02e-05	0.000401132
Zm00001d031229	97.021	0.185821	0.242955	0.416106	0.547781
Zm00001d031230	12.0298	0.0940886	0.490939	0.79457	0.863818
Zm00001d031231	1883.02	0.00637618	0.13419	0.977679	0.986315
Zm00001d031232	1025.92	-0.32273	0.137377	0.0165142	0.0401464
Zm00001d031236	56.8405	-0.25715	0.303284	0.346584	0.478075
Zm00001d031239	180.374	-0.173907	0.249752	0.457003	0.586562
Zm00001d031241	65.9008	0.399146	0.808941	0.156559	0.26028
Zm00001d031244	17.5846	-0.78019	0.527509	0.0522175	0.106898
Zm00001d031248	61.2614	0.193068	0.420499	0.572086	0.690266
Zm00001d031249	5.74815	-0.102409	0.642591	0.72533	0.812798
Zm00001d031250	11.3178	0.394294	0.639144	0.296398	0.425155
Zm00001d031253	5886.44	-1.71028	0.181395	6.29e-22	2.69e-20
Zm00001d031254	488.123	0.607795	0.16397	0.000133828	0.000574625
Zm00001d031256	5087.42	-0.442577	0.0918402	1.14e-06	7.3e-06
Zm00001d031257	52.7348	-1.35968	0.316112	3.47e-06	2.04e-05
Zm00001d031258	4027.55	1.47308	0.104652	1.59e-45	4.31e-43
Zm00001d031259	1296.93	0.28525	0.125523	0.0208906	0.0492279
Zm00001d031261	4.82389	0.110542	0.613013	0.738517	0.822016
Zm00001d031264	22.7515	0.931185	0.591649	0.0311915	0.0693522
Zm00001d031265	653.555	0.840488	0.149031	7.89e-09	7.18e-08
Zm00001d031266	45.1157	1.19481	0.457189	0.00194413	0.00626285
Zm00001d031267	375.993	0.858869	0.168974	1.73e-07	1.26e-06
Zm00001d031268	182.774	0.0915522	0.199108	0.633455	0.742077
Zm00001d031269	465.179	0.316795	0.159554	0.0414382	0.0882462
Zm00001d031271	76.0191	0.992989	0.314928	0.000551411	0.00203994
Zm00001d031273	76.3873	0.0797722	0.313813	0.779369	0.852964
Zm00001d031275	17.8874	0.662336	0.544745	0.103197	0.185921
Zm00001d031278	37.3005	-0.0892691	0.404767	0.786481	0.858057
Zm00001d031279	40.2872	1.28507	0.463715	0.00109846	0.00377682
Zm00001d031280	163.267	0.198616	0.205395	0.313109	0.44269
Zm00001d031281	214.681	0.0557931	0.198479	0.771877	0.847134
Zm00001d022873	94.4795	1.77365	0.279308	3.27e-11	4.17e-10
Zm00001d031286	1.50476	0.0986271	0.668068	0.70749	0.799114
Zm00001d031289	224.773	-0.853676	0.175087	4.74e-07	3.21e-06
Zm00001d031290	134.278	-0.499764	0.232096	0.0220171	0.0514723
Zm00001d031291	598.153	0.307593	0.135454	0.02084	0.0491179
Zm00001d031292	83.1688	-0.960397	0.315382	0.000816237	0.00289316
Zm00001d031300	150.954	0.475779	0.237705	0.0329067	0.0726259
Zm00001d031303	153.553	0.766592	0.202184	7.54e-05	0.000341126
Zm00001d031308	85.784	0.620617	0.309433	0.0265901	0.0604805
Zm00001d031309	255.157	0.709772	0.179684	4.46e-05	0.000210615
Zm00001d031310	31.1318	-0.419092	0.407928	0.213818	0.331824
Zm00001d031314	4.66943	0.500049	0.783455	0.164863	0.271001
Zm00001d031315	572.773	-0.0905647	0.23544	0.682596	0.780717
Zm00001d031316	10.5414	-0.216855	0.551428	0.549042	0.669731
Zm00001d031317	420.794	-0.384367	0.133066	0.00323118	0.00973734
Zm00001d031318	653.658	-0.413637	0.12274	0.000608091	0.00222668
Zm00001d031321	148.759	1.14133	0.208435	1.34e-08	1.18e-07
Zm00001d031323	156.876	-0.0685658	0.188101	0.704759	0.797141
Zm00001d031325	17.1386	-0.710899	0.572193	0.0847504	0.158939
Zm00001d031326	531.554	0.438297	0.166651	0.00691	0.018957
Zm00001d031327	973.839	0.155381	0.130586	0.226257	0.346402
Zm00001d031328	502.483	0.553185	0.14241	7.38e-05	0.000334145
Zm00001d031329	249.834	0.281305	0.178721	0.10479	0.188264
Zm00001d031331	6.42501	-0.0431413	0.546796	0.900759	0.937962
Zm00001d031332	6978.59	0.587224	0.454428	0.107155	0.19165
Zm00001d031334	10.3962	0.597411	0.596981	0.144663	0.244646
Zm00001d022876	4.85189	-0.199175	0.613557	0.561121	0.680862
Zm00001d031338	1349.36	-0.551057	0.169007	0.000762083	0.00272233
Zm00001d031344	16.5955	1.18159	0.773627	0.0200334	0.0474796
Zm00001d031345	19.1815	0.919533	0.552349	0.0293167	0.0656484
Zm00001d031349	1427.19	-0.239015	0.18182	0.173389	0.281607
Zm00001d031351	1027.71	-1.56715	0.243571	2.12e-11	2.77e-10
Zm00001d031352	1.28053	0.336856	0.80875	0.127331	0.220726
Zm00001d031359	29.3775	2.34574	0.556842	3.57e-06	2.09e-05
Zm00001d031362	3.4992	0.597261	0.943307	0.086264	0.161324
Zm00001d031364	35.7344	0.690115	0.625286	0.100375	0.181944
Zm00001d031366	224.014	-2.84937	0.324949	1.22e-19	4.13e-18
Zm00001d031372	179.393	-1.76253	0.32581	8.8e-09	7.95e-08
Zm00001d031373	8.14957	-0.608865	0.72811	0.140995	0.239686
Zm00001d031377	205.268	1.81205	0.303908	4.02e-10	4.39e-09
Zm00001d031379	35.3983	0.994176	0.690873	0.0323014	0.0714784
Zm00001d031381	55.8956	-2.36781	0.466637	3.4e-08	2.79e-07
Zm00001d031384	105.621	-2.62307	0.394333	2.33e-12	3.48e-11
Zm00001d031392	8.10691	-0.100582	0.549316	0.776899	0.851076
Zm00001d031395	340.054	-2.36039	0.290281	4.04e-17	1.03e-15
Zm00001d031398	45.248	1.23732	0.373383	0.000232848	0.00094337
Zm00001d031403	133.351	0.254245	0.536557	0.493548	0.620193
Zm00001d031407	63.218	-1.74834	0.428003	5.36e-06	3.04e-05
Zm00001d031412	461.456	-0.509875	0.260264	0.0348084	0.076068
Zm00001d031415	20.4351	-0.201967	0.4273	0.553813	0.674111
Zm00001d031418	643.721	0.541639	0.163696	0.000683325	0.00246942
Zm00001d031419	12.9931	0.439535	0.518835	0.251852	0.376034
Zm00001d031420	130.221	0.477017	0.213212	0.0188274	0.0450034
Zm00001d031421	455.147	0.437237	0.250842	0.0622425	0.123722
Zm00001d031422	987.656	-0.244793	0.120197	0.0386812	0.0832991
Zm00001d031423	745.936	-0.0683565	0.182083	0.696981	0.79187
Zm00001d031428	897.934	-4.03553	1.75456	0.000457126	0.00172907
Zm00001d031429	1305.77	0.579264	0.121505	1.28e-06	8.13e-06
Zm00001d031430	387.152	-1.42152	0.244374	1.19e-09	1.23e-08
Zm00001d031431	59.1954	-0.260237	0.28155	0.312497	0.442148
[truncated: 23,129 more rows]
