# Supplementary material for: Transcriptome Analysis Revealed ZmPTOX1 Is Required for Seedling Development and Stress Tolerance in Maize
Source: Plants (Basel). 2024 Aug 23;13(17):2346. doi: 10.3390/plants13172346 (PMC11397459; doi:10.3390/plants13172346)
Supplement: Supplementary file 1 [file plants-13-02346-s001.zip › Table S4 KEGG analysis of coDEGs in muG vs. OE and muW vs.OE .xlsx]

## Sheet: upregulated co-DEGs
Table S4 KEGG analysis of coDEGs in muG vs. OE and muW vs.OE
#Term	Database	ID	Input number	Background number	P-Value	Corrected P-Value	Input	Hyperlink
DNA replication	KEGG PATHWAY	zma03030	6	115	0.00515219	0.362557	103631562|100216891|100193296|100283481|103653487|103633553	http://www.genome.jp/kegg-bin/show_pathway?zma03030/zma:100193296%09red/zma:100216891%09red/zma:103631562%09red/zma:100283481%09red/zma:103653487%09red/zma:103633553%09red
Mismatch repair	KEGG PATHWAY	zma03430	5	91	0.00848819	0.362557	103631562|103645753|100283481|103633553|103653487	http://www.genome.jp/kegg-bin/show_pathway?zma03430/zma:103653487%09red/zma:100283481%09red/zma:103645753%09red/zma:103633553%09red/zma:103631562%09red
Metabolic pathways	KEGG PATHWAY	zma01100	53	2943	0.0148073	0.362557	103643134|103653478|100280823|100286008|103635372|100502545|107546758|100193712|103632443|100277104|100384334|100502523|103634365|100281042|107648854|100383528|732731|100192586|109945874|100280083|100037774|100279909|103641146|103646581|100194241|100272842|103654305|541850|109623449|103646184|606463|542740|542137|103634623|542215|103627631|100192038|100281059|100384087|103652087|100501315|542091|…	http://www.genome.jp/kegg-bin/show_pathway?zma01100/zma:100280083%09red/zma:103634365%09red/zma:541828%09red/zma:103634623%09red/zma:103627631%09red/zma:100192038%09red/zma:107648854%09red/zma:109945874%09red/zma:103638134%09red/zma:100280823%09red/zma:103653478%09red/zma:606463%09red/zma:100281042%09red/zma:103641146%09red/zma:107546758%09red/zma:100279909%09red/zma:100192586%09red/zma:732731%09…
Biosynthesis of secondary metabolites	KEGG PATHWAY	zma01110	30	1499	0.0179715	0.362557	100502545|100193712|103632443|100384334|100502523|103634365|100281042|100383528|100191664|100192586|109945874|100280823|100383152|100279909|103641146|100037774|103646581|100272842|109623449|103653478|542137|100192038|100281059|100217183|100384087|100501315|732731|103631778|100191288|103647630	http://www.genome.jp/kegg-bin/show_pathway?zma01110/zma:100192038%09red/zma:109945874%09red/zma:103653478%09red/zma:100281042%09red/zma:103641146%09red/zma:100191664%09red/zma:100279909%09red/zma:100192586%09red/zma:732731%09red/zma:100191288%09red/zma:100502545%09red/zma:100217183%09red/zma:109623449%09red/zma:100384087%09red/zma:103631778%09red/zma:103632443%09red/zma:100502523%09red/zma:100384…
Homologous recombination	KEGG PATHWAY	zma03440	5	115	0.0205998	0.362557	103631562|100283481|100273582|103633553|103653487	http://www.genome.jp/kegg-bin/show_pathway?zma03440/zma:103653487%09red/zma:100283481%09red/zma:103633553%09red/zma:100273582%09red/zma:103631562%09red
Nitrogen metabolism	KEGG PATHWAY	zma00910	3	48	0.0287608	0.421824	103643134|100383210|542215	http://www.genome.jp/kegg-bin/show_pathway?zma00910/zma:103643134%09red/zma:542215%09red/zma:100383210%09red
Biosynthesis of amino acids	KEGG PATHWAY	zma01230	9	342	0.0416388	0.45804	100383528|100272842|109623449|100280823|103653478|542215|100193712|100037774|103634365	http://www.genome.jp/kegg-bin/show_pathway?zma01230/zma:103634365%09red/zma:100280823%09red/zma:100193712%09red/zma:100383528%09red/zma:100037774%09red/zma:109623449%09red/zma:542215%09red/zma:103653478%09red/zma:100272842%09red
alpha-Linolenic acid metabolism	KEGG PATHWAY	zma00592	3	56	0.04164	0.45804	100384087|732731|100191288	http://www.genome.jp/kegg-bin/show_pathway?zma00592/zma:732731%09red/zma:100384087%09red/zma:100191288%09red
Glycine, serine and threonine metabolism	KEGG PATHWAY	zma00260	4	101	0.0485765	0.47497	109623449|103646581|100272842|103631778	http://www.genome.jp/kegg-bin/show_pathway?zma00260/zma:103646581%09red/zma:109623449%09red/zma:103631778%09red/zma:100272842%09red
Protein export	KEGG PATHWAY	zma03060	3	70	0.0699042	0.475061	100273277|100384465|103645776	http://www.genome.jp/kegg-bin/show_pathway?zma03060/zma:100384465%09red/zma:100273277%09red/zma:103645776%09red
Nucleotide excision repair	KEGG PATHWAY	zma03420	4	118	0.0754943	0.475061	103631562|100283481|103633553|103653487	http://www.genome.jp/kegg-bin/show_pathway?zma03420/zma:103653487%09red/zma:100283481%09red/zma:103633553%09red/zma:103631562%09red
Terpenoid backbone biosynthesis	KEGG PATHWAY	zma00900	3	74	0.0792224	0.475061	100502545|103635372|100502523	http://www.genome.jp/kegg-bin/show_pathway?zma00900/zma:103635372%09red/zma:100502523%09red/zma:100502545%09red
Glycosphingolipid biosynthesis - ganglio series	KEGG PATHWAY	zma00604	1	6	0.0875809	0.475061	100277104	http://www.genome.jp/kegg-bin/show_pathway?zma00604/zma:100277104%09red
Pyrimidine metabolism	KEGG PATHWAY	zma00240	3	78	0.0890488	0.475061	100286008|100194241|103654305	http://www.genome.jp/kegg-bin/show_pathway?zma00240/zma:100194241%09red/zma:103654305%09red/zma:100286008%09red
Glutathione metabolism	KEGG PATHWAY	zma00480	4	128	0.0941824	0.475061	541828|541850|542740|100280815	http://www.genome.jp/kegg-bin/show_pathway?zma00480/zma:100280815%09red/zma:541850%09red/zma:541828%09red/zma:542740%09red
Glycolysis / Gluconeogenesis	KEGG PATHWAY	zma00010	5	180	0.0949387	0.475061	103646581|100383528|100037774|100192038|100280823	http://www.genome.jp/kegg-bin/show_pathway?zma00010/zma:100383528%09red/zma:103646581%09red/zma:100280823%09red/zma:100037774%09red/zma:100192038%09red
Glucosinolate biosynthesis	KEGG PATHWAY	zma00966	1	7	0.099451	0.475061	100193712	http://www.genome.jp/kegg-bin/show_pathway?zma00966/zma:100193712%09red
Phagosome	KEGG PATHWAY	zma04145	4	138	0.114827	0.475061	103643941|100280083|103646184|541930	http://www.genome.jp/kegg-bin/show_pathway?zma04145/zma:103646184%09red/zma:100280083%09red/zma:541930%09red/zma:103643941%09red
Starch and sucrose metabolism	KEGG PATHWAY	zma00500	5	192	0.115575	0.475061	103634623|107546758|100501315|100279909|542091	http://www.genome.jp/kegg-bin/show_pathway?zma00500/zma:100279909%09red/zma:103634623%09red/zma:107546758%09red/zma:542091%09red/zma:100501315%09red
Arginine biosynthesis	KEGG PATHWAY	zma00220	2	43	0.116132	0.475061	103634365|542215	http://www.genome.jp/kegg-bin/show_pathway?zma00220/zma:103634365%09red/zma:542215%09red
Cysteine and methionine metabolism	KEGG PATHWAY	zma00270	4	141	0.121377	0.475061	542137|103652087|103631778|103642691	http://www.genome.jp/kegg-bin/show_pathway?zma00270/zma:103642691%09red/zma:103652087%09red/zma:103631778%09red/zma:542137%09red
Glycerophospholipid metabolism	KEGG PATHWAY	zma00564	4	142	0.123596	0.475061	100384087|103647630|100383152|100274532	http://www.genome.jp/kegg-bin/show_pathway?zma00564/zma:103647630%09red/zma:100383152%09red/zma:100384087%09red/zma:100274532%09red
Inositol phosphate metabolism	KEGG PATHWAY	zma00562	3	91	0.124164	0.475061	103646184|100280823|100273421	http://www.genome.jp/kegg-bin/show_pathway?zma00562/zma:103646184%09red/zma:100280823%09red/zma:100273421%09red
Non-homologous end-joining	KEGG PATHWAY	zma03450	1	10	0.134144	0.485394	100381505	http://www.genome.jp/kegg-bin/show_pathway?zma03450/zma:100381505%09red
Carotenoid biosynthesis	KEGG PATHWAY	zma00906	2	48	0.137896	0.485394	103632443|100383693	http://www.genome.jp/kegg-bin/show_pathway?zma00906/zma:100383693%09red/zma:103632443%09red
Base excision repair	KEGG PATHWAY	zma03410	2	51	0.151348	0.491948	100280514|100284406	http://www.genome.jp/kegg-bin/show_pathway?zma03410/zma:100280514%09red/zma:100284406%09red
Glycosphingolipid biosynthesis - globo and isoglobo series	KEGG PATHWAY	zma00603	1	12	0.156529	0.491948	100277104	http://www.genome.jp/kegg-bin/show_pathway?zma00603/zma:100277104%09red
C5-Branched dibasic acid metabolism	KEGG PATHWAY	zma00660	1	12	0.156529	0.491948	100193712	http://www.genome.jp/kegg-bin/show_pathway?zma00660/zma:100193712%09red
Carbon fixation in photosynthetic organisms	KEGG PATHWAY	zma00710	3	104	0.163379	0.495772	100383528|100037774|100280823	http://www.genome.jp/kegg-bin/show_pathway?zma00710/zma:100383528%09red/zma:100037774%09red/zma:100280823%09red
Lysine degradation	KEGG PATHWAY	zma00310	2	59	0.188311	0.500715	103646581|100285423	http://www.genome.jp/kegg-bin/show_pathway?zma00310/zma:103646581%09red/zma:100285423%09red
Ribosome	KEGG PATHWAY	zma03010	9	479	0.188367	0.500715	103647302|103646105|103638283|109940214|542458|100282480|100282289|100191612|100191958	http://www.genome.jp/kegg-bin/show_pathway?zma03010/zma:103646105%09red/zma:103638283%09red/zma:542458%09red/zma:103647302%09red/zma:100282289%09red/zma:100282480%09red/zma:100191612%09red/zma:100191958%09red/zma:109940214%09red
Monoterpenoid biosynthesis	KEGG PATHWAY	zma00902	1	15	0.189027	0.500715	100217183	http://www.genome.jp/kegg-bin/show_pathway?zma00902/zma:100217183%09red
Sesquiterpenoid and triterpenoid biosynthesis	KEGG PATHWAY	zma00909	1	15	0.189027	0.500715	732834	http://www.genome.jp/kegg-bin/show_pathway?zma00909/zma:732834%09red
Cyanoamino acid metabolism	KEGG PATHWAY	zma00460	2	61	0.19774	0.500715	100501315|100279909	http://www.genome.jp/kegg-bin/show_pathway?zma00460/zma:100279909%09red/zma:100501315%09red
Valine, leucine and isoleucine degradation	KEGG PATHWAY	zma00280	2	64	0.211985	0.500715	103646581|103631778	http://www.genome.jp/kegg-bin/show_pathway?zma00280/zma:103646581%09red/zma:103631778%09red
Ascorbate and aldarate metabolism	KEGG PATHWAY	zma00053	2	65	0.216755	0.500715	103646581|100273421	http://www.genome.jp/kegg-bin/show_pathway?zma00053/zma:103646581%09red/zma:100273421%09red
Glycosaminoglycan degradation	KEGG PATHWAY	zma00531	1	18	0.220275	0.500715	100277104	http://www.genome.jp/kegg-bin/show_pathway?zma00531/zma:100277104%09red
AGE-RAGE signaling pathway in diabetic complications	KEGG PATHWAY	zma04933	1	18	0.220275	0.500715	541930	http://www.genome.jp/kegg-bin/show_pathway?zma04933/zma:541930%09red
Arginine and proline metabolism	KEGG PATHWAY	zma00330	2	67	0.226324	0.500715	103638134|103646581	http://www.genome.jp/kegg-bin/show_pathway?zma00330/zma:103646581%09red/zma:103638134%09red
Endocytosis	KEGG PATHWAY	zma04144	5	246	0.229776	0.500715	103643941|100216623|103647630|103627944|100286168	http://www.genome.jp/kegg-bin/show_pathway?zma04144/zma:100216623%09red/zma:103647630%09red/zma:100286168%09red/zma:103643941%09red/zma:103627944%09red
Porphyrin and chlorophyll metabolism	KEGG PATHWAY	zma00860	2	69	0.235922	0.500715	109945874|100281059	http://www.genome.jp/kegg-bin/show_pathway?zma00860/zma:100281059%09red/zma:109945874%09red
Other glycan degradation	KEGG PATHWAY	zma00511	1	21	0.250321	0.500715	100277104	http://www.genome.jp/kegg-bin/show_pathway?zma00511/zma:100277104%09red
One carbon pool by folate	KEGG PATHWAY	zma00670	1	21	0.250321	0.500715	103641146	http://www.genome.jp/kegg-bin/show_pathway?zma00670/zma:103641146%09red
Phenylalanine, tyrosine and tryptophan biosynthesis	KEGG PATHWAY	zma00400	2	72	0.250357	0.500715	109623449|103653478	http://www.genome.jp/kegg-bin/show_pathway?zma00400/zma:103653478%09red/zma:109623449%09red
Alanine, aspartate and glutamate metabolism	KEGG PATHWAY	zma00250	2	75	0.264816	0.51596	542215|103631778	http://www.genome.jp/kegg-bin/show_pathway?zma00250/zma:103631778%09red/zma:542215%09red
Biotin metabolism	KEGG PATHWAY	zma00780	1	23	0.269706	0.51596	100285342	http://www.genome.jp/kegg-bin/show_pathway?zma00780/zma:100285342%09red
2-Oxocarboxylic acid metabolism	KEGG PATHWAY	zma01210	2	81	0.293712	0.549928	100193712|103634365	http://www.genome.jp/kegg-bin/show_pathway?zma01210/zma:103634365%09red/zma:100193712%09red
Valine, leucine and isoleucine biosynthesis	KEGG PATHWAY	zma00290	1	27	0.306989	0.562813	100193712	http://www.genome.jp/kegg-bin/show_pathway?zma00290/zma:100193712%09red
Histidine metabolism	KEGG PATHWAY	zma00340	1	28	0.316009	0.567526	103646581	http://www.genome.jp/kegg-bin/show_pathway?zma00340/zma:103646581%09red
Folate biosynthesis	KEGG PATHWAY	zma00790	1	29	0.324912	0.571845	103632855	http://www.genome.jp/kegg-bin/show_pathway?zma00790/zma:103632855%09red
Cutin, suberine and wax biosynthesis	KEGG PATHWAY	zma00073	1	32	0.350932	0.601745	100281523	http://www.genome.jp/kegg-bin/show_pathway?zma00073/zma:100281523%09red
Proteasome	KEGG PATHWAY	zma03050	2	94	0.355577	0.601745	100273828|100282612	http://www.genome.jp/kegg-bin/show_pathway?zma03050/zma:100273828%09red/zma:100282612%09red
Ether lipid metabolism	KEGG PATHWAY	zma00565	1	36	0.384074	0.620979	103647630	http://www.genome.jp/kegg-bin/show_pathway?zma00565/zma:103647630%09red
Phenylalanine metabolism	KEGG PATHWAY	zma00360	1	36	0.384074	0.620979	100281042	http://www.genome.jp/kegg-bin/show_pathway?zma00360/zma:100281042%09red
Glyoxylate and dicarboxylate metabolism	KEGG PATHWAY	zma00630	2	101	0.388112	0.620979	542215|103627631	http://www.genome.jp/kegg-bin/show_pathway?zma00630/zma:542215%09red/zma:103627631%09red
Phenylpropanoid biosynthesis	KEGG PATHWAY	zma00940	4	243	0.40077	0.629781	100192586|100501315|100279909|100281042	http://www.genome.jp/kegg-bin/show_pathway?zma00940/zma:100279909%09red/zma:100281042%09red/zma:100501315%09red/zma:100192586%09red
Aminoacyl-tRNA biosynthesis	KEGG PATHWAY	zma00970	2	108	0.419901	0.63961	100282315|100281059	http://www.genome.jp/kegg-bin/show_pathway?zma00970/zma:100281059%09red/zma:100282315%09red
Zeatin biosynthesis	KEGG PATHWAY	zma00908	1	41	0.423137	0.63961	100273251	http://www.genome.jp/kegg-bin/show_pathway?zma00908/zma:100273251%09red
Peroxisome	KEGG PATHWAY	zma04146	2	110	0.428829	0.63961	541646|542722	http://www.genome.jp/kegg-bin/show_pathway?zma04146/zma:541646%09red/zma:542722%09red
Pyruvate metabolism	KEGG PATHWAY	zma00620	2	118	0.46379	0.672355	103641118|103646581	http://www.genome.jp/kegg-bin/show_pathway?zma00620/zma:103646581%09red/zma:103641118%09red
Steroid biosynthesis	KEGG PATHWAY	zma00100	1	48	0.473704	0.672355	100283692	http://www.genome.jp/kegg-bin/show_pathway?zma00100/zma:100283692%09red
SNARE interactions in vesicular transport	KEGG PATHWAY	zma04130	1	48	0.473704	0.672355	100285646	http://www.genome.jp/kegg-bin/show_pathway?zma04130/zma:100285646%09red
beta-Alanine metabolism	KEGG PATHWAY	zma00410	1	57	0.532272	0.704487	103646581	http://www.genome.jp/kegg-bin/show_pathway?zma00410/zma:103646581%09red
RNA polymerase	KEGG PATHWAY	zma03020	1	57	0.532272	0.704487	100382351	http://www.genome.jp/kegg-bin/show_pathway?zma03020/zma:100382351%09red
Fatty acid biosynthesis	KEGG PATHWAY	zma00061	1	57	0.532272	0.704487	100285342	http://www.genome.jp/kegg-bin/show_pathway?zma00061/zma:100285342%09red
Flavonoid biosynthesis	KEGG PATHWAY	zma00941	1	57	0.532272	0.704487	100191664	http://www.genome.jp/kegg-bin/show_pathway?zma00941/zma:100191664%09red
Ubiquinone and other terpenoid-quinone biosynthesis	KEGG PATHWAY	zma00130	1	58	0.538363	0.704487	100384334	http://www.genome.jp/kegg-bin/show_pathway?zma00130/zma:100384334%09red
Fatty acid degradation	KEGG PATHWAY	zma00071	1	59	0.544376	0.704487	103646581	http://www.genome.jp/kegg-bin/show_pathway?zma00071/zma:103646581%09red
Purine metabolism	KEGG PATHWAY	zma00230	2	141	0.556819	0.710147	103641146|103654305	http://www.genome.jp/kegg-bin/show_pathway?zma00230/zma:103641146%09red/zma:103654305%09red
Basal transcription factors	KEGG PATHWAY	zma03022	1	67	0.589746	0.741395	103642689	http://www.genome.jp/kegg-bin/show_pathway?zma03022/zma:103642689%09red
Tryptophan metabolism	KEGG PATHWAY	zma00380	1	70	0.605572	0.750568	103646581	http://www.genome.jp/kegg-bin/show_pathway?zma00380/zma:103646581%09red
Galactose metabolism	KEGG PATHWAY	zma00052	1	73	0.620788	0.758741	606463	http://www.genome.jp/kegg-bin/show_pathway?zma00052/zma:606463%09red
Fructose and mannose metabolism	KEGG PATHWAY	zma00051	1	83	0.667401	0.804538	100280823	http://www.genome.jp/kegg-bin/show_pathway?zma00051/zma:100280823%09red
Carbon metabolism	KEGG PATHWAY	zma01200	4	353	0.684136	0.807282	103627631|100383528|100037774|100280823	http://www.genome.jp/kegg-bin/show_pathway?zma01200/zma:100383528%09red/zma:103627631%09red/zma:100037774%09red/zma:100280823%09red
Fatty acid metabolism	KEGG PATHWAY	zma01212	1	88	0.688516	0.807282	100285342	http://www.genome.jp/kegg-bin/show_pathway?zma01212/zma:100285342%09red
Spliceosome	KEGG PATHWAY	zma03040	3	276	0.705114	0.807282	103650933|100285762|100286168	http://www.genome.jp/kegg-bin/show_pathway?zma03040/zma:100285762%09red/zma:103650933%09red/zma:100286168%09red
Plant hormone signal transduction	KEGG PATHWAY	zma04075	4	368	0.714546	0.807282	100283578|100217235|100274141|100284736	http://www.genome.jp/kegg-bin/show_pathway?zma04075/zma:100284736%09red/zma:100283578%09red/zma:100217235%09red/zma:100274141%09red
Phosphatidylinositol signaling system	KEGG PATHWAY	zma04070	1	95	0.715848	0.807282	103646184	http://www.genome.jp/kegg-bin/show_pathway?zma04070/zma:103646184%09red
Photosynthesis	KEGG PATHWAY	zma00195	1	98	0.726816	0.807282	100191704	http://www.genome.jp/kegg-bin/show_pathway?zma00195/zma:100191704%09red
Pentose and glucuronate interconversions	KEGG PATHWAY	zma00040	1	100	0.733892	0.807282	107648854	http://www.genome.jp/kegg-bin/show_pathway?zma00040/zma:107648854%09red
Glycerolipid metabolism	KEGG PATHWAY	zma00561	1	106	0.754042	0.819206	103646581	http://www.genome.jp/kegg-bin/show_pathway?zma00561/zma:103646581%09red
Ribosome biogenesis in eukaryotes	KEGG PATHWAY	zma03008	1	126	0.810834	0.866639	100279295	http://www.genome.jp/kegg-bin/show_pathway?zma03008/zma:100279295%09red
RNA transport	KEGG PATHWAY	zma03013	2	236	0.817398	0.866639	100217092|100216986	http://www.genome.jp/kegg-bin/show_pathway?zma03013/zma:100217092%09red/zma:100216986%09red
Ubiquitin mediated proteolysis	KEGG PATHWAY	zma04120	1	169	0.892471	0.923359	103634508	http://www.genome.jp/kegg-bin/show_pathway?zma04120/zma:103634508%09red
Oxidative phosphorylation	KEGG PATHWAY	zma00190	1	173	0.897978	0.923359	100280083	http://www.genome.jp/kegg-bin/show_pathway?zma00190/zma:100280083%09red
mRNA surveillance pathway	KEGG PATHWAY	zma03015	1	177	0.903203	0.923359	100383296	http://www.genome.jp/kegg-bin/show_pathway?zma03015/zma:100383296%09red
Amino sugar and nucleotide sugar metabolism	KEGG PATHWAY	zma00520	1	185	0.912866	0.923359	100277104	http://www.genome.jp/kegg-bin/show_pathway?zma00520/zma:100277104%09red
Protein processing in endoplasmic reticulum	KEGG PATHWAY	zma04141	1	291	0.978411	0.978411	100286168	http://www.genome.jp/kegg-bin/show_pathway?zma04141/zma:100286168%09red

## Sheet: downregulated co-DEGs
Table S4 KEGG analysis of coDEGs in muG vs. OE and muW vs.OE
#Term	Database	ID	Input number	Background number	P-Value	Corrected P-Value	Input	Hyperlink
Metabolic pathways	KEGG PATHWAY	zma01100	58	2943	1.16666e-10	8.04998e-09	100284842|100283131|100274974|100281738|100217011|100286107|103649553|100279820|100384769|100192105|100281069|100191562|103644182|100273735|103634002|100285987|100272381|100272999|100193190|103637966|541714|100281688|103638222|100279403|103632730|100194203|103654297|103629934|100283164|100381419|100279087|542072|100273258|100273163|100193626|103654926|103651577|100274471|100281388|541849|10019372…	http://www.genome.jp/kegg-bin/show_pathway?zma01100/zma:100501272%09red/zma:103630655%09red/zma:100381610%09red/zma:100384769%09red/zma:100384708%09red/zma:100272381%09red/zma:100383411%09red/zma:100285987%09red/zma:103654297%09red/zma:100381419%09red/zma:541714%09red/zma:103644182%09red/zma:103638222%09red/zma:732807%09red/zma:541849%09red/zma:100285405%09red/zma:103632730%09red/zma:100193723%09…
Biosynthesis of secondary metabolites	KEGG PATHWAY	zma01110	37	1499	1.39155e-09	4.80086e-08	100284842|100283131|100274974|100281738|100286107|100192105|100281069|100191562|100273735|100285987|100272999|103654926|541714|103638222|100279403|103632730|100194203|542708|100273258|100217011|100274471|100193723|100384769|542072|100282233|100501272|100192631|542567|100282981|100279231|109942262|100281688|100284499|103654934|732807|100284572|103634002	http://www.genome.jp/kegg-bin/show_pathway?zma01110/zma:100501272%09red/zma:100192105%09red/zma:541714%09red/zma:103638222%09red/zma:732807%09red/zma:103632730%09red/zma:100193723%09red/zma:100283131%09red/zma:100281738%09red/zma:100282981%09red/zma:100384769%09red/zma:100281069%09red/zma:100285987%09red/zma:100279231%09red/zma:103654926%09red/zma:100281688%09red/zma:109942262%09red/zma:100279403…
Benzoxazinoid biosynthesis	KEGG PATHWAY	zma00402	4	11	4.50907e-06	0.000103708	542117|100273163|103644182|100192631	http://www.genome.jp/kegg-bin/show_pathway?zma00402/zma:103644182%09red/zma:100192631%09red/zma:100273163%09red/zma:542117%09red
Biosynthesis of amino acids	KEGG PATHWAY	zma01230	11	342	0.000111327	0.00163808	100284842|100284499|103632730|100501272|100281688|100282981|103634002|542708|100272999|100279231|541714	http://www.genome.jp/kegg-bin/show_pathway?zma01230/zma:100281688%09red/zma:103632730%09red/zma:103634002%09red/zma:100282981%09red/zma:100501272%09red/zma:100279231%09red/zma:100284842%09red/zma:541714%09red/zma:100284499%09red/zma:542708%09red/zma:100272999%09red
Glycolysis / Gluconeogenesis	KEGG PATHWAY	zma00010	8	180	0.000118701	0.00163808	100279403|100273735|100282233|542567|100282981|100281688|100272999|100279231	http://www.genome.jp/kegg-bin/show_pathway?zma00010/zma:100281688%09red/zma:542567%09red/zma:100279403%09red/zma:100282981%09red/zma:100279231%09red/zma:100273735%09red/zma:100282233%09red/zma:100272999%09red
Carbon metabolism	KEGG PATHWAY	zma01200	11	353	0.000145463	0.00167282	100284842|103632730|100282233|100281688|100282981|100384708|100285987|100279820|100272999|100281069|100279231	http://www.genome.jp/kegg-bin/show_pathway?zma01200/zma:100281688%09red/zma:100279820%09red/zma:103632730%09red/zma:100384708%09red/zma:100282981%09red/zma:100281069%09red/zma:100285987%09red/zma:100279231%09red/zma:100284842%09red/zma:100282233%09red/zma:100272999%09red
Glycine, serine and threonine metabolism	KEGG PATHWAY	zma00260	4	101	0.00915488	0.074043	542708|100274974|100281069|100284842	http://www.genome.jp/kegg-bin/show_pathway?zma00260/zma:542708%09red/zma:100281069%09red/zma:100284842%09red/zma:100274974%09red
Glyoxylate and dicarboxylate metabolism	KEGG PATHWAY	zma00630	4	101	0.00915488	0.074043	100284842|103632730|100285987|100281069	http://www.genome.jp/kegg-bin/show_pathway?zma00630/zma:100281069%09red/zma:100284842%09red/zma:103632730%09red/zma:100285987%09red
Carbon fixation in photosynthetic organisms	KEGG PATHWAY	zma00710	4	104	0.010081	0.074043	100282981|100284842|100384708|100279820	http://www.genome.jp/kegg-bin/show_pathway?zma00710/zma:100384708%09red/zma:100282981%09red/zma:100284842%09red/zma:100279820%09red
Glycerolipid metabolism	KEGG PATHWAY	zma00561	4	106	0.0107309	0.074043	100279403|100281388|100281738|542567	http://www.genome.jp/kegg-bin/show_pathway?zma00561/zma:100281738%09red/zma:100281388%09red/zma:542567%09red/zma:100279403%09red
Pyruvate metabolism	KEGG PATHWAY	zma00620	4	118	0.0151983	0.0880123	100272999|100384708|100282233|542567	http://www.genome.jp/kegg-bin/show_pathway?zma00620/zma:100282233%09red/zma:100384708%09red/zma:542567%09red/zma:100272999%09red
Valine, leucine and isoleucine degradation	KEGG PATHWAY	zma00280	3	64	0.0153065	0.0880123	100274974|100384769|542567	http://www.genome.jp/kegg-bin/show_pathway?zma00280/zma:100384769%09red/zma:542567%09red/zma:100274974%09red
Arginine and proline metabolism	KEGG PATHWAY	zma00330	3	67	0.0171975	0.0912789	100272381|100193626|542567	http://www.genome.jp/kegg-bin/show_pathway?zma00330/zma:100272381%09red/zma:542567%09red/zma:100193626%09red
Phenylalanine, tyrosine and tryptophan biosynthesis	KEGG PATHWAY	zma00400	3	72	0.0206263	0.101658	100284499|103634002|100501272	http://www.genome.jp/kegg-bin/show_pathway?zma00400/zma:100501272%09red/zma:100284499%09red/zma:103634002%09red
Photosynthesis - antenna proteins	KEGG PATHWAY	zma00196	2	29	0.0239798	0.110307	103651577|100282054	http://www.genome.jp/kegg-bin/show_pathway?zma00196/zma:100282054%09red/zma:103651577%09red
Fructose and mannose metabolism	KEGG PATHWAY	zma00051	3	83	0.029393	0.126757	100274471|100279231|100281688	http://www.genome.jp/kegg-bin/show_pathway?zma00051/zma:100281688%09red/zma:100279231%09red/zma:100274471%09red
Inositol phosphate metabolism	KEGG PATHWAY	zma00562	3	91	0.0368183	0.149439	103629934|103630655|100283131	http://www.genome.jp/kegg-bin/show_pathway?zma00562/zma:100283131%09red/zma:103629934%09red/zma:103630655%09red
Phosphatidylinositol signaling system	KEGG PATHWAY	zma04070	3	95	0.0408571	0.156619	103629934|103630655|100283131	http://www.genome.jp/kegg-bin/show_pathway?zma04070/zma:100283131%09red/zma:103629934%09red/zma:103630655%09red
Phenylpropanoid biosynthesis	KEGG PATHWAY	zma00940	5	243	0.0446077	0.161996	100192105|732807|109942262|100217011|100193723	http://www.genome.jp/kegg-bin/show_pathway?zma00940/zma:100217011%09red/zma:732807%09red/zma:109942262%09red/zma:100192105%09red/zma:100193723%09red
Carotenoid biosynthesis	KEGG PATHWAY	zma00906	2	48	0.0574253	0.188282	100194203|100191697	http://www.genome.jp/kegg-bin/show_pathway?zma00906/zma:100194203%09red/zma:100191697%09red
Steroid biosynthesis	KEGG PATHWAY	zma00100	2	48	0.0574253	0.188282	100273258|103654926	http://www.genome.jp/kegg-bin/show_pathway?zma00100/zma:100273258%09red/zma:103654926%09red
Amino sugar and nucleotide sugar metabolism	KEGG PATHWAY	zma00520	4	185	0.0600318	0.188282	542072|100274471|103637966|100381610	http://www.genome.jp/kegg-bin/show_pathway?zma00520/zma:103637966%09red/zma:100381610%09red/zma:542072%09red/zma:100274471%09red
Limonene and pinene degradation	KEGG PATHWAY	zma00903	1	8	0.0675769	0.202731	542567	http://www.genome.jp/kegg-bin/show_pathway?zma00903/zma:542567%09red
Flavonoid biosynthesis	KEGG PATHWAY	zma00941	2	57	0.0766974	0.217521	109942262|100286107	http://www.genome.jp/kegg-bin/show_pathway?zma00941/zma:100286107%09red/zma:109942262%09red
Phosphonate and phosphinate metabolism	KEGG PATHWAY	zma00440	1	10	0.0819644	0.217521	103654297	http://www.genome.jp/kegg-bin/show_pathway?zma00440/zma:103654297%09red
Synthesis and degradation of ketone bodies	KEGG PATHWAY	zma00072	1	10	0.0819644	0.217521	100384769	http://www.genome.jp/kegg-bin/show_pathway?zma00072/zma:100384769%09red
Ascorbate and aldarate metabolism	KEGG PATHWAY	zma00053	2	65	0.0952672	0.234962	100283131|542567	http://www.genome.jp/kegg-bin/show_pathway?zma00053/zma:100283131%09red/zma:542567%09red
Cysteine and methionine metabolism	KEGG PATHWAY	zma00270	3	141	0.101638	0.234962	542708|100274974|541714	http://www.genome.jp/kegg-bin/show_pathway?zma00270/zma:542708%09red/zma:541714%09red/zma:100274974%09red
Glycerophospholipid metabolism	KEGG PATHWAY	zma00564	3	142	0.103222	0.234962	100283806|100281738|103654297	http://www.genome.jp/kegg-bin/show_pathway?zma00564/zma:103654297%09red/zma:100281738%09red/zma:100283806%09red
Tryptophan metabolism	KEGG PATHWAY	zma00380	2	70	0.107456	0.234962	103649553|542567	http://www.genome.jp/kegg-bin/show_pathway?zma00380/zma:103649553%09red/zma:542567%09red
Galactose metabolism	KEGG PATHWAY	zma00052	2	73	0.114958	0.234962	100279231|100281688	http://www.genome.jp/kegg-bin/show_pathway?zma00052/zma:100281688%09red/zma:100279231%09red
Brassinosteroid biosynthesis	KEGG PATHWAY	zma00905	1	15	0.116972	0.234962	100191562	http://www.genome.jp/kegg-bin/show_pathway?zma00905/zma:100191562%09red
Monoterpenoid biosynthesis	KEGG PATHWAY	zma00902	1	15	0.116972	0.234962	103654934	http://www.genome.jp/kegg-bin/show_pathway?zma00902/zma:103654934%09red
Terpenoid backbone biosynthesis	KEGG PATHWAY	zma00900	2	74	0.117488	0.234962	100284572|100384769	http://www.genome.jp/kegg-bin/show_pathway?zma00900/zma:100384769%09red/zma:100284572%09red
Alanine, aspartate and glutamate metabolism	KEGG PATHWAY	zma00250	2	75	0.120031	0.234962	100284842|100274974	http://www.genome.jp/kegg-bin/show_pathway?zma00250/zma:100284842%09red/zma:100274974%09red
Pentose phosphate pathway	KEGG PATHWAY	zma00030	2	76	0.122589	0.234962	100279231|100281688	http://www.genome.jp/kegg-bin/show_pathway?zma00030/zma:100281688%09red/zma:100279231%09red
Pyrimidine metabolism	KEGG PATHWAY	zma00240	2	78	0.127743	0.238223	100193190|100381419	http://www.genome.jp/kegg-bin/show_pathway?zma00240/zma:100381419%09red/zma:100193190%09red
2-Oxocarboxylic acid metabolism	KEGG PATHWAY	zma01210	2	81	0.135567	0.246161	100284842|103632730	http://www.genome.jp/kegg-bin/show_pathway?zma01210/zma:100284842%09red/zma:103632730%09red
Monobactam biosynthesis	KEGG PATHWAY	zma00261	1	20	0.150648	0.264565	542708	http://www.genome.jp/kegg-bin/show_pathway?zma00261/zma:542708%09red
Lysine biosynthesis	KEGG PATHWAY	zma00300	1	21	0.157228	0.264565	542708	http://www.genome.jp/kegg-bin/show_pathway?zma00300/zma:542708%09red
Citrate cycle (TCA cycle)	KEGG PATHWAY	zma00020	2	90	0.159626	0.264565	103632730|100282233	http://www.genome.jp/kegg-bin/show_pathway?zma00020/zma:100282233%09red/zma:103632730%09red
Nicotinate and nicotinamide metabolism	KEGG PATHWAY	zma00760	1	22	0.163758	0.264565	100279087	http://www.genome.jp/kegg-bin/show_pathway?zma00760/zma:100279087%09red
Plant hormone signal transduction	KEGG PATHWAY	zma04075	5	368	0.164874	0.264565	100192658|100217045|103627798|103634643|100280805	http://www.genome.jp/kegg-bin/show_pathway?zma04075/zma:103634643%09red/zma:100192658%09red/zma:103627798%09red/zma:100217045%09red/zma:100280805%09red
Pentose and glucuronate interconversions	KEGG PATHWAY	zma00040	2	100	0.187173	0.293482	100279403|103644217	http://www.genome.jp/kegg-bin/show_pathway?zma00040/zma:103644217%09red/zma:100279403%09red
Starch and sucrose metabolism	KEGG PATHWAY	zma00500	3	192	0.192904	0.293482	542072|732807|100285405	http://www.genome.jp/kegg-bin/show_pathway?zma00500/zma:100285405%09red/zma:732807%09red/zma:542072%09red
Selenocompound metabolism	KEGG PATHWAY	zma00450	1	27	0.195655	0.293482	541714	http://www.genome.jp/kegg-bin/show_pathway?zma00450/zma:541714%09red
Histidine metabolism	KEGG PATHWAY	zma00340	1	28	0.201887	0.296387	542567	http://www.genome.jp/kegg-bin/show_pathway?zma00340/zma:542567%09red
Stilbenoid, diarylheptanoid and gingerol biosynthesis	KEGG PATHWAY	zma00945	1	31	0.220296	0.316676	109942262	http://www.genome.jp/kegg-bin/show_pathway?zma00945/zma:109942262%09red
Butanoate metabolism	KEGG PATHWAY	zma00650	1	34	0.238283	0.335541	100384769	http://www.genome.jp/kegg-bin/show_pathway?zma00650/zma:100384769%09red
ABC transporters	KEGG PATHWAY	zma02010	1	37	0.255855	0.35308	103640122	http://www.genome.jp/kegg-bin/show_pathway?zma02010/zma:103640122%09red
Arginine biosynthesis	KEGG PATHWAY	zma00220	1	43	0.289796	0.391842	100284842	http://www.genome.jp/kegg-bin/show_pathway?zma00220/zma:100284842%09red
Fatty acid elongation	KEGG PATHWAY	zma00062	1	44	0.295301	0.391842	103638222	http://www.genome.jp/kegg-bin/show_pathway?zma00062/zma:103638222%09red
Purine metabolism	KEGG PATHWAY	zma00230	2	141	0.303858	0.395588	100272999|100381419	http://www.genome.jp/kegg-bin/show_pathway?zma00230/zma:100381419%09red/zma:100272999%09red
Sulfur metabolism	KEGG PATHWAY	zma00920	1	47	0.311561	0.397563	100283164	http://www.genome.jp/kegg-bin/show_pathway?zma00920/zma:100283164%09red
Nitrogen metabolism	KEGG PATHWAY	zma00910	1	48	0.316898	0.397563	103636218	http://www.genome.jp/kegg-bin/show_pathway?zma00910/zma:103636218%09red
beta-Alanine metabolism	KEGG PATHWAY	zma00410	1	57	0.363109	0.443678	542567	http://www.genome.jp/kegg-bin/show_pathway?zma00410/zma:542567%09red
Lysine degradation	KEGG PATHWAY	zma00310	1	59	0.372947	0.443678	542567	http://www.genome.jp/kegg-bin/show_pathway?zma00310/zma:542567%09red
Fatty acid degradation	KEGG PATHWAY	zma00071	1	59	0.372947	0.443678	542567	http://www.genome.jp/kegg-bin/show_pathway?zma00071/zma:542567%09red
Cyanoamino acid metabolism	KEGG PATHWAY	zma00460	1	61	0.382634	0.443742	732807	http://www.genome.jp/kegg-bin/show_pathway?zma00460/zma:732807%09red
Autophagy - other	KEGG PATHWAY	zma04136	1	62	0.387421	0.443742	103628897	http://www.genome.jp/kegg-bin/show_pathway?zma04136/zma:103628897%09red
Oxidative phosphorylation	KEGG PATHWAY	zma00190	2	173	0.393291	0.443742	100284187|100383411	http://www.genome.jp/kegg-bin/show_pathway?zma00190/zma:100284187%09red/zma:100383411%09red
RNA degradation	KEGG PATHWAY	zma03018	2	175	0.398725	0.443742	100279231|100281688	http://www.genome.jp/kegg-bin/show_pathway?zma03018/zma:100281688%09red/zma:100279231%09red
Circadian rhythm - plant	KEGG PATHWAY	zma04712	1	77	0.454943	0.49827	103648678	http://www.genome.jp/kegg-bin/show_pathway?zma04712/zma:103648678%09red
Plant-pathogen interaction	KEGG PATHWAY	zma04626	2	209	0.487199	0.525262	606408|100273920	http://www.genome.jp/kegg-bin/show_pathway?zma04626/zma:606408%09red/zma:100273920%09red
Peroxisome	KEGG PATHWAY	zma04146	1	110	0.578499	0.614099	100285987	http://www.genome.jp/kegg-bin/show_pathway?zma04146/zma:100285987%09red
Glutathione metabolism	KEGG PATHWAY	zma00480	1	128	0.633675	0.662479	541849	http://www.genome.jp/kegg-bin/show_pathway?zma00480/zma:541849%09red
Phagosome	KEGG PATHWAY	zma04145	1	138	0.661152	0.680888	103629934	http://www.genome.jp/kegg-bin/show_pathway?zma04145/zma:103629934%09red
mRNA surveillance pathway	KEGG PATHWAY	zma03015	1	177	0.750039	0.761069	100283013	http://www.genome.jp/kegg-bin/show_pathway?zma03015/zma:100283013%09red
Endocytosis	KEGG PATHWAY	zma04144	1	246	0.854181	0.854181	103632067	http://www.genome.jp/kegg-bin/show_pathway?zma04144/zma:103632067%09red
