# Supplementary material for: Transcriptome Analysis Revealed ZmPTOX1 Is Required for Seedling Development and Stress Tolerance in Maize
Source: Plants (Basel). 2024 Aug 23;13(17):2346. doi: 10.3390/plants13172346 (PMC11397459; doi:10.3390/plants13172346)
Supplement: Supplementary file 1 [file plants-13-02346-s001.zip › Table S5 Summary of RNA-Seq.xlsx]

## Sheet: Sheet1
Table S5 Summary of RNA-Seq data
Sample	Raw Reads	Low-quality Reads Rate(%)	Raw Q30 Bases Rate(%)	Clean Q30 Bases Rate(%)	Clean GC percent(%)
WT1	42009128	1.38	91.71	92.33	53
WT2	41508048	1.42	91.59	92.24	52
WT3	46172036	1.68	91.24	91.97	52.5
mu1G	46330734	1.29	91.73	92.34	52
mu2G	40790972	1.49	91.58	92.27	52.5
mu3G	41424072	1.46	91.8	92.41	53
mu1W	50486394	1.45	91.44	92.12	51
mu2W	47412832	1.27	91.68	92.34	51.5
mu3W	45103530	1.52	91.55	92.22	51.5
